# Supplementary material for: Crystal structure of 1-benzyl-3-methyl-1H-imidazolium hexa­fluorido­phosphate
Source: Acta Crystallogr Sect E Struct Rep Online. 2014 Nov 12;70(Pt 12):o1248–9. doi: 10.1107/S1600536814024301 (PMC4257422; doi:10.1107/S1600536814024301)
Supplement: Supplementary file 1 [file e-70-o1248-sup1.cif]

##############################################################################
#                                                                            #
# This CIF contains the data in a paper accepted for publication in          #
# Acta Crystallographica Section E. It conforms to the requirements of       #
# Notes for Authors for Acta Crystallographica Section E, and has been       #
# peer reviewed under the auspices of the IUCr Commission on Journals.       #
#                                                                            #
# Full details of the Crystallographic Information File format               #
# are given in the paper "The Crystallographic Information File (CIF):       #
# a New Standard Archive File for Crystallography" by S. R. Hall, F. H.      #
# Allen and I. D. Brown [Acta Cryst. (1991), A47, 655-685].                  #
#                                                                            #
# The current version of the core CIF dictionary is obtainable from          #
# ftp://ftp.iucr.org/pub/cif_core.dic.                                       #
#                                                                            #
# Software is freely available for graphical display of the structure(s)     #
# in this CIF. For information consult the CIF software page                 #
# http://www.iucr.org/resources/cif/software.                                #
#                                                                            #
# This file may be used for bona fide research purposes within the           #
# scientific community so long as proper attribution is given to the journal # 
# article from which it was obtained.                                        #
#                                                                            #
##############################################################################
data_I
_database_code_depnum_ccdc_archive 'CCDC 1032692'
_audit_creation_method
;
Olex2 1.2
(compiled 2014.09.19 svn.r3010 for OlexSys, GUI svn.r4874)
;
_journal_date_recd_electronic     2014-10-25
_journal_date_accepted     2014-11-04
_journal_name_full     'Acta Crystallographica, Section E'
_journal_year     2014
_journal_volume     70
_journal_issue     12
_journal_page_first     o1248
_journal_page_last     o1249
_journal_paper_category     HO
_journal_paper_doi     10.1107/S1600536814024301
_journal_coeditor_code     ZL2605
_publ_contact_author_name     'Patrick C. Hillesheim'
_publ_contact_author_address
;
Mississippi State University
Department of Chemistry
1115 Hand Lab
Box 9573
Mississippi State, MS 39762
USA
;
_publ_contact_author_email     'pch110@msstate.edu'
_publ_contact_author_fax     '662-325-1618'
_publ_contact_author_phone     '662-328-4568'
_publ_section_title
;
Crystal structure of 1-benzyl-3-methyl-1<i>H</i>-imidazolium
hexafluoridophosphate
;
_publ_section_title_footnote     .
loop_
    _publ_author_name
    _publ_author_footnote
    _publ_author_address
    'Hillesheim, Patrick C.' .
;
Mississippi State University
Department of Chemistry
1115 Hand Lab
Box 9573
Mississippi State, MS 39762
USA
;
    'Scipione, Kent A.' .
;
Mississippi State University
Department of Chemistry
1115 Hand Lab
Box 9573
Mississippi State, MS 39762
USA
;
_publ_section_synopsis
;
The crystal structure of 1-benzyl-3-methyl-1H-imidazolium hexafluoridophosphate
was examined and found to contain several weak C---H...F hydrogen bonding
interactions.
;
_chemical_name_systematic
;
1-Benzyl-3-methyl-1<i>H</i>-imidazolium hexafluoridophosphate
;
_chemical_name_common     ?
_chemical_formula_moiety     'C11 H13 N2 +, F6 P -'
_chemical_formula_sum     'C11 H13 F6 N2 P'
_chemical_formula_iupac     'C11 H13 N2 +, F6 P -'
_chemical_formula_weight     318.20
_chemical_melting_point     ?
_shelx_space_group_comment
;
The symmetry employed for this shelxl refinement is uniquely defined
by the following loop, which should always be used as a source of
symmetry information in preference to the above space-group names.
They are only intended as comments.
;
_space_group_crystal_system     monoclinic
_space_group_name_H-M_alt     'P 21/c'
_space_group_name_Hall     '-P 2ybc'
loop_
    _space_group_symop_operation_xyz
    'x, y, z'
    '-x, y+1/2, -z+1/2'
    '-x, -y, -z'
    'x, -y-1/2, z-1/2'
_cell_length_a     10.4989(3)
_cell_length_b     11.2755(3)
_cell_length_c     11.9769(3)
_cell_angle_alpha     90
_cell_angle_beta     109.9260(10)
_cell_angle_gamma     90
_cell_volume     1332.95(6)
_cell_formula_units_Z     4
_cell_measurement_reflns_used     9735
_cell_measurement_theta_min     2.557
_cell_measurement_theta_max     27.901
_cell_measurement_temperature     100(2)
_exptl_crystal_description     plates
_exptl_crystal_colour     colourless
_exptl_crystal_size_max     0.453
_exptl_crystal_size_mid     0.266
_exptl_crystal_size_min     0.124
_exptl_crystal_density_diffrn     1.586
_exptl_crystal_density_meas     ?
_exptl_crystal_density_method     ?
_exptl_crystal_F_000     648
_exptl_absorpt_coefficient_mu     0.268
_exptl_absorpt_correction_type     multi-scan
_exptl_absorpt_process_details
;
(SADABS; Bruker, 2014)
;
_shelx_estimated_absorpt_T_min     0.888
_shelx_estimated_absorpt_T_max     0.968
_exptl_absorpt_correction_T_min     0.9058
_exptl_absorpt_correction_T_max     0.9907
_exptl_special_details     ?
_diffrn_ambient_temperature     100.03
_diffrn_radiation_type     MoK\a
_diffrn_radiation_wavelength     0.71073
_diffrn_measurement_device_type     'Bruker APEXII CCD'
_diffrn_measurement_method     'combination of \w and \f-scans'
_diffrn_detector_area_resol_mean     8.33
_diffrn_reflns_number     42589
_diffrn_reflns_av_R_equivalents     0.0546
_diffrn_reflns_theta_min     2.063
_diffrn_reflns_theta_max     27.908
_diffrn_reflns_theta_full     26.000
_diffrn_measured_fraction_theta_max     1.000
_diffrn_measured_fraction_theta_full     1.000
_diffrn_reflns_limit_h_min     -13
_diffrn_reflns_limit_h_max     13
_diffrn_reflns_limit_k_min     -14
_diffrn_reflns_limit_k_max     14
_diffrn_reflns_limit_l_min     -15
_diffrn_reflns_limit_l_max     15
_diffrn_standards_number     0
loop_
    _refln_index_h
    _refln_index_k
    _refln_index_l
    _refln_F_squared_meas
    0 0 -1 0
    0 0 -1 0.6
    0 0 -1 0.4
    0 0 -1 0.4
    0 0 -1 0
    0 0 -1 0.2
    0 0 -1 0.3
    0 0 1 0.4
    0 0 1 0
    0 0 1 0.2
    0 0 1 0.2
    0 0 1 0.4
    0 0 1 0.1
    0 0 1 0.1
    0 0 -2 907.9
    0 0 -2 902.3
    0 0 -2 923.1
    0 0 -2 0
    0 0 -2 842.2
    0 0 -2 892.8
    0 0 2 832.3
    0 0 2 886.8
    0 0 2 939.9
    0 0 2 930.7
    0 0 2 871.2
    0 0 2 814.1
    0 0 -3 0.1
    0 0 -3 -0.3
    0 0 -3 -0.1
    0 0 -3 0.1
    0 0 -3 0.3
    0 0 -3 0.2
    0 0 -3 1
    0 0 3 0.2
    0 0 3 -0.4
    0 0 3 -0.2
    0 0 3 -0.2
    0 0 3 0.2
    0 0 3 0
    0 0 -4 465.3
    0 0 -4 477.7
    0 0 -4 481.5
    0 0 -4 468.8
    0 0 -4 510.2
    0 0 -4 458.3
    0 0 -4 462.8
    0 0 4 459
    0 0 4 477.3
    0 0 4 453.5
    0 0 4 511.7
    0 0 4 501.9
    0 0 4 445.7
    0 0 -5 -0.4
    0 0 -5 0.2
    0 0 -5 -0.4
    0 0 -5 -0.3
    0 0 -5 0.3
    0 0 -5 0.6
    0 0 5 0.6
    0 0 5 -0.1
    0 0 5 -0.4
    0 0 5 -0.5
    0 0 5 -0.3
    0 0 5 0
    0 0 -6 70.6
    0 0 -6 68.9
    0 0 -6 69
    0 0 -6 68.2
    0 0 -6 65
    0 0 -6 73
    0 0 6 68.5
    0 0 6 70
    0 0 6 65.6
    0 0 6 73.5
    0 0 6 69.3
    0 0 6 59.4
    0 0 -7 0
    0 0 -7 -0.2
    0 0 -7 0.1
    0 0 -7 0.4
    0 0 7 -0.6
    0 0 7 0.7
    0 0 7 -0.6
    0 0 7 0.2
    0 0 7 1.4
    0 0 7 0
    0 0 -8 659
    0 0 -8 650.8
    0 0 -8 610.9
    0 0 -8 667.7
    0 0 8 666.5
    0 0 8 682.2
    0 0 8 695
    0 0 8 705.2
    0 0 8 556.8
    0 0 -9 -1
    0 0 -9 -0.2
    0 0 -9 -0.3
    0 0 9 0.3
    0 0 9 0.4
    0 0 9 -0.1
    0 0 9 -0.6
    0 0 9 -0.4
    0 0 -10 59.1
    0 0 -10 52.8
    0 0 10 51.8
    0 0 10 51.4
    0 0 10 55.8
    0 0 10 51.8
    0 0 -11 -0.9
    0 0 -11 -1.2
    0 0 11 0.6
    0 0 11 -0.1
    0 0 11 2.3
    0 0 -12 29.6
    0 0 -12 27.2
    0 0 12 29.3
    0 0 12 27.6
    0 0 12 24.2
    0 0 -13 0.7
    0 0 13 0
    0 0 13 0.1
    0 0 -14 32.2
    0 0 14 33.5
    0 -1 0 0.2
    0 -1 0 0.1
    0 -1 0 0.5
    0 -1 0 0.3
    0 -1 0 0.2
    0 -1 0 0
    0 1 0 0.1
    0 1 0 0.1
    0 1 0 0.6
    0 1 0 0.3
    0 1 0 0.7
    0 1 0 0.5
    0 -1 -1 199.6
    0 -1 -1 185.2
    0 -1 -1 182.6
    0 -1 -1 196.7
    0 -1 -1 190.7
    0 -1 -1 177
    0 -1 -1 188.7
    0 -1 -1 153.7
    0 -1 -1 183.6
    0 -1 1 189.6
    0 -1 1 189
    0 -1 1 190.9
    0 -1 1 188
    0 -1 1 175.8
    0 -1 1 176.4
    0 1 -1 197.5
    0 1 -1 188.8
    0 1 -1 184.4
    0 1 -1 190.9
    0 1 -1 181.9
    0 1 1 199
    0 1 1 192
    0 1 1 180
    0 1 1 184.1
    0 1 1 183.4
    0 1 1 168.4
    0 1 1 171.9
    0 -1 -2 4502.4
    0 -1 -2 4493
    0 -1 -2 4815.2
    0 -1 -2 4566.6
    0 -1 -2 4915
    0 -1 -2 4666.8
    0 -1 -2 4712.1
    0 -1 2 4410.9
    0 -1 2 4800.9
    0 -1 2 4873.3
    0 -1 2 5029.1
    0 -1 2 4899.6
    0 -1 2 4351.6
    0 1 -2 4555.2
    0 1 -2 4943.5
    0 1 -2 4923.7
    0 1 -2 4648.2
    0 1 -2 4724.6
    0 1 2 4634.2
    0 1 2 4452.2
    0 1 2 4917.1
    0 1 2 4788
    0 1 2 4401.5
    0 -1 -3 42.7
    0 -1 -3 42.8
    0 -1 -3 41.5
    0 -1 -3 47.4
    0 -1 -3 0
    0 -1 -3 48.8
    0 -1 -3 43.5
    0 -1 -3 42.9
    0 -1 3 39.7
    0 -1 3 43.7
    0 -1 3 46.2
    0 -1 3 49.8
    0 -1 3 46.5
    0 -1 3 40.8
    0 1 -3 40.9
    0 1 -3 46.8
    0 1 -3 44.7
    0 1 -3 39
    0 1 -3 44
    0 1 -3 45.2
    0 1 3 41
    0 1 3 41.6
    0 1 3 44.6
    0 1 3 44.6
    0 1 3 44.4
    0 1 3 46.6
    0 1 3 42.5
    0 -1 -4 5.8
    0 -1 -4 3.7
    0 -1 -4 4
    0 -1 -4 4.8
    0 -1 -4 3.9
    0 -1 -4 5.7
    0 -1 -4 5.1
    0 -1 -4 5
    0 -1 4 3.7
    0 -1 4 4.4
    0 -1 4 4.6
    0 -1 4 4.9
    0 -1 4 7.8
    0 -1 4 4.6
    0 1 -4 3.8
    0 1 -4 4.4
    0 1 -4 5.1
    0 1 -4 5.4
    0 1 -4 6.2
    0 1 -4 4.7
    0 1 4 4.9
    0 1 4 4.6
    0 1 4 5.5
    0 1 4 3.8
    0 1 4 5.1
    0 1 4 5.3
    0 -1 -5 517
    0 -1 -5 536.2
    0 -1 -5 501.8
    0 -1 -5 539.4
    0 -1 -5 506.1
    0 -1 -5 551.7
    0 -1 5 523.2
    0 -1 5 548.8
    0 -1 5 529.1
    0 -1 5 571.1
    0 -1 5 559.3
    0 -1 5 473
    0 1 -5 561
    0 1 -5 559.2
    0 1 -5 508.1
    0 1 -5 526.7
    0 1 -5 558.4
    0 1 5 519.6
    0 1 5 552.6
    0 1 5 502.1
    0 1 5 566.9
    0 1 5 531.7
    0 -1 -6 7.5
    0 -1 -6 7.4
    0 -1 -6 8.6
    0 -1 -6 11.7
    0 -1 -6 7.5
    0 -1 -6 8.9
    0 -1 6 8.4
    0 -1 6 9.7
    0 -1 6 10.3
    0 -1 6 9
    0 -1 6 11
    0 -1 6 8
    0 1 -6 8.9
    0 1 -6 11
    0 1 -6 8.6
    0 1 -6 8.7
    0 1 -6 7.6
    0 1 6 9.7
    0 1 6 9.7
    0 1 6 8
    0 1 6 9.1
    0 1 6 12
    0 1 6 8
    0 -1 -7 9.5
    0 -1 -7 8.3
    0 -1 -7 9
    0 -1 -7 8.6
    0 -1 -7 8
    0 -1 -7 8.1
    0 -1 7 8.7
    0 -1 7 9
    0 -1 7 9.1
    0 -1 7 12.8
    0 -1 7 9
    0 1 -7 7.1
    0 1 -7 9.1
    0 1 -7 7.6
    0 1 -7 8.2
    0 1 7 9.8
    0 1 7 7
    0 1 7 8.3
    0 1 7 7.9
    0 1 7 10.1
    0 1 7 9.4
    0 -1 -8 81.2
    0 -1 -8 70.8
    0 -1 -8 87.8
    0 -1 -8 71.4
    0 -1 -8 83.1
    0 -1 8 69.7
    0 -1 8 79.2
    0 -1 8 82.3
    0 -1 8 78.5
    0 -1 8 68.2
    0 1 -8 79.4
    0 1 -8 76
    0 1 -8 77.5
    0 1 8 70.8
    0 1 8 76.2
    0 1 8 78.5
    0 1 8 87.2
    0 1 8 68.6
    0 -1 -9 1.5
    0 -1 -9 -0.5
    0 -1 -9 -0.4
    0 -1 9 -1.2
    0 -1 9 0.2
    0 -1 9 0.2
    0 -1 9 -0.9
    0 1 -9 -0.2
    0 1 -9 1.1
    0 1 -9 -1
    0 1 9 0.7
    0 1 9 0.3
    0 1 9 0.3
    0 1 9 0.3
    0 1 9 -0.1
    0 -1 -10 187.7
    0 -1 -10 184.9
    0 -1 10 183.7
    0 -1 10 183
    0 -1 10 181.1
    0 -1 10 178.7
    0 1 -10 199.4
    0 1 -10 180.4
    0 1 10 162.3
    0 1 10 197.4
    0 1 10 161
    0 1 10 179.5
    0 -1 -11 2.8
    0 -1 -11 0.3
    0 -1 11 1.3
    0 -1 11 0.6
    0 -1 11 1.3
    0 1 -11 0.3
    0 1 -11 1.4
    0 1 11 -0.2
    0 1 11 0.3
    0 1 11 0.6
    0 -1 -12 4.2
    0 -1 -12 1.6
    0 -1 12 1.9
    0 -1 12 3
    0 -1 12 3.6
    0 1 -12 5.1
    0 1 -12 4.4
    0 1 12 2.6
    0 1 12 3.9
    0 -1 -13 81.9
    0 -1 13 68.2
    0 -1 13 60.4
    0 1 -13 80.9
    0 1 13 77.4
    0 -1 -14 3.1
    0 -1 14 1.9
    0 -1 14 1.2
    0 1 -14 2.7
    0 1 14 -0.1
    0 -2 0 1131.5
    0 -2 0 1154
    0 -2 0 1239.2
    0 -2 0 1255.2
    0 -2 0 1135.7
    0 -2 0 1149.1
    0 -2 0 1316.4
    0 -2 0 1025.5
    0 2 0 1299.9
    0 2 0 1240.7
    0 2 0 1186.4
    0 2 0 1084.3
    0 -2 -1 359.3
    0 -2 -1 392.9
    0 -2 -1 374.3
    0 -2 -1 350.8
    0 -2 -1 399.4
    0 -2 -1 396.5
    0 -2 -1 0
    0 -2 -1 379.7
    0 -2 1 359
    0 -2 1 366.5
    0 -2 1 367.5
    0 -2 1 389.9
    0 -2 1 382.8
    0 -2 1 379.1
    0 -2 1 379.5
    0 -2 1 394.3
    0 2 -1 398.1
    0 2 -1 383.2
    0 2 -1 380.7
    0 2 -1 373.4
    0 2 1 364.5
    0 2 1 400.8
    0 2 1 385.1
    0 2 1 369.4
    0 2 1 354.9
    0 2 1 357
    0 -2 -2 3356.1
    0 -2 -2 3258.3
    0 -2 -2 1988
    0 -2 -2 3598.2
    0 -2 -2 3279.2
    0 -2 -2 3442.6
    0 -2 -2 3706.9
    0 -2 -2 3616.6
    0 -2 -2 3505.4
    0 -2 -2 3583.8
    0 -2 2 3231.2
    0 -2 2 3480.4
    0 -2 2 1762.4
    0 -2 2 3402.8
    0 -2 2 3439.4
    0 -2 2 3529.7
    0 -2 2 3523.7
    0 -2 2 3551.1
    0 -2 2 3526.4
    0 2 -2 3288.2
    0 2 -2 3651.1
    0 2 -2 3449.1
    0 2 -2 1812.8
    0 2 -2 3518
    0 2 -2 3554
    0 2 2 3512.8
    0 2 2 3613.2
    0 2 2 3530.2
    0 2 2 3469.2
    0 2 2 3377
    0 2 2 3240.1
    0 -2 -3 77.9
    0 -2 -3 74.4
    0 -2 -3 76.8
    0 -2 -3 72.4
    0 -2 -3 74.3
    0 -2 -3 77
    0 -2 -3 77.4
    0 -2 -3 87.3
    0 -2 -3 80.9
    0 -2 -3 81.7
    0 -2 3 70.4
    0 -2 3 79.1
    0 -2 3 79.6
    0 -2 3 73.8
    0 -2 3 84.1
    0 -2 3 81.5
    0 -2 3 76.9
    0 2 -3 74.4
    0 2 -3 76
    0 2 -3 75.3
    0 2 -3 78.3
    0 2 -3 74.6
    0 2 -3 75.8
    0 2 -3 81.3
    0 2 3 73.7
    0 2 3 76.9
    0 2 3 86.7
    0 2 3 75.4
    0 2 3 80.2
    0 2 3 73.1
    0 -2 -4 0.2
    0 -2 -4 81.3
    0 -2 -4 85.4
    0 -2 -4 81.5
    0 -2 -4 88.4
    0 -2 -4 97.4
    0 -2 -4 84.5
    0 -2 -4 92.7
    0 -2 4 88.7
    0 -2 4 93.3
    0 -2 4 83.5
    0 -2 4 93.3
    0 -2 4 92.5
    0 -2 4 93.7
    0 -2 4 84.2
    0 2 -4 82.4
    0 2 -4 91.1
    0 2 -4 90.6
    0 2 -4 78.5
    0 2 -4 90.3
    0 2 -4 93.4
    0 2 4 83.2
    0 2 4 86.1
    0 2 4 95.5
    0 2 4 92.4
    0 -2 -5 29.2
    0 -2 -5 34.3
    0 -2 -5 31.2
    0 -2 -5 27.8
    0 -2 -5 16.3
    0 -2 -5 33.5
    0 -2 -5 29.4
    0 -2 -5 30.4
    0 -2 5 31.1
    0 -2 5 31.4
    0 -2 5 28.5
    0 -2 5 30.3
    0 -2 5 29.6
    0 -2 5 33.9
    0 -2 5 30
    0 2 -5 34
    0 2 -5 32.9
    0 2 -5 27.5
    0 2 -5 27.7
    0 2 -5 30.4
    0 2 5 31.5
    0 2 5 35.9
    0 2 5 31
    0 2 5 35.6
    0 2 5 36.4
    0 2 5 31.1
    0 -2 -6 16.6
    0 -2 -6 13.9
    0 -2 -6 16.7
    0 -2 -6 1.9
    0 -2 -6 17.9
    0 -2 -6 14.6
    0 -2 -6 16.5
    0 -2 6 16
    0 -2 6 17.1
    0 -2 6 15.6
    0 -2 6 15.4
    0 -2 6 17.9
    0 -2 6 16.5
    0 -2 6 14.9
    0 2 -6 16.7
    0 2 -6 15.1
    0 2 -6 16.7
    0 2 -6 13.8
    0 2 6 16.3
    0 2 6 17.1
    0 2 6 16.8
    0 2 6 17.8
    0 2 6 15.6
    0 2 6 20.5
    0 -2 -7 104.1
    0 -2 -7 99.8
    0 -2 -7 108.7
    0 -2 -7 113.6
    0 -2 -7 104.9
    0 -2 -7 117.8
    0 -2 7 101.3
    0 -2 7 113.3
    0 -2 7 109.9
    0 -2 7 109.7
    0 -2 7 97.9
    0 2 -7 105.1
    0 2 -7 100.6
    0 2 -7 109.9
    0 2 -7 104.6
    0 2 7 102.7
    0 2 7 112.7
    0 2 7 95.3
    0 2 7 114.8
    0 2 7 113.1
    0 2 7 104.4
    0 -2 -8 58.6
    0 -2 -8 60.1
    0 -2 -8 58.3
    0 -2 -8 63.7
    0 -2 -8 60.4
    0 -2 -8 66
    0 -2 8 60.2
    0 -2 8 62.7
    0 -2 8 57.9
    0 -2 8 58.9
    0 -2 8 52.7
    0 2 -8 59.8
    0 2 -8 56.8
    0 2 -8 61.2
    0 2 8 58.7
    0 2 8 69.8
    0 2 8 61.5
    0 2 8 62.6
    0 2 8 56.6
    0 -2 -9 434
    0 -2 -9 395.5
    0 -2 -9 423.4
    0 -2 -9 442.1
    0 -2 9 409.9
    0 -2 9 416.9
    0 -2 9 398.9
    0 -2 9 411.6
    0 2 -9 426.9
    0 2 -9 394.3
    0 2 -9 423
    0 2 9 391.9
    0 2 9 421.2
    0 2 9 413.8
    0 2 9 443.1
    0 2 9 369.8
    0 -2 -10 103.8
    0 -2 -10 107.9
    0 -2 -10 106
    0 -2 10 103.3
    0 -2 10 96.2
    0 -2 10 104
    0 -2 10 100.5
    0 2 -10 110.4
    0 2 -10 93.7
    0 2 -10 108.9
    0 2 10 95.1
    0 2 10 101.3
    0 2 10 107.4
    0 -2 -11 43.8
    0 -2 -11 47.2
    0 -2 -11 43.1
    0 -2 11 37.1
    0 -2 11 37.2
    0 -2 11 37.6
    0 2 -11 40.2
    0 2 -11 34.1
    0 2 11 39
    0 2 11 43.7
    0 -2 -12 36.2
    0 -2 -12 33.5
    0 -2 12 30.6
    0 -2 12 38.6
    0 -2 12 24.7
    0 2 -12 37.9
    0 2 -12 37.2
    0 2 12 31.2
    0 2 12 29.2
    0 -2 -13 16
    0 -2 -13 12.7
    0 -2 13 12
    0 -2 13 9.1
    0 2 -13 11.7
    0 2 13 7.2
    0 -2 -14 0.1
    0 -2 14 -0.1
    0 -2 14 -0.5
    0 2 -14 -0.2
    0 2 14 0.1
    0 -3 0 0
    0 -3 0 0.1
    0 -3 0 -0.5
    0 -3 0 0.4
    0 -3 0 0.2
    0 -3 0 -0.1
    0 -3 0 0.2
    0 -3 0 -0.4
    0 -3 0 1.5
    0 3 0 0.4
    0 3 0 -0.4
    0 3 0 0
    0 3 0 -0.1
    0 -3 -1 493.8
    0 -3 -1 525.3
    0 -3 -1 532.8
    0 -3 -1 570.2
    0 -3 -1 568.2
    0 -3 -1 529.1
    0 -3 -1 578.3
    0 -3 -1 595
    0 -3 1 527.1
    0 -3 1 538.4
    0 -3 1 535.9
    0 -3 1 572.3
    0 -3 1 578.4
    0 -3 1 563.6
    0 -3 1 548
    0 -3 1 593.1
    0 3 -1 593.5
    0 3 -1 562.2
    0 3 -1 553.2
    0 3 -1 545.2
    0 3 1 591.1
    0 3 1 568.1
    0 3 1 552
    0 3 1 528.4
    0 -3 -2 507.6
    0 -3 -2 509.4
    0 -3 -2 522.6
    0 -3 -2 553.3
    0 -3 -2 529.7
    0 -3 -2 522.4
    0 -3 -2 588.7
    0 -3 -2 582.4
    0 -3 -2 546.6
    0 -3 2 522.7
    0 -3 2 533.6
    0 -3 2 538.6
    0 -3 2 526
    0 -3 2 550
    0 -3 2 581
    0 -3 2 560.6
    0 -3 2 546
    0 -3 2 565.1
    0 3 -2 525.6
    0 3 -2 589.2
    0 3 -2 541.7
    0 3 -2 390.3
    0 3 -2 555.8
    0 3 -2 541.6
    0 3 2 530.6
    0 3 2 584.2
    0 3 2 554.7
    0 3 2 540.4
    0 3 2 513.4
    0 -3 -3 139
    0 -3 -3 144.6
    0 -3 -3 75
    0 -3 -3 153.4
    0 -3 -3 139.3
    0 -3 -3 141.8
    0 -3 -3 150.4
    0 -3 -3 148.3
    0 -3 -3 150
    0 -3 3 144.1
    0 -3 3 145.1
    0 -3 3 145.5
    0 -3 3 147.4
    0 -3 3 149.6
    0 -3 3 161.6
    0 -3 3 148.4
    0 -3 3 147
    0 -3 3 149
    0 3 -3 144
    0 3 -3 154.2
    0 3 -3 148.9
    0 3 -3 149.4
    0 3 -3 147.4
    0 3 -3 154.7
    0 3 3 138.6
    0 3 3 152.2
    0 3 3 158.9
    0 3 3 152.5
    0 3 3 149.2
    0 3 3 136.5
    0 -3 -4 270
    0 -3 -4 263.4
    0 -3 -4 261.4
    0 -3 -4 251.3
    0 -3 -4 266.4
    0 -3 -4 270.8
    0 -3 -4 276.3
    0 -3 4 267.2
    0 -3 4 276
    0 -3 4 157.6
    0 -3 4 260.3
    0 -3 4 276.9
    0 -3 4 287.3
    0 -3 4 283.6
    0 -3 4 277.3
    0 3 -4 271.9
    0 3 -4 273
    0 3 -4 301.8
    0 3 -4 268.6
    0 3 -4 268.6
    0 3 -4 276.9
    0 3 -4 294.1
    0 3 4 262.2
    0 3 4 272
    0 3 4 299.2
    0 3 4 270.4
    0 3 4 279.6
    0 3 4 251.1
    0 -3 -5 69.5
    0 -3 -5 71.2
    0 -3 -5 69.9
    0 -3 -5 78.8
    0 -3 -5 76.9
    0 -3 -5 74.7
    0 -3 -5 81.7
    0 -3 5 74.8
    0 -3 5 81.6
    0 -3 5 71.7
    0 -3 5 72.6
    0 -3 5 82.5
    0 -3 5 77.4
    0 -3 5 75
    0 3 -5 71.6
    0 3 -5 79.4
    0 3 -5 74.3
    0 3 -5 64
    0 3 -5 78.4
    0 3 -5 78.5
    0 3 5 70.7
    0 3 5 79.5
    0 3 5 81.3
    0 3 5 71.7
    0 3 5 75.1
    0 3 5 71.6
    0 -3 -6 155.7
    0 -3 -6 172.4
    0 -3 -6 164.9
    0 -3 -6 176.9
    0 -3 -6 202.8
    0 -3 -6 175.5
    0 -3 -6 189
    0 -3 6 194.4
    0 -3 6 192.6
    0 -3 6 166.1
    0 -3 6 182.4
    0 -3 6 193.2
    0 -3 6 192.1
    0 -3 6 175.4
    0 3 -6 185.4
    0 3 -6 154.7
    0 3 -6 193
    0 3 -6 195.8
    0 3 6 169.4
    0 3 6 194.1
    0 3 6 189.8
    0 3 6 168.3
    0 3 6 195
    0 3 6 191.5
    0 -3 -7 200.1
    0 -3 -7 178.2
    0 -3 -7 210.6
    0 -3 -7 186.9
    0 -3 -7 212.9
    0 -3 7 197.1
    0 -3 7 206.9
    0 -3 7 217.1
    0 -3 7 221.5
    0 -3 7 198.2
    0 3 -7 201.2
    0 3 -7 174.8
    0 3 -7 196.8
    0 3 -7 207.4
    0 3 7 184.4
    0 3 7 223.1
    0 3 7 220.7
    0 3 7 180.8
    0 3 7 212.1
    0 3 7 206
    0 -3 -8 85.1
    0 -3 -8 85.4
    0 -3 -8 98.1
    0 -3 -8 88.3
    0 -3 8 93.2
    0 -3 8 95.9
    0 -3 8 92.3
    0 -3 8 89.9
    0 -3 8 83.1
    0 3 -8 96.8
    0 3 -8 93.7
    0 3 -8 98.8
    0 3 8 84.9
    0 3 8 94.8
    0 3 8 92.1
    0 3 8 95.5
    0 3 8 90.5
    0 -3 -9 140.2
    0 -3 -9 128.3
    0 -3 -9 153.7
    0 -3 -9 146.4
    0 -3 9 131.1
    0 -3 9 144.6
    0 -3 9 145.7
    0 -3 9 140.2
    0 3 -9 150
    0 3 -9 132.5
    0 3 -9 142.1
    0 3 9 135.3
    0 3 9 143.1
    0 3 9 135.5
    0 3 9 146.9
    0 3 9 127.4
    0 -3 -10 152.1
    0 -3 -10 137.8
    0 -3 -10 145.1
    0 -3 10 148.7
    0 -3 10 131.2
    0 -3 10 148.1
    0 -3 10 152.8
    0 3 -10 155.8
    0 3 -10 139.5
    0 3 -10 153.7
    0 3 10 155.5
    0 3 10 165.3
    0 3 10 130.8
    0 -3 -11 324.4
    0 -3 -11 316.2
    0 -3 -11 325.3
    0 -3 11 299
    0 -3 11 337.3
    0 -3 11 318.2
    0 3 -11 350.3
    0 3 -11 330.4
    0 3 11 312.2
    0 3 11 332.6
    0 -3 -12 8.4
    0 -3 -12 2.8
    0 -3 -12 4
    0 -3 12 3.7
    0 -3 12 7.1
    0 -3 12 3.1
    0 3 -12 6.2
    0 3 -12 6.8
    0 3 12 2.5
    0 3 12 3.6
    0 -3 -13 22.4
    0 -3 -13 15.4
    0 -3 13 11.3
    0 -3 13 11.9
    0 3 -13 17.5
    0 3 13 10
    0 -3 -14 2.3
    0 -3 14 0
    0 -3 14 2.2
    0 3 -14 -0.5
    0 3 14 -0.7
    0 -4 0 0
    0 -4 0 95.3
    0 -4 0 92.5
    0 -4 0 95.6
    0 -4 0 103.1
    0 -4 0 98.6
    0 -4 0 100.2
    0 -4 0 106.5
    0 -4 0 85.1
    0 4 0 107.1
    0 4 0 98.9
    0 4 0 105.1
    0 4 0 89.4
    0 -4 -1 1.4
    0 -4 -1 0.6
    0 -4 -1 0.4
    0 -4 -1 0.4
    0 -4 -1 0.5
    0 -4 -1 0.8
    0 -4 -1 0.7
    0 -4 -1 1.6
    0 -4 1 1.4
    0 -4 1 1.2
    0 -4 1 0.4
    0 -4 1 1.3
    0 -4 1 0.3
    0 -4 1 0.3
    0 -4 1 1.4
    0 -4 1 1.5
    0 4 -1 0.1
    0 4 -1 0.6
    0 4 -1 0.7
    0 4 -1 0.6
    0 4 1 0.7
    0 4 1 1.1
    0 4 1 1.2
    0 4 1 0.4
    0 -4 -2 1189.7
    0 -4 -2 1266.9
    0 -4 -2 1266.2
    0 -4 -2 1265.1
    0 -4 -2 1239.6
    0 -4 -2 1380.6
    0 -4 -2 1424.6
    0 -4 -2 1286.8
    0 -4 2 1257.7
    0 -4 2 1289.6
    0 -4 2 1265.8
    0 -4 2 1292.9
    0 -4 2 1332.2
    0 -4 2 1316.4
    0 -4 2 1304.3
    0 -4 2 1407.8
    0 4 -2 1357.5
    0 4 -2 1284
    0 4 -2 1356.7
    0 4 -2 1337.1
    0 4 -2 1304.2
    0 4 2 1273.1
    0 4 2 1398.7
    0 4 2 1323.8
    0 4 2 1307.7
    0 4 2 1211.8
    0 4 2 1223.8
    0 -4 -3 302.4
    0 -4 -3 318.7
    0 -4 -3 323.2
    0 -4 -3 318.9
    0 -4 -3 313
    0 -4 -3 351.8
    0 -4 -3 362.8
    0 -4 -3 337
    0 -4 3 318.6
    0 -4 3 315.4
    0 -4 3 326.4
    0 -4 3 324.2
    0 -4 3 316.9
    0 -4 3 332.9
    0 -4 3 342.2
    0 -4 3 321.7
    0 -4 3 356.6
    0 4 -3 364.3
    0 4 -3 333.9
    0 4 -3 0.1
    0 4 -3 327.8
    0 4 -3 331.6
    0 4 3 332.9
    0 4 3 345.2
    0 4 3 337.5
    0 4 3 342.4
    0 4 3 309.8
    0 -4 -4 179
    0 -4 -4 192
    0 -4 -4 164.7
    0 -4 -4 191.2
    0 -4 -4 213.8
    0 -4 -4 185.8
    0 -4 4 187.5
    0 -4 4 196.1
    0 -4 4 189.3
    0 -4 4 181.6
    0 -4 4 202.6
    0 -4 4 187.1
    0 -4 4 197.4
    0 4 -4 192.3
    0 4 -4 195.6
    0 4 -4 189.8
    0 4 -4 187
    0 4 -4 198.6
    0 4 -4 199.1
    0 4 4 183.4
    0 4 4 194.4
    0 4 4 201.8
    0 4 4 181.6
    0 4 4 194.5
    0 4 4 179.6
    0 -4 -5 184
    0 -4 -5 184
    0 -4 -5 160.9
    0 -4 -5 197
    0 -4 -5 205.5
    0 -4 -5 176
    0 -4 -5 192.4
    0 -4 5 184.6
    0 -4 5 186.2
    0 -4 5 182.8
    0 -4 5 184.9
    0 -4 5 196.7
    0 -4 5 201.7
    0 -4 5 192.4
    0 4 -5 184.7
    0 4 -5 196.6
    0 4 -5 182.6
    0 4 -5 174.3
    0 4 -5 192.8
    0 4 -5 189.7
    0 4 5 187.3
    0 4 5 190.5
    0 4 5 198
    0 4 5 188.2
    0 4 5 199.9
    0 4 5 168.8
    0 -4 -6 40.4
    0 -4 -6 37.6
    0 -4 -6 34.4
    0 -4 -6 39.8
    0 -4 -6 41.1
    0 -4 -6 40.4
    0 -4 -6 43.6
    0 -4 6 42.9
    0 -4 6 42.3
    0 -4 6 38.5
    0 -4 6 38.8
    0 -4 6 45.5
    0 -4 6 41.4
    0 -4 6 42.9
    0 4 -6 39.3
    0 4 -6 42
    0 4 -6 39.4
    0 4 -6 40.5
    0 4 -6 46.1
    0 4 6 40.9
    0 4 6 42.5
    0 4 6 41.9
    0 4 6 40.5
    0 4 6 45.7
    0 4 6 37.4
    0 -4 -7 278.2
    0 -4 -7 0.1
    0 -4 -7 259.1
    0 -4 -7 286.7
    0 -4 -7 305.3
    0 -4 -7 287.8
    0 -4 7 285.2
    0 -4 7 283
    0 -4 7 287.3
    0 -4 7 292.1
    0 -4 7 271
    0 4 -7 224.1
    0 4 -7 284.6
    0 4 -7 295.2
    0 4 7 264.6
    0 4 7 296.3
    0 4 7 289.1
    0 4 7 266.1
    0 4 7 312
    0 4 7 292.6
    0 -4 -8 14.4
    0 -4 -8 15.7
    0 -4 -8 16.8
    0 -4 -8 16.4
    0 -4 -8 14.6
    0 -4 8 20
    0 -4 8 18
    0 -4 8 18.7
    0 -4 8 15.3
    0 4 -8 16.5
    0 4 -8 17.3
    0 4 -8 18.5
    0 4 8 14.6
    0 4 8 16.3
    0 4 8 16.9
    0 4 8 14.3
    0 -4 -9 328.8
    0 -4 -9 337.2
    0 -4 -9 334.9
    0 -4 9 299.9
    0 -4 9 322.5
    0 -4 9 307.8
    0 -4 9 322.1
    0 4 -9 341.4
    0 4 -9 318.1
    0 4 -9 329.2
    0 4 9 336.9
    0 4 9 318.3
    0 4 9 333.7
    0 4 9 320.8
    0 -4 -10 59.7
    0 -4 -10 70.7
    0 -4 -10 63.7
    0 -4 10 59.9
    0 -4 10 59.3
    0 -4 10 61.1
    0 -4 10 58.5
    0 4 -10 62.2
    0 4 -10 57.3
    0 4 -10 58.1
    0 4 10 61.2
    0 4 10 58.5
    0 4 10 55.4
    0 -4 -11 247.9
    0 -4 -11 226.6
    0 -4 -11 245.2
    0 -4 11 228.2
    0 -4 11 246.9
    0 -4 11 220.7
    0 4 -11 244.9
    0 4 -11 214
    0 4 -11 259.3
    0 4 11 260.1
    0 4 11 253.1
    0 -4 -12 16.5
    0 -4 -12 20.2
    0 -4 12 20.6
    0 -4 12 21
    0 -4 12 19.8
    0 4 -12 26.6
    0 4 12 22.5
    0 -4 -13 -1.8
    0 -4 -13 0
    0 -4 13 1.9
    0 -4 13 2
    0 4 -13 -0.4
    0 4 13 2
    0 -4 -14 -1.3
    0 -4 14 0.2
    0 -4 14 1.1
    0 4 -14 -0.2
    0 4 14 1.8
    0 -5 0 -0.1
    0 -5 0 0.4
    0 -5 0 0.5
    0 -5 0 -0.2
    0 -5 0 0.3
    0 -5 0 0.3
    0 -5 0 0.1
    0 5 0 0
    0 5 0 -0.2
    0 5 0 0.2
    0 5 0 0
    0 -5 -1 89.1
    0 -5 -1 110.5
    0 -5 -1 98.9
    0 -5 -1 100.8
    0 -5 -1 101.4
    0 -5 -1 116.7
    0 -5 -1 117.2
    0 -5 1 100.7
    0 -5 1 103.1
    0 -5 1 103.8
    0 -5 1 105.2
    0 -5 1 105.9
    0 -5 1 107.7
    0 -5 1 118.7
    0 5 -1 114.9
    0 5 -1 100.6
    0 5 -1 107.6
    0 5 -1 103.6
    0 5 1 110.9
    0 5 1 105.1
    0 5 1 103.1
    0 5 1 102.3
    0 -5 -2 138.4
    0 -5 -2 154.8
    0 -5 -2 157.4
    0 -5 -2 144.9
    0 -5 -2 149.8
    0 -5 -2 168.1
    0 -5 -2 167
    0 -5 2 148.2
    0 -5 2 151.2
    0 -5 2 155.3
    0 -5 2 160.3
    0 -5 2 157.1
    0 -5 2 160.2
    0 -5 2 176.2
    0 5 -2 168.4
    0 5 -2 147.8
    0 5 -2 155.1
    0 5 -2 150.4
    0 5 2 148.9
    0 5 2 162
    0 5 2 155.7
    0 5 2 152.4
    0 5 2 143.9
    0 -5 -3 43.9
    0 -5 -3 48
    0 -5 -3 49.9
    0 -5 -3 45.7
    0 -5 -3 46.6
    0 -5 -3 48.2
    0 -5 -3 50.4
    0 -5 -3 45.2
    0 -5 3 45.2
    0 -5 3 49.1
    0 -5 3 47.2
    0 -5 3 49.6
    0 -5 3 52.6
    0 -5 3 43.7
    0 -5 3 54.9
    0 5 -3 46.6
    0 5 -3 49.3
    0 5 -3 51.4
    0 5 -3 51.5
    0 5 -3 48.2
    0 5 3 44.6
    0 5 3 50.8
    0 5 3 48.1
    0 5 3 47.3
    0 5 3 44.3
    0 5 3 46.7
    0 -5 -4 387.8
    0 -5 -4 410.4
    0 -5 -4 421.8
    0 -5 -4 365.1
    0 -5 -4 420.1
    0 -5 -4 453.1
    0 -5 -4 422.7
    0 -5 4 404.6
    0 -5 4 438.2
    0 -5 4 414
    0 -5 4 406.9
    0 -5 4 400.9
    0 -5 4 423.6
    0 -5 4 425.7
    0 -5 4 434.6
    0 -5 4 451.5
    0 5 -4 460.5
    0 5 -4 395
    0 5 -4 365.6
    0 5 -4 423.5
    0 5 -4 432.3
    0 5 4 395.1
    0 5 4 417.2
    0 5 4 440.8
    0 5 4 426.4
    0 5 4 457.3
    0 5 4 405.4
    0 -5 -5 34.5
    0 -5 -5 35.3
    0 -5 -5 -0.1
    0 -5 -5 30.6
    0 -5 -5 34
    0 -5 -5 39
    0 -5 -5 38.1
    0 -5 5 38.8
    0 -5 5 34.4
    0 -5 5 35.8
    0 -5 5 37
    0 -5 5 38.3
    0 -5 5 34.5
    0 -5 5 37.3
    0 5 -5 36.5
    0 5 -5 33.8
    0 5 -5 30.3
    0 5 -5 38.6
    0 5 -5 39.5
    0 5 -5 35.9
    0 5 5 34.2
    0 5 5 33.3
    0 5 5 36.2
    0 5 5 36.5
    0 5 5 38.5
    0 5 5 30.8
    0 -5 -6 54.8
    0 -5 -6 42.9
    0 -5 -6 53.1
    0 -5 -6 52.8
    0 -5 -6 52.7
    0 -5 6 45.3
    0 -5 6 48.4
    0 -5 6 44.8
    0 -5 6 56.9
    0 -5 6 49.9
    0 -5 6 48.5
    0 5 -6 46.6
    0 5 -6 50.6
    0 5 -6 43.8
    0 5 -6 53.2
    0 5 -6 51.7
    0 5 6 50.3
    0 5 6 51.5
    0 5 6 46.6
    0 5 6 53.1
    0 -5 -7 353.9
    0 -5 -7 357.9
    0 -5 -7 327.3
    0 -5 -7 346.1
    0 -5 -7 388.4
    0 -5 -7 358.2
    0 -5 7 358.9
    0 -5 7 218.3
    0 -5 7 362.8
    0 -5 7 354.3
    0 -5 7 351.3
    0 5 -7 386.1
    0 5 -7 353.9
    0 5 -7 380.1
    0 5 7 361.9
    0 5 7 360.7
    0 5 7 364.3
    0 -5 -8 132
    0 -5 -8 96
    0 -5 -8 139.3
    0 -5 -8 138.3
    0 -5 -8 150.3
    0 -5 8 136.1
    0 -5 8 134.8
    0 -5 8 133.4
    0 -5 8 144
    0 5 -8 141.2
    0 5 -8 140.5
    0 5 -8 160.3
    0 5 8 137.8
    0 5 8 147.6
    0 5 8 130.7
    0 5 8 140.5
    0 -5 -9 150.7
    0 -5 -9 139.8
    0 -5 -9 155.4
    0 -5 -9 145
    0 -5 9 136.9
    0 -5 9 144.7
    0 -5 9 141.9
    0 -5 9 142.9
    0 5 -9 153.5
    0 5 -9 147.8
    0 5 -9 152.1
    0 5 9 153.3
    0 5 9 149.9
    0 5 9 145.2
    0 -5 -10 38.1
    0 -5 -10 36.1
    0 -5 -10 42.7
    0 -5 -10 36.5
    0 -5 10 36.1
    0 -5 10 32.1
    0 -5 10 35.4
    0 -5 10 34
    0 5 -10 43.6
    0 5 -10 31.8
    0 5 -10 38.2
    0 5 10 35.8
    0 5 10 42.6
    0 5 10 33.8
    0 -5 -11 65.2
    0 -5 -11 59.7
    0 -5 11 60
    0 -5 11 65.5
    0 -5 11 54.7
    0 5 -11 67.7
    0 5 -11 52.6
    0 5 -11 58.3
    0 5 11 52.1
    0 5 11 62.3
    0 -5 -12 22.6
    0 -5 12 27.1
    0 -5 12 31.7
    0 -5 12 23.4
    0 5 -12 27.4
    0 5 12 26.2
    0 -5 -13 18.6
    0 -5 13 20.6
    0 -5 13 20.6
    0 5 -13 22.8
    0 5 13 22.8
    0 -6 0 249.3
    0 -6 0 256
    0 -6 0 253.9
    0 -6 0 259.4
    0 -6 0 254
    0 -6 0 282.1
    0 6 0 270.3
    0 6 0 244.3
    0 6 0 257.3
    0 -6 -1 373.5
    0 -6 -1 411.4
    0 -6 -1 408.3
    0 -6 -1 393.3
    0 -6 -1 419.5
    0 -6 -1 431.9
    0 -6 -1 460.3
    0 -6 1 380.9
    0 -6 1 383.3
    0 -6 1 413
    0 -6 1 403.1
    0 -6 1 434.1
    0 -6 1 410
    0 -6 1 456.3
    0 6 -1 420.8
    0 6 -1 388.7
    0 6 -1 404.7
    0 6 -1 405.7
    0 6 1 423.8
    0 6 1 399.5
    0 6 1 411.7
    0 6 1 398.7
    0 -6 -2 312.8
    0 -6 -2 325.5
    0 -6 -2 341.1
    0 -6 -2 302.4
    0 -6 -2 344.4
    0 -6 -2 352.8
    0 -6 -2 365.2
    0 -6 2 323.3
    0 -6 2 336.8
    0 -6 2 329.9
    0 -6 2 337.1
    0 -6 2 355.7
    0 -6 2 333.3
    0 -6 2 369.8
    0 6 -2 351
    0 6 -2 327.9
    0 6 -2 342.1
    0 6 -2 334
    0 6 2 353.5
    0 6 2 332.3
    0 6 2 342.2
    0 6 2 328.8
    0 -6 -3 14.9
    0 -6 -3 14.8
    0 -6 -3 16.3
    0 -6 -3 16.6
    0 -6 -3 19.2
    0 -6 -3 21.5
    0 -6 -3 21.7
    0 -6 3 18
    0 -6 3 17.2
    0 -6 3 18.4
    0 -6 3 17
    0 -6 3 21.4
    0 -6 3 16.5
    0 -6 3 20.5
    0 6 -3 18
    0 6 -3 13.1
    0 6 -3 20.1
    0 6 -3 18.7
    0 6 -3 18.2
    0 6 3 16.9
    0 6 3 19.1
    0 6 3 16.7
    0 6 3 20.3
    0 6 3 15.6
    0 6 3 17.2
    0 -6 -4 40.3
    0 -6 -4 43.7
    0 -6 -4 39.5
    0 -6 -4 34.1
    0 -6 -4 40.7
    0 -6 -4 46.8
    0 -6 -4 42.9
    0 -6 -4 40.3
    0 -6 4 42.3
    0 -6 4 48.1
    0 -6 4 44.2
    0 -6 4 44
    0 -6 4 42.3
    0 -6 4 43.1
    0 -6 4 42.4
    0 6 -4 49.3
    0 6 -4 37.7
    0 6 -4 9.5
    0 6 -4 40.8
    0 6 -4 41.4
    0 6 4 43
    0 6 4 48.1
    0 6 4 40.2
    0 6 4 45.4
    0 6 4 39.9
    0 6 4 39.9
    0 -6 -5 322.5
    0 -6 -5 314.4
    0 -6 -5 324.1
    0 -6 -5 330.2
    0 -6 -5 307.1
    0 -6 5 303
    0 -6 5 319
    0 -6 5 303.3
    0 -6 5 313.2
    0 -6 5 328.3
    0 -6 5 317.2
    0 -6 5 326.7
    0 6 -5 331.6
    0 6 -5 332
    0 6 -5 317.8
    0 6 -5 330.7
    0 6 -5 316.2
    0 6 5 301.8
    0 6 5 318.6
    0 6 5 311.9
    0 6 5 326.3
    0 6 5 280.5
    0 -6 -6 10
    0 -6 -6 9.7
    0 -6 -6 -0.3
    0 -6 -6 9.9
    0 -6 -6 11
    0 -6 -6 12.4
    0 -6 6 13.1
    0 -6 6 9.3
    0 -6 6 10.6
    0 -6 6 11
    0 -6 6 12.5
    0 -6 6 11.2
    0 6 -6 11.2
    0 6 -6 12.2
    0 6 -6 13.8
    0 6 -6 12.2
    0 6 -6 12
    0 6 6 10
    0 6 6 11
    0 6 6 10.3
    0 6 6 13.3
    0 -6 -7 204
    0 -6 -7 205.3
    0 -6 -7 195.5
    0 -6 -7 208.7
    0 -6 -7 228.2
    0 -6 -7 215.9
    0 -6 7 203.8
    0 -6 7 198.2
    0 -6 7 208.6
    0 -6 7 198.8
    0 -6 7 205.4
    0 6 -7 214.1
    0 6 -7 212.2
    0 6 -7 211.3
    0 6 7 207.9
    0 6 7 205.6
    0 6 7 222.6
    0 -6 -8 238
    0 -6 -8 241.9
    0 -6 -8 240.2
    0 -6 -8 236.9
    0 -6 8 238.1
    0 -6 8 230.9
    0 -6 8 230.9
    0 6 -8 237.5
    0 6 -8 252.1
    0 6 -8 246.7
    0 6 8 236.2
    0 6 8 239.3
    0 6 8 238
    0 -6 -9 208.3
    0 -6 -9 200.8
    0 -6 -9 199.4
    0 -6 -9 202.2
    0 -6 9 201
    0 -6 9 184.7
    0 -6 9 191.8
    0 6 -9 207.8
    0 6 -9 196.6
    0 6 -9 201.7
    0 6 9 198.6
    0 6 9 206.4
    0 6 9 192
    0 -6 -10 5.8
    0 -6 -10 2.4
    0 -6 -10 3.4
    0 -6 10 2
    0 -6 10 2.1
    0 -6 10 1.4
    0 6 -10 2.4
    0 6 -10 0.9
    0 6 -10 2.4
    0 6 10 0.7
    0 6 10 3.2
    0 6 10 0.8
    0 -6 -11 5.1
    0 -6 -11 5.2
    0 -6 11 5.6
    0 -6 11 3.2
    0 6 -11 7.1
    0 6 -11 5
    0 6 -11 3
    0 6 11 4.4
    0 6 11 3.7
    0 -6 -12 1.1
    0 -6 12 3.1
    0 -6 12 1.4
    0 6 -12 1.3
    0 6 -12 2.2
    0 6 12 2
    0 -6 -13 15
    0 -6 13 13.8
    0 6 -13 21.1
    0 6 13 14.1
    0 -7 0 0.1
    0 -7 0 -0.5
    0 -7 0 0
    0 -7 0 -0.2
    0 -7 0 1.2
    0 -7 0 -0.1
    0 -7 0 -0.3
    0 7 0 -0.1
    0 7 0 -0.4
    0 7 0 -0.2
    0 7 0 0.3
    0 -7 -1 31.2
    0 -7 -1 32.1
    0 -7 -1 32.6
    0 -7 -1 28
    0 -7 -1 35.1
    0 -7 -1 33.8
    0 -7 -1 38.5
    0 -7 1 31.9
    0 -7 1 33.6
    0 -7 1 35.8
    0 -7 1 34.1
    0 -7 1 34.3
    0 -7 1 33.9
    0 -7 1 36.4
    0 7 -1 31.9
    0 7 -1 33.3
    0 7 -1 31.5
    0 7 1 36.7
    0 7 1 31.5
    0 7 1 29.5
    0 7 1 34.6
    0 -7 -2 142.4
    0 -7 -2 160.3
    0 -7 -2 167.9
    0 -7 -2 143.5
    0 -7 -2 168.1
    0 -7 -2 174.4
    0 -7 -2 181.5
    0 -7 2 151.1
    0 -7 2 162.2
    0 -7 2 161.9
    0 -7 2 161.4
    0 -7 2 175.7
    0 -7 2 158.7
    0 -7 2 179
    0 7 -2 171.3
    0 7 -2 167.3
    0 7 -2 160.5
    0 7 2 175.9
    0 7 2 154.8
    0 7 2 159.8
    0 7 2 164.7
    0 -7 -3 117.1
    0 -7 -3 133.7
    0 -7 -3 140.3
    0 -7 -3 144.8
    0 -7 -3 147.7
    0 -7 -3 150
    0 -7 3 135
    0 -7 3 146.4
    0 -7 3 141
    0 -7 3 134.1
    0 -7 3 146.7
    0 -7 3 135
    0 -7 3 151.9
    0 7 -3 149.3
    0 7 -3 146.7
    0 7 -3 143.3
    0 7 -3 137.6
    0 7 3 125.9
    0 7 3 145.1
    0 7 3 143.1
    0 7 3 135.8
    0 7 3 134.8
    0 -7 -4 -0.1
    0 -7 -4 0.1
    0 -7 -4 0.6
    0 -7 -4 0.7
    0 -7 -4 -0.1
    0 -7 4 0.1
    0 -7 4 0.2
    0 -7 4 1.2
    0 -7 4 0.2
    0 -7 4 0
    0 -7 4 0.5
    0 7 -4 0.9
    0 7 -4 0.2
    0 7 -4 -0.1
    0 7 -4 0.8
    0 7 4 -0.4
    0 7 4 -0.4
    0 7 4 0.2
    0 7 4 0.2
    0 7 4 0
    0 -7 -5 0.7
    0 -7 -5 -0.2
    0 -7 -5 1.8
    0 -7 -5 0.8
    0 -7 -5 -0.6
    0 -7 5 -0.8
    0 -7 5 -0.3
    0 -7 5 0.2
    0 -7 5 1.1
    0 -7 5 0
    0 -7 5 0
    0 7 -5 0.8
    0 7 -5 -0.4
    0 7 -5 -0.1
    0 7 -5 -0.8
    0 7 -5 0.6
    0 7 5 -0.1
    0 7 5 0.8
    0 7 5 0.3
    0 -7 -6 115.5
    0 -7 -6 119
    0 -7 -6 110.6
    0 -7 -6 107.9
    0 -7 -6 122.5
    0 -7 6 100
    0 -7 6 99.7
    0 -7 6 106.4
    0 -7 6 117.8
    0 7 -6 117.5
    0 7 -6 111.2
    0 7 -6 108.6
    0 7 -6 117.7
    0 7 -6 118.2
    0 7 6 109.8
    0 7 6 116.5
    0 7 6 116.3
    0 -7 -7 0.5
    0 -7 -7 1.4
    0 -7 -7 1.4
    0 -7 -7 0.6
    0 -7 -7 1.4
    0 -7 7 1
    0 -7 7 0.4
    0 7 -7 1.9
    0 7 -7 2
    0 7 -7 0.8
    0 7 7 1.3
    0 7 7 1.7
    0 7 7 2.8
    0 -7 -8 25.1
    0 -7 -8 21.4
    0 -7 -8 20.4
    0 -7 -8 17.2
    0 -7 8 16.6
    0 -7 8 22.6
    0 7 -8 23.6
    0 7 -8 29.5
    0 7 -8 21.2
    0 7 8 18.4
    0 7 8 23.4
    0 -7 -9 27.2
    0 -7 -9 27.2
    0 -7 -9 28.5
    0 -7 -9 26.2
    0 -7 9 21.4
    0 -7 9 24
    0 7 -9 30.8
    0 7 -9 25.5
    0 7 -9 34.1
    0 7 9 26.5
    0 7 9 34.7
    0 7 9 25.4
    0 -7 -10 83.6
    0 -7 -10 88.2
    0 -7 -10 80.3
    0 -7 10 82.2
    0 -7 10 64.7
    0 7 -10 83.3
    0 7 -10 77.2
    0 7 -10 85.1
    0 7 10 78.8
    0 7 10 78.5
    0 7 10 75.1
    0 -7 -11 6.1
    0 -7 11 5.3
    0 -7 11 3.7
    0 7 -11 6.6
    0 7 -11 2
    0 7 -11 4
    0 7 11 4.7
    0 7 11 5.9
    0 -7 -12 18.3
    0 -7 12 13
    0 7 -12 23.5
    0 7 12 14.4
    0 -7 -13 1.1
    0 -7 13 3.2
    0 7 -13 3
    0 7 13 1.8
    0 -8 0 1092
    0 -8 0 1209.3
    0 -8 0 1181.6
    0 -8 0 1221.5
    0 -8 0 1224.4
    0 -8 0 1330.9
    0 8 0 1220.6
    0 8 0 1173.5
    0 8 0 1206.5
    0 -8 -1 6
    0 -8 -1 7.9
    0 -8 -1 4.2
    0 -8 -1 8.5
    0 -8 -1 8.3
    0 -8 -1 13.7
    0 -8 1 7.4
    0 -8 1 11.5
    0 -8 1 6.6
    0 -8 1 7.8
    0 -8 1 9.6
    0 -8 1 11.3
    0 8 -1 11.4
    0 8 -1 9.3
    0 8 1 8.1
    0 8 1 11.4
    0 8 1 10.3
    0 -8 -2 2.4
    0 -8 -2 5.1
    0 -8 -2 3.4
    0 -8 -2 1.8
    0 -8 -2 4.1
    0 -8 -2 3.8
    0 -8 2 3.1
    0 -8 2 2.7
    0 -8 2 3.4
    0 -8 2 5.7
    0 -8 2 2.1
    0 -8 2 3.1
    0 8 -2 3.8
    0 8 -2 4.7
    0 8 2 2.6
    0 8 2 2.5
    0 8 2 2.7
    0 -8 -3 38.8
    0 -8 -3 35.4
    0 -8 -3 33.1
    0 -8 -3 39.2
    0 -8 -3 35.8
    0 -8 -3 38.5
    0 -8 3 32.9
    0 -8 3 41.3
    0 -8 3 33.4
    0 -8 3 44.2
    0 -8 3 34.5
    0 -8 3 41.7
    0 8 -3 37.2
    0 8 -3 36.7
    0 8 -3 39
    0 8 -3 36.5
    0 8 3 35.3
    0 8 3 39.7
    0 8 3 33.1
    0 8 3 31.5
    0 -8 -4 48
    0 -8 -4 46.4
    0 -8 -4 48.7
    0 -8 -4 56.3
    0 -8 -4 45.6
    0 -8 -4 51.7
    0 -8 4 48
    0 -8 4 45.4
    0 -8 4 43.6
    0 -8 4 53.6
    0 -8 4 47.5
    0 -8 4 56.6
    0 8 -4 47.5
    0 8 -4 45.2
    0 8 -4 51.2
    0 8 -4 45.1
    0 8 -4 50.6
    0 8 4 47.6
    0 8 4 50.8
    0 8 4 48.6
    0 8 4 45.7
    0 -8 -5 85.8
    0 -8 -5 81.9
    0 -8 -5 80.7
    0 -8 -5 92.1
    0 -8 -5 94.4
    0 -8 5 88.1
    0 -8 5 88.7
    0 -8 5 80.8
    0 -8 5 87.7
    0 -8 5 79.9
    0 -8 5 98.4
    0 8 -5 86.8
    0 8 -5 0.2
    0 8 -5 90.3
    0 8 -5 41.6
    0 8 -5 90.9
    0 8 -5 88.2
    0 8 5 88.7
    0 8 5 86.2
    0 8 5 93
    0 -8 -6 109.6
    0 -8 -6 113.1
    0 -8 -6 96.1
    0 -8 -6 105.6
    0 -8 -6 112.6
    0 -8 6 103.8
    0 -8 6 99.4
    0 -8 6 104
    0 -8 6 107.5
    0 8 -6 102.6
    0 8 -6 104.7
    0 8 -6 98.2
    0 8 -6 105.4
    0 8 -6 107.8
    0 8 6 103.5
    0 8 6 108.2
    0 -8 -7 0.2
    0 -8 -7 2.1
    0 -8 -7 2.9
    0 -8 -7 3.7
    0 -8 -7 0.9
    0 -8 7 0.6
    0 -8 7 2.2
    0 8 -7 2.1
    0 8 -7 3.6
    0 8 -7 0.3
    0 8 7 1.6
    0 -8 -8 235.5
    0 -8 -8 234.5
    0 -8 -8 234.3
    0 -8 -8 246.4
    0 -8 8 224.5
    0 -8 8 215.8
    0 8 -8 256.2
    0 8 -8 224.4
    0 8 -8 233.7
    0 8 8 227.2
    0 -8 -9 7
    0 -8 -9 3.8
    0 -8 -9 7.1
    0 -8 -9 2.6
    0 -8 9 4.9
    0 -8 9 5
    0 8 -9 7.8
    0 8 -9 5.7
    0 8 -9 7.5
    0 8 9 6.3
    0 -8 -10 15.9
    0 -8 -10 8.6
    0 -8 10 10.1
    0 -8 10 13
    0 8 -10 10.9
    0 8 -10 16.7
    0 8 -10 13.7
    0 8 10 14.8
    0 8 10 15.7
    0 -8 -11 0.3
    0 -8 11 -0.3
    0 8 -11 -0.6
    0 8 11 -0.2
    0 8 11 -0.2
    0 -8 -12 0.1
    0 -8 12 -0.2
    0 8 -12 0.1
    0 8 12 0.9
    0 -9 0 0.9
    0 -9 0 0
    0 -9 0 0.7
    0 -9 0 1.3
    0 -9 0 1.9
    0 -9 0 -0.7
    0 9 0 0.6
    0 9 0 -0.6
    0 9 0 -0.3
    0 9 0 0.9
    0 -9 -1 1.2
    0 -9 -1 2.2
    0 -9 -1 1.1
    0 -9 -1 0.7
    0 -9 -1 1.8
    0 -9 -1 2.4
    0 -9 1 2.2
    0 -9 1 2.3
    0 -9 1 1.6
    0 -9 1 1
    0 -9 1 0.7
    0 -9 1 3
    0 9 -1 2.3
    0 9 -1 2.1
    0 9 -1 1.6
    0 9 -1 1.9
    0 9 1 1.9
    0 9 1 2.2
    0 9 1 0.9
    0 9 1 2.1
    0 -9 -2 46.1
    0 -9 -2 57
    0 -9 -2 46.9
    0 -9 -2 50.6
    0 -9 -2 49.6
    0 -9 -2 53.6
    0 -9 2 50
    0 -9 2 53
    0 -9 2 48.8
    0 -9 2 54
    0 -9 2 48.9
    0 -9 2 55.4
    0 9 -2 47.8
    0 9 -2 48.1
    0 9 -2 54.7
    0 9 -2 49.9
    0 9 2 56.7
    0 9 2 47.8
    0 9 2 51.7
    0 9 2 49.6
    0 -9 -3 10.9
    0 -9 -3 11.5
    0 -9 -3 11
    0 -9 -3 14.3
    0 -9 -3 15.8
    0 -9 -3 15.8
    0 -9 3 16.9
    0 -9 3 13.8
    0 -9 3 9.5
    0 -9 3 16.9
    0 -9 3 16.2
    0 -9 3 16.3
    0 9 -3 14.2
    0 9 -3 13.8
    0 9 -3 12.9
    0 9 -3 15.7
    0 9 3 11.8
    0 9 3 13.9
    0 9 3 14.6
    0 9 3 13.6
    0 -9 -4 2.5
    0 -9 -4 1.6
    0 -9 -4 3.1
    0 -9 -4 4.3
    0 -9 -4 1.9
    0 -9 -4 3.3
    0 -9 4 1.9
    0 -9 4 2.3
    0 -9 4 1.2
    0 -9 4 2.1
    0 -9 4 2.3
    0 -9 4 3.2
    0 9 -4 3.7
    0 9 -4 1.3
    0 9 -4 2.2
    0 9 -4 1.8
    0 9 4 3.3
    0 9 4 2.2
    0 9 4 3.7
    0 -9 -5 116.1
    0 -9 -5 122.3
    0 -9 -5 109.7
    0 -9 -5 116.1
    0 -9 -5 121.2
    0 -9 5 108
    0 -9 5 110.2
    0 -9 5 101.8
    0 -9 5 114.3
    0 -9 5 112
    0 -9 5 111.1
    0 9 -5 121.8
    0 9 -5 116.9
    0 9 -5 118.6
    0 9 -5 113
    0 9 -5 109.7
    0 9 5 118.4
    0 9 5 114.5
    0 -9 -6 110.3
    0 -9 -6 107.4
    0 -9 -6 104.5
    0 -9 -6 105.1
    0 -9 -6 106.9
    0 -9 6 102.7
    0 -9 6 94.4
    0 -9 6 101.8
    0 9 -6 112.3
    0 9 -6 111.9
    0 9 6 102
    0 9 6 104.6
    0 -9 -7 1.1
    0 -9 -7 1.3
    0 -9 -7 1.1
    0 -9 -7 0.3
    0 -9 -7 0.5
    0 -9 7 -0.2
    0 -9 7 1.1
    0 9 -7 3.3
    0 9 -7 2.1
    0 9 7 1.2
    0 -9 -8 2.1
    0 -9 -8 1
    0 -9 -8 2.3
    0 -9 -8 1.7
    0 -9 8 0.7
    0 -9 8 3.8
    0 9 -8 1.2
    0 9 -8 1.3
    0 9 -8 -0.8
    0 9 8 2.3
    0 -9 -9 26.8
    0 -9 -9 38.3
    0 -9 -9 36.6
    0 -9 -9 38.2
    0 -9 9 31.7
    0 -9 9 30.9
    0 9 -9 44.7
    0 9 -9 42
    0 9 -9 39.2
    0 9 9 36.4
    0 -9 -10 12.1
    0 -9 -10 13.4
    0 -9 10 9.7
    0 9 -10 12.9
    0 9 -10 13.8
    0 -9 -11 11.7
    0 -9 11 13.8
    0 9 -11 18.3
    0 -10 0 52.7
    0 -10 0 51
    0 -10 0 41.3
    0 -10 0 51.2
    0 -10 0 48.4
    0 10 0 47.5
    0 10 0 50
    0 10 0 43
    0 10 0 44.3
    0 -10 -1 60.8
    0 -10 -1 69.2
    0 -10 -1 67.8
    0 -10 -1 68.6
    0 -10 -1 68.6
    0 -10 1 58
    0 -10 1 59.9
    0 -10 1 62.3
    0 -10 1 64.7
    0 -10 1 62.8
    0 10 -1 58.2
    0 10 -1 67.1
    0 10 -1 65.3
    0 10 -1 58.3
    0 10 1 62
    0 10 1 66.2
    0 10 1 61.6
    0 10 1 63.3
    0 -10 -2 137.4
    0 -10 -2 133.6
    0 -10 -2 146.1
    0 -10 -2 132.1
    0 -10 -2 149.4
    0 -10 -2 152.2
    0 -10 2 124.2
    0 -10 2 137.1
    0 -10 2 137.5
    0 -10 2 138
    0 -10 2 133
    0 -10 2 138.2
    0 10 -2 132.9
    0 10 -2 142.3
    0 10 -2 152.4
    0 10 -2 135.8
    0 10 2 135.9
    0 10 2 142.6
    0 10 2 127.7
    0 -10 -3 0.7
    0 -10 -3 1.2
    0 -10 -3 0.2
    0 -10 -3 1.2
    0 -10 -3 0.3
    0 -10 -3 0.7
    0 -10 3 0.1
    0 -10 3 0.2
    0 -10 3 0.1
    0 -10 3 0.6
    0 -10 3 -0.1
    0 -10 3 0.6
    0 10 -3 2
    0 10 -3 -0.4
    0 10 -3 0.3
    0 10 -3 0.2
    0 10 3 -1
    0 10 3 1.2
    0 10 3 0.4
    0 -10 -4 0.2
    0 -10 -4 0.6
    0 -10 -4 -0.1
    0 -10 -4 1.7
    0 -10 -4 0.4
    0 -10 -4 -0.1
    0 -10 4 -0.4
    0 -10 4 -0.1
    0 -10 4 -0.6
    0 -10 4 -0.8
    0 -10 4 0.3
    0 -10 4 -0.3
    0 10 -4 0.2
    0 10 -4 0.3
    0 10 -4 0.4
    0 10 -4 0.6
    0 10 4 2.5
    0 10 4 -0.7
    0 -10 -5 61.9
    0 -10 -5 67.1
    0 -10 -5 57.3
    0 -10 -5 58.9
    0 -10 -5 60
    0 -10 5 55.6
    0 -10 5 60.4
    0 -10 5 61.6
    0 -10 5 67.3
    0 -10 5 59.2
    0 -10 5 58.3
    0 10 -5 61.4
    0 10 -5 52.4
    0 10 -5 63.6
    0 10 -5 65.4
    0 10 -5 68.1
    0 10 5 55.7
    0 10 5 63.7
    0 -10 -6 26.2
    0 -10 -6 18.4
    0 -10 -6 21.3
    0 -10 -6 19.7
    0 -10 -6 16
    0 -10 6 22.1
    0 -10 6 24.2
    0 -10 6 20.5
    0 10 -6 25.5
    0 10 -6 22.1
    0 10 6 23.3
    0 10 6 22.2
    0 -10 -7 5.2
    0 -10 -7 4.1
    0 -10 -7 3.1
    0 -10 -7 3.8
    0 -10 -7 3.8
    0 -10 7 4.3
    0 10 -7 5.9
    0 10 -7 4.3
    0 10 7 2.9
    0 10 7 2.5
    0 -10 -8 66.8
    0 -10 -8 67.3
    0 -10 -8 64.9
    0 -10 -8 61
    0 -10 8 58.6
    0 10 -8 63.4
    0 10 8 70.5
    0 10 8 64.7
    0 -10 -9 24
    0 -10 -9 24.3
    0 -10 -9 29.1
    0 -10 9 22.1
    0 10 -9 28.3
    0 -10 -10 32.4
    0 -10 -10 34.1
    0 -10 10 29.8
    0 10 -10 38.3
    0 -11 0 0.6
    0 -11 0 -0.5
    0 -11 0 -1.1
    0 -11 0 -0.5
    0 -11 0 -0.1
    0 11 0 -0.1
    0 11 0 0.3
    0 11 0 0.6
    0 -11 -1 20.4
    0 -11 -1 16.3
    0 -11 -1 20.8
    0 -11 -1 19.9
    0 -11 -1 27.7
    0 -11 1 26.5
    0 -11 1 23.5
    0 -11 1 22.9
    0 -11 1 21.8
    0 -11 1 20.2
    0 11 -1 19.4
    0 11 -1 18.8
    0 11 -1 22.2
    0 11 1 24.2
    0 11 1 24.2
    0 11 1 19.1
    0 -11 -2 0
    0 -11 -2 4.2
    0 -11 -2 -0.3
    0 -11 -2 2.2
    0 -11 -2 2
    0 -11 2 2.7
    0 -11 2 3
    0 -11 2 4.9
    0 -11 2 5
    0 -11 2 2.6
    0 -11 2 2.6
    0 11 -2 2.9
    0 11 -2 2.4
    0 11 -2 4.5
    0 11 -2 1.2
    0 11 2 3.1
    0 11 2 2.6
    0 11 2 2.5
    0 -11 -3 7
    0 -11 -3 6.8
    0 -11 -3 7.6
    0 -11 -3 8.5
    0 -11 -3 5.1
    0 -11 -3 6.2
    0 -11 3 6.2
    0 -11 3 5.4
    0 -11 3 5.3
    0 -11 3 7.2
    0 -11 3 6.8
    0 -11 3 7.7
    0 11 -3 7.5
    0 11 -3 6.7
    0 11 -3 4.6
    0 11 3 8.5
    0 11 3 6.3
    0 -11 -4 27.7
    0 -11 -4 21.9
    0 -11 -4 26.3
    0 -11 -4 28.8
    0 -11 -4 25.4
    0 -11 -4 21.9
    0 -11 4 31.4
    0 -11 4 29.1
    0 -11 4 27
    0 -11 4 29.2
    0 -11 4 27
    0 -11 4 28.5
    0 11 -4 24.1
    0 11 -4 31.7
    0 11 -4 28.2
    0 11 4 29.5
    0 11 4 28
    0 -11 -5 0.6
    0 -11 -5 0.2
    0 -11 -5 -0.9
    0 -11 -5 1.1
    0 -11 -5 0.5
    0 -11 5 1
    0 -11 5 0.7
    0 11 -5 1.3
    0 11 -5 0.7
    0 11 -5 1.8
    0 11 -5 0.6
    0 11 5 0.4
    0 11 5 1.7
    0 -11 -6 12
    0 -11 -6 10.5
    0 -11 -6 13.2
    0 -11 -6 16.8
    0 -11 -6 15.8
    0 -11 6 11.1
    0 -11 6 10.6
    0 11 -6 20.5
    0 11 -6 17.8
    0 11 6 11.7
    0 11 6 14.2
    0 -11 -7 60.7
    0 -11 -7 55.3
    0 -11 -7 64.3
    0 -11 -7 58.4
    0 -11 -7 61.1
    0 -11 7 59.1
    0 11 -7 67.6
    0 11 7 57.8
    0 -11 -8 6.9
    0 -11 -8 10.6
    0 -11 -8 9.2
    0 -11 8 6.4
    0 11 -8 8.7
    0 11 8 6.3
    0 -11 -9 42.4
    0 -11 -9 39.8
    0 -11 -9 49.6
    0 -11 9 44.9
    0 11 -9 55.7
    0 11 9 41.6
    0 -12 0 14.9
    0 -12 0 16.5
    0 -12 0 13.6
    0 -12 0 13.9
    0 -12 0 18
    0 12 0 18.3
    0 12 0 17.5
    0 12 0 17.2
    0 -12 -1 35.4
    0 -12 -1 30.4
    0 -12 -1 36
    0 -12 -1 35
    0 -12 -1 45.3
    0 -12 1 40.7
    0 -12 1 30.9
    0 -12 1 35.2
    0 -12 1 38
    0 -12 1 44.1
    0 12 -1 33.5
    0 12 -1 38
    0 12 -1 31.9
    0 12 -1 39.2
    0 12 1 42.2
    0 12 1 37.9
    0 12 1 35.2
    0 -12 -2 -0.5
    0 -12 -2 0.5
    0 -12 -2 -0.6
    0 -12 -2 0.6
    0 -12 -2 -0.2
    0 -12 2 -0.2
    0 -12 2 -0.2
    0 -12 2 0.2
    0 -12 2 -0.5
    0 12 -2 -0.2
    0 12 -2 1.4
    0 12 -2 0.5
    0 12 -2 -1.3
    0 12 2 -0.9
    0 12 2 -0.3
    0 -12 -3 0.3
    0 -12 -3 0.8
    0 -12 -3 0
    0 -12 -3 -0.5
    0 -12 -3 0.3
    0 -12 3 0.7
    0 -12 3 1
    0 -12 3 0.5
    0 -12 3 0.2
    0 -12 3 -0.9
    0 12 -3 0.7
    0 12 -3 0.2
    0 12 -3 -0.6
    0 12 -3 -0.1
    0 12 3 0.4
    0 12 3 0.9
    0 -12 -4 17.9
    0 -12 -4 18.6
    0 -12 -4 11.9
    0 -12 -4 17.2
    0 -12 -4 17.4
    0 -12 4 16.2
    0 -12 4 22
    0 -12 4 16.7
    0 -12 4 22.6
    0 -12 4 13.3
    0 12 -4 19.2
    0 12 -4 15.2
    0 12 -4 17.6
    0 12 -4 18.8
    0 12 4 20
    0 -12 -5 0.2
    0 -12 -5 0.2
    0 -12 -5 -0.3
    0 -12 -5 1.4
    0 -12 -5 0.5
    0 -12 5 -0.9
    0 -12 5 -0.8
    0 12 -5 0.4
    0 12 5 -0.1
    0 -12 -6 44.3
    0 -12 -6 50.3
    0 -12 -6 39.3
    0 -12 -6 44.7
    0 -12 6 43.9
    0 -12 6 42.2
    0 12 -6 50.1
    0 12 6 50.4
    0 -12 -7 5.4
    0 -12 -7 6.4
    0 -12 -7 6.7
    0 -12 -7 6.8
    0 -12 7 7
    0 12 -7 13.4
    0 12 7 8.1
    0 -12 -8 1.9
    0 -12 -8 5.4
    0 -12 -8 4.5
    0 -12 8 4.4
    0 12 -8 7.6
    0 12 8 3.8
    0 -13 0 -0.1
    0 -13 0 2
    0 -13 0 0.9
    0 13 0 2
    0 13 0 0.7
    0 -13 -1 29.9
    0 -13 -1 22.6
    0 -13 -1 28
    0 -13 1 27.1
    0 -13 1 21.8
    0 -13 1 27.4
    0 -13 1 23.7
    0 13 -1 27
    0 13 -1 24.6
    0 13 -1 25.2
    0 13 -1 26.4
    0 13 1 27.9
    0 -13 -2 20.1
    0 -13 -2 26.5
    0 -13 -2 27.4
    0 -13 -2 22.4
    0 -13 2 27.8
    0 -13 2 24.4
    0 -13 2 28.8
    0 -13 2 26.7
    0 13 -2 31.6
    0 13 -2 34.9
    0 13 -2 20.3
    0 13 2 22.7
    0 -13 -3 31.5
    0 -13 -3 33.6
    0 -13 -3 42.5
    0 -13 -3 30.8
    0 -13 3 37.7
    0 -13 3 34.4
    0 -13 3 40
    0 -13 3 35.6
    0 13 -3 34.2
    0 13 -3 31.7
    0 13 -3 33.6
    0 13 3 35.4
    0 -13 -4 1.2
    0 -13 -4 -0.6
    0 -13 -4 -1
    0 -13 -4 -1
    0 -13 4 -0.4
    0 -13 4 1.4
    0 13 -4 1.1
    0 13 -4 -0.2
    0 13 -4 0.5
    0 13 4 0.5
    0 -13 -5 2.8
    0 -13 -5 2
    0 -13 -5 0.5
    0 -13 -5 1.1
    0 -13 5 -0.1
    0 -13 5 0.3
    0 13 -5 1.8
    0 13 5 0.3
    0 -13 -6 -0.3
    0 -13 -6 -0.5
    0 -13 -6 1.6
    0 -13 -6 -0.8
    0 -13 6 0.7
    0 -13 6 1.3
    0 13 -6 -0.8
    0 13 6 -0.2
    0 -13 -7 11.6
    0 -13 -7 14.9
    0 -13 -7 20.5
    0 -13 -7 16.8
    0 -13 7 16.4
    0 13 -7 28.3
    0 13 7 18.2
    0 -14 0 257.2
    0 -14 0 226.5
    0 -14 0 251.8
    0 14 0 261.2
    0 14 0 241.6
    0 -14 -1 27.3
    0 -14 -1 20
    0 -14 -1 25.1
    0 -14 1 28.1
    0 -14 1 23.1
    0 -14 1 26
    0 14 -1 29.2
    0 14 -1 27.3
    0 14 1 22.2
    0 -14 -2 8.6
    0 -14 -2 9.5
    0 -14 -2 9.7
    0 -14 2 10.1
    0 -14 2 9.5
    0 -14 2 11.5
    0 14 -2 11.5
    0 14 -2 8
    0 14 2 7.4
    0 -14 -3 0.2
    0 -14 -3 0.6
    0 -14 -3 1.1
    0 -14 3 0.4
    0 -14 3 1
    0 -14 3 -0.2
    0 14 -3 -0.2
    0 14 -3 0.9
    0 14 3 0.5
    0 -14 -4 5.6
    0 -14 -4 8.9
    0 -14 -4 8.8
    0 -14 4 8.5
    0 14 -4 13.7
    0 14 4 9.5
    -1 0 15 0.2
    1 0 -15 0.2
    -1 0 14 11.3
    -1 0 14 9.7
    1 0 -14 11.9
    -1 0 13 0.1
    -1 0 13 -1.4
    -1 0 13 -0.7
    1 0 -13 0.5
    1 0 -13 -0.8
    -1 0 12 15.5
    -1 0 12 15.8
    -1 0 12 15.7
    1 0 -12 13.4
    1 0 -12 15.6
    -1 0 11 -0.1
    -1 0 11 -0.3
    -1 0 11 -0.4
    1 0 -11 0.5
    1 0 -11 0.6
    -1 0 10 8.1
    -1 0 10 5.7
    -1 0 10 6.9
    -1 0 10 8.3
    1 0 -10 8.5
    1 0 -10 5.4
    1 0 -10 9.9
    -1 0 9 0.5
    -1 0 9 -0.8
    -1 0 9 -0.5
    -1 0 9 -0.3
    1 0 -9 0.7
    1 0 -9 -0.4
    1 0 -9 0.1
    1 0 -9 0.7
    -1 0 8 274.2
    -1 0 8 291
    -1 0 8 308.9
    -1 0 8 282.5
    -1 0 8 236.4
    1 0 -8 287.1
    1 0 -8 280.4
    1 0 -8 292.5
    -1 0 7 0
    -1 0 7 -0.1
    -1 0 7 0.2
    -1 0 7 0.4
    -1 0 7 0.1
    -1 0 7 -0.1
    1 0 -7 0.3
    1 0 -7 0.8
    1 0 -7 0.3
    1 0 -7 0.4
    -1 0 6 18.9
    -1 0 6 19.3
    -1 0 6 16.1
    -1 0 6 15.9
    -1 0 6 17.5
    -1 0 6 20
    -1 0 6 15.4
    1 0 -6 17.2
    1 0 -6 16.6
    1 0 -6 15.9
    1 0 -6 18.7
    -1 0 5 -0.4
    -1 0 5 -0.5
    -1 0 5 0.3
    -1 0 5 0.5
    -1 0 5 0
    -1 0 5 0.3
    -1 0 5 0.1
    1 0 -5 1
    1 0 -5 0.4
    1 0 -5 -0.3
    1 0 -5 -0.7
    -1 0 4 5.1
    -1 0 4 5.1
    -1 0 4 5.4
    -1 0 4 6.2
    -1 0 4 5.2
    -1 0 4 5.7
    -1 0 4 6.1
    1 0 -4 6.1
    1 0 -4 5.9
    1 0 -4 4.8
    1 0 -4 6.8
    1 0 -4 4.6
    -1 0 3 -0.3
    -1 0 3 0.3
    -1 0 3 0
    -1 0 3 0.2
    -1 0 3 0.7
    1 0 -3 -0.1
    1 0 -3 0.3
    1 0 -3 -0.4
    1 0 -3 -0.1
    1 0 -3 1
    -1 0 2 712.2
    -1 0 2 641.6
    -1 0 2 741.9
    -1 0 2 734.6
    -1 0 2 761.2
    1 0 -2 708.7
    1 0 -2 699.6
    1 0 -2 723.5
    1 0 -2 715.4
    1 0 -2 714.4
    1 0 -2 735.8
    -1 0 1 0.2
    -1 0 1 0.3
    -1 0 1 0.1
    -1 0 1 0.5
    -1 0 1 0
    -1 0 1 0.3
    -1 0 1 0.1
    1 0 -1 0.2
    1 0 -1 0.2
    1 0 -1 0.5
    1 0 -1 0.2
    1 0 -1 0.5
    1 0 -1 0.2
    1 0 -1 0.2
    -1 0 0 582.9
    -1 0 0 656.9
    -1 0 0 612.5
    -1 0 0 544.4
    -1 0 0 367.9
    -1 0 0 532.7
    1 0 0 524.2
    1 0 0 592.5
    1 0 0 613
    1 0 0 569.4
    1 0 0 632.6
    -1 0 -1 6.1
    -1 0 -1 0.2
    -1 0 -1 0.3
    -1 0 -1 8.4
    -1 0 -1 0.2
    -1 0 -1 -0.1
    -1 0 -1 -0.1
    1 0 1 0.7
    1 0 1 0.2
    1 0 1 0.3
    1 0 1 0.2
    1 0 1 0.5
    1 0 1 0.3
    1 0 1 0.1
    -1 0 -2 3811.8
    -1 0 -2 4216.4
    -1 0 -2 3771
    -1 0 -2 4368.6
    -1 0 -2 3751.2
    -1 0 -2 3727.1
    1 0 2 3646.8
    1 0 2 3919.5
    1 0 2 4092.4
    1 0 2 4095.5
    1 0 2 4177.7
    1 0 2 3697.3
    1 0 2 3554.8
    -1 0 -3 0.4
    -1 0 -3 0
    -1 0 -3 0
    -1 0 -3 -0.4
    -1 0 -3 0
    -1 0 -3 -0.4
    -1 0 -3 0
    1 0 3 -0.2
    1 0 3 0.1
    1 0 3 0.3
    1 0 3 -0.3
    1 0 3 0.1
    1 0 3 0
    -1 0 -4 198.1
    -1 0 -4 205.5
    -1 0 -4 216
    -1 0 -4 0.1
    -1 0 -4 224.5
    -1 0 -4 196.7
    -1 0 -4 207.1
    1 0 4 199.3
    1 0 4 214.1
    1 0 4 197.7
    1 0 4 223.6
    1 0 4 217
    1 0 4 196.5
    -1 0 -5 0.1
    -1 0 -5 -0.2
    -1 0 -5 0.2
    -1 0 -5 0.6
    -1 0 -5 0.4
    -1 0 -5 -1
    1 0 5 -0.4
    1 0 5 0.8
    1 0 5 0.3
    1 0 5 0
    1 0 5 0.4
    1 0 5 0.7
    -1 0 -6 955
    -1 0 -6 913.6
    -1 0 -6 917.6
    -1 0 -6 1001.9
    -1 0 -6 898.7
    -1 0 -6 962.5
    1 0 6 885.8
    1 0 6 941.4
    1 0 6 853.5
    1 0 6 995.7
    1 0 6 1038.7
    1 0 6 824.5
    -1 0 -7 0.3
    -1 0 -7 0.3
    -1 0 -7 -0.3
    -1 0 -7 -0.3
    -1 0 -7 0.2
    1 0 7 -0.4
    1 0 7 -0.5
    1 0 7 0.7
    1 0 7 0.4
    1 0 7 0
    -1 0 -8 8.1
    -1 0 -8 8.6
    -1 0 -8 7.3
    -1 0 -8 6.5
    -1 0 -8 7.3
    1 0 8 4.5
    1 0 8 7.3
    1 0 8 8.1
    1 0 8 7.6
    1 0 8 9.7
    -1 0 -9 -0.2
    -1 0 -9 0.6
    1 0 9 -0.2
    1 0 9 -0.4
    1 0 9 1.2
    1 0 9 -0.1
    1 0 9 0.2
    -1 0 -10 583.6
    -1 0 -10 573.8
    1 0 10 513.4
    1 0 10 576.4
    1 0 10 576.5
    -1 0 -11 0.4
    -1 0 -11 0.4
    1 0 11 0.1
    1 0 11 -0.4
    1 0 11 1.1
    -1 0 -12 73.3
    -1 0 -12 75.7
    1 0 12 69.4
    1 0 12 61.7
    -1 0 -13 -1
    1 0 13 -0.2
    -1 0 -14 28.1
    1 0 14 25.3
    -1 -1 15 11.3
    -1 -1 15 14.1
    -1 1 15 17.1
    1 -1 -15 18.9
    1 1 -15 21.6
    -1 -1 14 0.3
    -1 -1 14 1.2
    -1 1 14 0.6
    1 -1 -14 3.2
    1 1 -14 2.5
    -1 -1 13 17.9
    -1 -1 13 18.8
    -1 -1 13 14.3
    -1 1 13 18.7
    -1 1 13 19.6
    1 -1 -13 22.2
    1 -1 -13 19.7
    1 1 -13 26.6
    -1 -1 12 51.7
    -1 -1 12 55
    -1 -1 12 56
    -1 1 12 51.7
    -1 1 12 51.7
    -1 1 12 57.4
    1 -1 -12 59.3
    1 -1 -12 57.9
    1 1 -12 60.1
    1 1 -12 55
    -1 -1 11 19.4
    -1 -1 11 23.7
    -1 -1 11 26.3
    -1 1 11 23.6
    -1 1 11 29.3
    -1 1 11 22.5
    1 -1 -11 28.6
    1 -1 -11 26.7
    1 1 -11 24.6
    1 1 -11 24.9
    -1 -1 10 1.1
    -1 -1 10 -1.4
    -1 -1 10 -0.3
    -1 -1 10 0.1
    -1 1 10 -0.2
    -1 1 10 0.9
    -1 1 10 -0.2
    -1 1 10 0.8
    1 -1 -10 0.8
    1 -1 -10 1.3
    1 1 -10 -0.2
    1 1 -10 0.4
    1 1 -10 1.5
    -1 -1 9 22.9
    -1 -1 9 22.4
    -1 -1 9 24.7
    -1 -1 9 25.7
    -1 1 9 18.9
    -1 1 9 21.1
    -1 1 9 19.6
    -1 1 9 18.8
    -1 1 9 17.4
    1 -1 -9 20.8
    1 -1 -9 21.7
    1 -1 -9 18.6
    1 -1 -9 27.5
    1 1 -9 26.4
    1 1 -9 16
    1 1 -9 19
    1 1 -9 17.9
    -1 -1 8 -0.3
    -1 -1 8 1.2
    -1 -1 8 0.4
    -1 -1 8 0
    -1 -1 8 0.2
    -1 1 8 0.6
    -1 1 8 0
    -1 1 8 0.3
    -1 1 8 0.1
    -1 1 8 0.3
    1 -1 -8 0.1
    1 -1 -8 0.5
    1 -1 -8 0.2
    1 -1 -8 -0.5
    1 1 -8 0.2
    1 1 -8 0.3
    1 1 -8 0.4
    -1 -1 7 0.1
    -1 -1 7 1.3
    -1 -1 7 1.8
    -1 -1 7 0.8
    -1 -1 7 2.1
    -1 -1 7 0.1
    -1 1 7 1.7
    -1 1 7 0.7
    -1 1 7 0.6
    -1 1 7 1.4
    -1 1 7 1.1
    -1 1 7 1
    1 -1 -7 1.3
    1 -1 -7 1
    1 -1 -7 0.6
    1 -1 -7 0.3
    1 -1 -7 1.1
    1 -1 -7 0.5
    1 1 -7 1.6
    1 1 -7 0.7
    1 1 -7 1.6
    1 1 -7 1.1
    -1 -1 6 49.1
    -1 -1 6 52.3
    -1 -1 6 47.9
    -1 -1 6 50.8
    -1 -1 6 52.9
    -1 -1 6 55.5
    -1 -1 6 43.8
    -1 1 6 51.1
    -1 1 6 49.8
    -1 1 6 41.2
    -1 1 6 46.9
    -1 1 6 54.2
    -1 1 6 55.7
    -1 1 6 51.5
    1 -1 -6 52.8
    1 -1 -6 49.1
    1 -1 -6 48.5
    1 -1 -6 55.6
    1 -1 -6 49.1
    1 -1 -6 52.8
    1 1 -6 49.5
    1 1 -6 50.8
    1 1 -6 48.7
    1 1 -6 54.3
    -1 -1 5 100.6
    -1 -1 5 104.7
    -1 -1 5 94.6
    -1 -1 5 102.6
    -1 -1 5 104.1
    -1 -1 5 110.4
    -1 -1 5 88.3
    -1 1 5 105.8
    -1 1 5 104.1
    -1 1 5 90.4
    -1 1 5 101.4
    -1 1 5 103.1
    -1 1 5 115.8
    -1 1 5 97.7
    1 -1 -5 97.2
    1 -1 -5 106.9
    1 -1 -5 91.6
    1 -1 -5 96.8
    1 -1 -5 98.7
    1 -1 -5 105.6
    1 -1 -5 104
    1 -1 -5 104.4
    1 1 -5 100.9
    1 1 -5 99.2
    1 1 -5 106.3
    -1 -1 4 641.1
    -1 -1 4 654.2
    -1 -1 4 621.9
    -1 -1 4 666.4
    -1 -1 4 663
    -1 -1 4 680.3
    -1 1 4 616.6
    -1 1 4 659.8
    -1 1 4 600.8
    -1 1 4 614
    -1 1 4 654.2
    -1 1 4 677.9
    -1 1 4 653.8
    1 -1 -4 635.7
    1 -1 -4 615
    1 -1 -4 636.8
    1 -1 -4 612.8
    1 -1 -4 638.6
    1 -1 -4 641.5
    1 -1 -4 612.1
    1 -1 -4 663.7
    1 -1 -4 640.2
    1 -1 -4 662.5
    1 1 -4 628.2
    1 1 -4 656.8
    1 1 -4 640.8
    1 1 -4 645
    1 1 -4 650
    -1 -1 3 2948.6
    -1 -1 3 2802.9
    -1 -1 3 2891.1
    -1 -1 3 2910.9
    -1 -1 3 3170.8
    -1 1 3 2912.8
    -1 1 3 2764.3
    -1 1 3 2962.2
    -1 1 3 2919
    -1 1 3 3051.4
    -1 1 3 2961.9
    1 -1 -3 2900.9
    1 -1 -3 2843
    1 -1 -3 2794.9
    1 -1 -3 2774.8
    1 -1 -3 2908.5
    1 -1 -3 2891.5
    1 -1 -3 2815.9
    1 -1 -3 3109.7
    1 -1 -3 2893.2
    1 -1 -3 3001.2
    1 1 -3 2724
    1 1 -3 2927.3
    1 1 -3 2834
    1 1 -3 2814.6
    1 1 -3 3085
    -1 -1 2 234.9
    -1 -1 2 226.6
    -1 -1 2 250.2
    -1 -1 2 244.8
    -1 -1 2 236.5
    -1 1 2 237.9
    -1 1 2 208.5
    1 -1 -2 225
    1 -1 -2 -0.1
    1 -1 -2 222.2
    1 -1 -2 173.5
    1 -1 -2 0.1
    1 -1 -2 245.6
    1 -1 -2 241.1
    1 -1 -2 235.6
    1 -1 -2 228.3
    1 1 -2 223.8
    1 1 -2 246.3
    1 1 -2 229.9
    1 1 -2 236
    1 1 -2 244.2
    -1 -1 1 35.3
    -1 -1 1 39.1
    -1 -1 1 37.2
    -1 -1 1 35
    -1 -1 1 35.2
    -1 -1 1 36.7
    -1 1 1 33.2
    -1 1 1 36.3
    -1 1 1 38.3
    -1 1 1 32.5
    -1 1 1 35.5
    -1 1 1 36.2
    -1 1 1 34.7
    -1 1 1 31.9
    -1 1 1 33.8
    1 -1 -1 32.9
    1 -1 -1 36.5
    1 -1 -1 35.3
    1 -1 -1 35.3
    1 -1 -1 33.3
    1 -1 -1 37.4
    1 -1 -1 36.4
    1 -1 -1 35.5
    1 -1 -1 36.5
    1 -1 -1 34.1
    1 -1 -1 31.9
    1 1 -1 34.8
    1 1 -1 40.3
    1 1 -1 36.3
    1 1 -1 33.8
    1 1 -1 37.8
    1 1 -1 35.1
    1 1 -1 34.4
    -1 -1 0 1117.5
    -1 -1 0 1068.3
    -1 -1 0 1234.2
    -1 -1 0 1136.7
    -1 -1 0 1124.3
    -1 -1 0 1075.1
    -1 -1 0 1100.9
    -1 -1 0 964.7
    -1 1 0 1103
    -1 1 0 1066.7
    -1 1 0 1195.1
    -1 1 0 1093.7
    -1 1 0 1130.2
    -1 1 0 1060.4
    -1 1 0 967
    1 -1 0 1032.3
    1 -1 0 1148.1
    1 -1 0 1100.6
    1 -1 0 1106.3
    1 -1 0 1188.6
    1 -1 0 1116
    1 -1 0 1134.8
    1 -1 0 980.6
    1 1 0 963.4
    1 1 0 1128.2
    1 1 0 1110.6
    1 1 0 1048
    1 1 0 1163.3
    1 1 0 1102.2
    1 1 0 928
    -1 -1 -1 110.1
    -1 -1 -1 119.4
    -1 -1 -1 106.6
    -1 -1 -1 110.4
    -1 -1 -1 123.1
    -1 -1 -1 106.7
    -1 1 -1 107.6
    -1 1 -1 113.4
    -1 1 -1 123.4
    -1 1 -1 104.8
    -1 1 -1 115
    -1 1 -1 106.1
    -1 1 -1 106.6
    1 -1 1 102.2
    1 -1 1 105.1
    1 -1 1 107.6
    1 -1 1 110.8
    1 -1 1 118.7
    1 -1 1 97.9
    1 -1 1 113.1
    1 -1 1 108.7
    1 1 1 105.5
    1 1 1 113.3
    1 1 1 113.2
    1 1 1 110.8
    1 1 1 96.8
    -1 -1 -2 274.6
    -1 -1 -2 260.3
    -1 -1 -2 264.9
    -1 -1 -2 285.6
    -1 -1 -2 269.1
    -1 -1 -2 283.2
    -1 -1 -2 267.4
    -1 1 -2 288.5
    -1 1 -2 276.2
    -1 1 -2 243.1
    -1 1 -2 256.7
    -1 1 -2 271.5
    1 -1 2 250.2
    1 -1 2 265.6
    1 -1 2 266.4
    1 -1 2 268
    1 -1 2 299.9
    1 -1 2 286.6
    1 -1 2 254.3
    1 1 2 265.3
    1 1 2 257.8
    1 1 2 298.6
    1 1 2 284.1
    -1 -1 -3 1.1
    -1 -1 -3 5.4
    -1 -1 -3 7.9
    -1 -1 -3 6.8
    -1 -1 -3 6.2
    -1 -1 -3 9.5
    -1 -1 -3 6.1
    -1 -1 -3 7.1
    -1 1 -3 6.8
    -1 1 -3 6.6
    -1 1 -3 6.4
    -1 1 -3 9.2
    -1 1 -3 -0.1
    -1 1 -3 6.9
    -1 1 -3 5.8
    1 -1 3 7.9
    1 -1 3 5.4
    1 -1 3 6.2
    1 -1 3 6.4
    1 -1 3 6.6
    1 -1 3 7
    1 -1 3 6.5
    1 1 3 7.2
    1 1 3 5.2
    1 1 3 7.7
    1 1 3 7.2
    1 1 3 7.2
    1 1 3 6.4
    -1 -1 -4 652.9
    -1 -1 -4 618.9
    -1 -1 -4 662.1
    -1 -1 -4 742.3
    -1 -1 -4 627.9
    -1 -1 -4 685.6
    -1 1 -4 594.6
    -1 1 -4 685.4
    -1 1 -4 681
    -1 1 -4 423.2
    -1 1 -4 644.7
    -1 1 -4 673.5
    1 -1 4 636.7
    1 -1 4 658
    1 -1 4 654.2
    1 -1 4 703.6
    1 -1 4 724.4
    1 -1 4 606.9
    1 1 4 626.2
    1 1 4 674.1
    1 1 4 619.6
    1 1 4 710
    1 1 4 722
    1 1 4 657.4
    1 1 4 592.7
    -1 -1 -5 23.1
    -1 -1 -5 23
    -1 -1 -5 25.7
    -1 -1 -5 28.3
    -1 -1 -5 23.3
    -1 -1 -5 23.9
    -1 1 -5 22.2
    -1 1 -5 25.3
    -1 1 -5 25
    -1 1 -5 24.5
    -1 1 -5 26.2
    1 -1 5 24.5
    1 -1 5 25.5
    1 -1 5 21.9
    1 -1 5 22.8
    1 -1 5 27.5
    1 -1 5 21.9
    1 1 5 19.1
    1 1 5 26.3
    1 1 5 22
    1 1 5 24.9
    1 1 5 27.2
    1 1 5 22.6
    -1 -1 -6 92.7
    -1 -1 -6 89.2
    -1 -1 -6 0
    -1 -1 -6 98.8
    -1 -1 -6 90
    -1 -1 -6 95.9
    -1 1 -6 90
    -1 1 -6 92
    -1 1 -6 90.3
    -1 1 -6 96.2
    -1 1 -6 101
    1 -1 6 88
    1 -1 6 107.2
    1 -1 6 90.6
    1 -1 6 100.8
    1 -1 6 101.8
    1 -1 6 83.3
    1 1 6 88.3
    1 1 6 96.1
    1 1 6 87.2
    1 1 6 101.7
    1 1 6 103.9
    1 1 6 89
    -1 -1 -7 162.7
    -1 -1 -7 172.9
    -1 -1 -7 170.1
    -1 -1 -7 155.8
    -1 -1 -7 176.8
    -1 1 -7 162.3
    -1 1 -7 170.9
    -1 1 -7 166.3
    -1 1 -7 178.7
    1 -1 7 150.3
    1 -1 7 165.4
    1 -1 7 179.4
    1 -1 7 174.1
    1 -1 7 152.6
    1 1 7 163.4
    1 1 7 171
    1 1 7 173.7
    1 1 7 181.4
    1 1 7 157.2
    -1 -1 -8 24.1
    -1 -1 -8 28.3
    -1 -1 -8 29.2
    -1 -1 -8 27.5
    -1 1 -8 27.6
    -1 1 -8 21.8
    -1 1 -8 25.6
    -1 1 -8 29.7
    1 -1 8 26.2
    1 -1 8 27.2
    1 -1 8 29.6
    1 -1 8 25.5
    1 -1 8 24
    1 1 8 25.4
    1 1 8 29.1
    1 1 8 22.5
    1 1 8 28.5
    1 1 8 23.7
    -1 -1 -9 37.9
    -1 -1 -9 29
    -1 -1 -9 37.2
    -1 -1 -9 34.4
    -1 1 -9 35.9
    -1 1 -9 32.9
    1 -1 9 29.6
    1 -1 9 28.1
    1 -1 9 32.6
    1 -1 9 26.3
    1 -1 9 29.1
    1 1 9 31.5
    1 1 9 35.3
    1 1 9 32.6
    1 1 9 34.8
    1 1 9 32.2
    -1 -1 -10 7.6
    -1 -1 -10 6.1
    -1 -1 -10 2.9
    -1 1 -10 7.8
    -1 1 -10 7.9
    1 -1 10 6.3
    1 -1 10 7.8
    1 -1 10 5.7
    1 1 10 4
    1 1 10 5.2
    1 1 10 6.9
    1 1 10 6.1
    -1 -1 -11 20.4
    -1 -1 -11 18.3
    -1 1 -11 25.5
    -1 1 -11 14.5
    1 -1 11 16.2
    1 -1 11 17.1
    1 -1 11 16
    1 1 11 20.9
    1 1 11 14.6
    -1 -1 -12 82.9
    -1 -1 -12 77
    -1 1 -12 71.7
    -1 1 -12 72
    1 -1 12 67.8
    1 -1 12 70.2
    1 -1 12 64.2
    1 1 12 59.6
    1 1 12 62.1
    -1 -1 -13 25.3
    -1 1 -13 23.5
    1 -1 13 19.1
    1 -1 13 17.5
    1 1 13 23.8
    -1 -1 -14 4.3
    -1 1 -14 9.9
    1 -1 14 6.8
    1 1 14 5.3
    -1 -2 15 2.6
    -1 -2 15 4.5
    -1 2 15 4.6
    1 -2 -15 5.3
    1 2 -15 0.7
    -1 -2 14 89.3
    -1 -2 14 107.9
    -1 2 14 100.7
    1 -2 -14 100
    1 2 -14 106.3
    -1 -2 13 1.9
    -1 -2 13 5.8
    -1 2 13 3.1
    1 -2 -13 5.6
    1 -2 -13 5.4
    1 2 -13 5.8
    -1 -2 12 3.6
    -1 -2 12 2.7
    -1 -2 12 5.2
    -1 2 12 6.1
    -1 2 12 6.2
    1 -2 -12 2.4
    1 -2 -12 3.6
    1 2 -12 8.3
    1 2 -12 3.5
    -1 -2 11 91.5
    -1 -2 11 96.8
    -1 -2 11 95.8
    -1 2 11 98.2
    -1 2 11 97.3
    1 -2 -11 90.2
    1 -2 -11 98.9
    1 2 -11 106.2
    1 2 -11 91.5
    1 2 -11 100.3
    -1 -2 10 182.2
    -1 -2 10 201.8
    -1 -2 10 193.1
    -1 -2 10 185.8
    -1 2 10 182.5
    -1 2 10 191.2
    -1 2 10 188.1
    -1 2 10 201.7
    1 -2 -10 196.5
    1 -2 -10 207.5
    1 -2 -10 199.4
    1 2 -10 201.1
    1 2 -10 180.5
    1 2 -10 193.3
    -1 -2 9 1.7
    -1 -2 9 2.1
    -1 -2 9 -0.5
    -1 -2 9 -0.5
    -1 2 9 1.3
    -1 2 9 1.9
    -1 2 9 1.2
    -1 2 9 1.2
    -1 2 9 1.1
    1 -2 -9 -0.3
    1 -2 -9 0.6
    1 -2 -9 1.2
    1 -2 -9 1.1
    1 -2 -9 0.5
    1 2 -9 -0.7
    1 2 -9 3.5
    1 2 -9 1
    1 2 -9 0.9
    -1 -2 8 150.1
    -1 -2 8 164.7
    -1 -2 8 161.5
    -1 -2 8 159
    -1 -2 8 131.7
    -1 2 8 148.6
    -1 2 8 163.7
    -1 2 8 161.4
    -1 2 8 160.8
    -1 2 8 145.7
    1 -2 -8 152.6
    1 -2 -8 138.4
    1 -2 -8 146.9
    1 -2 -8 144.7
    1 -2 -8 155.8
    1 -2 -8 139
    1 -2 -8 160.2
    1 2 -8 151.2
    1 2 -8 158.1
    1 2 -8 151.2
    1 2 -8 156.7
    -1 -2 7 116.9
    -1 -2 7 129.4
    -1 -2 7 128.8
    -1 -2 7 126.3
    -1 -2 7 111.7
    -1 2 7 123
    -1 2 7 131.9
    -1 2 7 104.5
    -1 2 7 110.9
    -1 2 7 126.7
    -1 2 7 136.2
    -1 2 7 116.9
    1 -2 -7 113.8
    1 -2 -7 122.6
    1 -2 -7 105.7
    1 -2 -7 110.8
    1 -2 -7 117
    1 -2 -7 135.7
    1 -2 -7 112
    1 -2 -7 136.4
    1 2 -7 119.8
    1 2 -7 123.4
    1 2 -7 124.9
    1 2 -7 126.3
    -1 -2 6 46.1
    -1 -2 6 56
    -1 -2 6 45.2
    -1 -2 6 47.3
    -1 -2 6 50.1
    -1 -2 6 49.8
    -1 -2 6 46.6
    -1 2 6 49.2
    -1 2 6 53.6
    -1 2 6 43.2
    -1 2 6 47.6
    -1 2 6 54.4
    -1 2 6 52.3
    -1 2 6 52.8
    1 -2 -6 47.5
    1 -2 -6 48.7
    1 -2 -6 45.6
    1 -2 -6 47.3
    1 -2 -6 45.3
    1 -2 -6 50.5
    1 -2 -6 53
    1 -2 -6 53.4
    1 2 -6 47.1
    1 2 -6 49.2
    1 2 -6 49.7
    1 2 -6 49.3
    -1 -2 5 32.9
    -1 -2 5 35.4
    -1 -2 5 30.5
    -1 -2 5 32.8
    -1 -2 5 35
    -1 -2 5 39.2
    -1 -2 5 32.1
    -1 2 5 34.1
    -1 2 5 37.4
    -1 2 5 33.2
    -1 2 5 35.4
    -1 2 5 34.7
    -1 2 5 36.3
    1 -2 -5 33.9
    1 -2 -5 31.4
    1 -2 -5 35.8
    1 -2 -5 30
    1 -2 -5 32.7
    1 -2 -5 32.3
    1 -2 -5 33.5
    1 -2 -5 32.3
    1 -2 -5 33.4
    1 2 -5 32.8
    1 2 -5 34
    1 2 -5 35.3
    1 2 -5 36
    -1 -2 4 183.8
    -1 -2 4 196.5
    -1 -2 4 185.4
    -1 -2 4 202.2
    -1 -2 4 200.3
    -1 -2 4 202.2
    -1 2 4 190.7
    -1 2 4 196.1
    -1 2 4 181.2
    -1 2 4 197.1
    -1 2 4 205.7
    -1 2 4 196.3
    1 -2 -4 194.4
    1 -2 -4 138.5
    1 -2 -4 187.1
    1 -2 -4 196.2
    1 -2 -4 187.7
    1 -2 -4 189.5
    1 -2 -4 0.1
    1 -2 -4 204.1
    1 -2 -4 187.5
    1 -2 -4 196.7
    1 2 -4 190.3
    1 2 -4 195.9
    1 2 -4 189
    1 2 -4 188.4
    1 2 -4 199.3
    -1 -2 3 2540.5
    -1 -2 3 2462.5
    -1 -2 3 2651
    -1 -2 3 2634.4
    -1 -2 3 2474
    -1 -2 3 2548.4
    -1 2 3 2517.1
    -1 2 3 2473.9
    1 -2 -3 2426.1
    1 -2 -3 2481.3
    1 -2 -3 2442.6
    1 -2 -3 2488.7
    1 -2 -3 2775
    1 -2 -3 2697.9
    1 -2 -3 2533.4
    1 -2 -3 2557.7
    1 2 -3 2475.4
    1 2 -3 2690.7
    1 2 -3 2579.1
    1 2 -3 2324
    1 2 -3 2547.2
    1 2 -3 2609.3
    -1 -2 2 840.6
    -1 -2 2 810.6
    -1 -2 2 847.3
    -1 -2 2 877.5
    -1 -2 2 879.9
    -1 -2 2 800.8
    -1 -2 2 827.3
    -1 -2 2 853.9
    -1 2 2 781.4
    -1 2 2 801.8
    1 -2 -2 776.8
    1 -2 -2 797.2
    1 -2 -2 787.9
    1 -2 -2 797.7
    1 -2 -2 804.8
    1 -2 -2 883.9
    1 -2 -2 890.3
    1 -2 -2 848.5
    1 -2 -2 838.3
    1 2 -2 796.7
    1 2 -2 898.9
    1 2 -2 826
    1 2 -2 829.4
    1 2 -2 844.6
    1 2 -2 855
    -1 -2 1 1271.1
    -1 -2 1 2142.6
    -1 -2 1 2220.6
    -1 -2 1 2279
    -1 -2 1 2172.2
    -1 -2 1 2044
    -1 -2 1 2164.4
    -1 -2 1 2355.8
    -1 -2 1 2213.4
    -1 2 1 2217.5
    -1 2 1 2246.3
    -1 2 1 2091
    -1 2 1 2019.4
    -1 2 1 1990.2
    1 -2 -1 1931.1
    1 -2 -1 2117.3
    1 -2 -1 2127
    1 -2 -1 2181.2
    1 -2 -1 2157.3
    1 -2 -1 2180.7
    1 -2 -1 2299.9
    1 -2 -1 2304.9
    1 -2 -1 2172.2
    1 2 -1 2128.3
    1 2 -1 2309
    1 2 -1 2162.7
    1 2 -1 2130.9
    1 2 -1 2225.7
    1 2 -1 2190.7
    -1 -2 0 1155
    -1 -2 0 1173.9
    -1 -2 0 1236.2
    -1 -2 0 1188.3
    -1 -2 0 1125.6
    -1 -2 0 1171.3
    -1 -2 0 1240.5
    -1 2 0 1208.4
    -1 2 0 1216.2
    -1 2 0 1190
    -1 2 0 1067.2
    -1 2 0 1153
    -1 2 0 1062.9
    1 -2 0 1089.8
    1 -2 0 1161.7
    1 -2 0 1112.9
    1 -2 0 1159.7
    1 -2 0 1229.5
    1 -2 0 1198.4
    1 -2 0 1108.7
    1 -2 0 1243.6
    1 2 0 986.3
    1 2 0 1300.6
    1 2 0 1165.2
    1 2 0 1177.4
    1 2 0 1155.4
    -1 -2 -1 609
    -1 -2 -1 591.4
    -1 -2 -1 659
    -1 -2 -1 608.5
    -1 -2 -1 604.6
    -1 -2 -1 630.1
    -1 -2 -1 545.5
    -1 2 -1 614.4
    -1 2 -1 628.9
    -1 2 -1 645
    -1 2 -1 622.4
    -1 2 -1 609.5
    -1 2 -1 599.6
    -1 2 -1 585.2
    1 -2 1 568.7
    1 -2 1 627.4
    1 -2 1 564.6
    1 -2 1 609.4
    1 -2 1 622.4
    1 -2 1 644.7
    1 -2 1 599.8
    1 -2 1 629.3
    1 2 1 578.7
    1 2 1 671.1
    1 2 1 612.4
    1 2 1 631.4
    1 2 1 572.4
    -1 -2 -2 127.1
    -1 -2 -2 0
    -1 -2 -2 129.7
    -1 -2 -2 119.7
    -1 -2 -2 125.3
    -1 -2 -2 132
    -1 -2 -2 125.1
    -1 2 -2 141.8
    -1 2 -2 125.4
    -1 2 -2 121.7
    -1 2 -2 117.6
    -1 2 -2 122.9
    1 -2 2 116.9
    1 -2 2 124.9
    1 -2 2 120.6
    1 -2 2 123.1
    1 -2 2 131
    1 -2 2 128.3
    1 -2 2 120.1
    1 2 2 120.1
    1 2 2 135
    1 2 2 123.6
    1 2 2 127.7
    -1 -2 -3 3.2
    -1 -2 -3 4.2
    -1 -2 -3 6
    -1 -2 -3 4.3
    -1 -2 -3 5.1
    -1 -2 -3 3.9
    -1 -2 -3 3
    -1 2 -3 3.6
    -1 2 -3 4.3
    -1 2 -3 4.6
    -1 2 -3 0
    -1 2 -3 4.4
    -1 2 -3 4.2
    1 -2 3 4.5
    1 -2 3 3.4
    1 -2 3 5.3
    1 -2 3 3.8
    1 -2 3 5.9
    1 -2 3 3.9
    1 -2 3 3.2
    1 2 3 3.5
    1 2 3 3.9
    1 2 3 4.4
    1 2 3 3.8
    1 2 3 4.2
    -1 -2 -4 648.9
    -1 -2 -4 596.9
    -1 -2 -4 599.1
    -1 -2 -4 661.6
    -1 -2 -4 682.1
    -1 -2 -4 624.1
    -1 -2 -4 649.3
    -1 2 -4 568.4
    -1 2 -4 660.2
    -1 2 -4 661.6
    -1 2 -4 559.6
    -1 2 -4 638.5
    -1 2 -4 660.6
    1 -2 4 618.5
    1 -2 4 644.8
    1 -2 4 616.9
    1 -2 4 605.4
    1 -2 4 660.2
    1 -2 4 669.5
    1 -2 4 602.5
    1 2 4 586.5
    1 2 4 636
    1 2 4 682.3
    1 2 4 674.4
    -1 -2 -5 0
    -1 -2 -5 0.3
    -1 -2 -5 0.5
    -1 -2 -5 0.1
    -1 -2 -5 -0.4
    -1 -2 -5 0.4
    -1 -2 -5 0.2
    -1 2 -5 0.2
    -1 2 -5 -0.2
    -1 2 -5 -0.2
    -1 2 -5 -0.3
    -1 2 -5 0.9
    1 -2 5 0
    1 -2 5 -0.1
    1 -2 5 0.2
    1 -2 5 -0.1
    1 -2 5 0.1
    1 -2 5 -0.2
    1 -2 5 0.2
    1 2 5 -0.5
    1 2 5 -0.2
    1 2 5 -0.1
    1 2 5 -0.4
    1 2 5 0.7
    1 2 5 0.1
    -1 -2 -6 100.8
    -1 -2 -6 100.7
    -1 -2 -6 95
    -1 -2 -6 113.9
    -1 -2 -6 118.9
    -1 -2 -6 99.5
    -1 -2 -6 111.6
    -1 2 -6 89.2
    -1 2 -6 110.4
    -1 2 -6 96.6
    -1 2 -6 109.8
    -1 2 -6 103.2
    1 -2 6 100.5
    1 -2 6 101.3
    1 -2 6 97
    1 -2 6 109.8
    1 -2 6 109.8
    1 -2 6 97.7
    1 2 6 99.7
    1 2 6 102.1
    1 2 6 92
    1 2 6 111.2
    1 2 6 117.5
    1 2 6 105.3
    -1 -2 -7 212.2
    -1 -2 -7 168
    -1 -2 -7 224.8
    -1 -2 -7 214
    -1 2 -7 203.7
    -1 2 -7 205.1
    -1 2 -7 209.5
    1 -2 7 214.8
    1 -2 7 221.8
    1 -2 7 215.5
    1 -2 7 224.5
    1 -2 7 186.6
    1 2 7 197
    1 2 7 218.8
    1 2 7 226.2
    1 2 7 223
    1 2 7 203.5
    -1 -2 -8 13
    -1 -2 -8 12.1
    -1 -2 -8 0.7
    -1 -2 -8 12.6
    -1 -2 -8 9.8
    -1 2 -8 11.9
    -1 2 -8 8.7
    -1 2 -8 11
    1 -2 8 6.9
    1 -2 8 11.7
    1 -2 8 8.6
    1 -2 8 10.7
    1 -2 8 7.2
    1 2 8 8.5
    1 2 8 11.5
    1 2 8 9.7
    1 2 8 10.5
    1 2 8 9.9
    -1 -2 -9 7.4
    -1 -2 -9 9.7
    -1 -2 -9 9.8
    -1 -2 -9 8
    -1 2 -9 11.5
    -1 2 -9 9.3
    -1 2 -9 11
    1 -2 9 7.2
    1 -2 9 11.8
    1 -2 9 11.1
    1 -2 9 10.7
    1 -2 9 6.3
    1 2 9 10.1
    1 2 9 10.9
    1 2 9 8.4
    1 2 9 14.9
    1 2 9 8.5
    -1 -2 -10 82.2
    -1 -2 -10 81.1
    -1 -2 -10 88.7
    -1 2 -10 89.6
    -1 2 -10 88.9
    1 -2 10 80.6
    1 -2 10 87.5
    1 -2 10 81.7
    1 -2 10 82.1
    1 2 10 79
    1 2 10 91.5
    1 2 10 72.4
    -1 -2 -11 125.8
    -1 -2 -11 130.3
    -1 -2 -11 124.6
    -1 2 -11 127.6
    -1 2 -11 115.6
    1 -2 11 113.1
    1 -2 11 116.2
    1 -2 11 126.5
    1 2 11 121.9
    1 2 11 124.5
    -1 -2 -12 38.9
    -1 -2 -12 29.7
    -1 2 -12 36.2
    -1 2 -12 32.5
    1 -2 12 35.8
    1 -2 12 38.9
    1 -2 12 37.4
    1 2 12 32.6
    1 2 12 36.7
    -1 -2 -13 17.2
    -1 2 -13 18.8
    1 -2 13 12.4
    1 -2 13 16.7
    1 2 13 16.4
    -1 -2 -14 2.5
    -1 2 -14 -0.9
    1 -2 14 0.8
    1 -2 14 0.8
    1 2 14 -0.1
    -1 -3 14 1.1
    -1 -3 14 -0.1
    -1 3 14 0.1
    1 -3 -14 0.7
    1 3 -14 1.1
    -1 -3 13 13
    -1 -3 13 11.9
    -1 3 13 11.2
    1 -3 -13 14.2
    1 -3 -13 12.4
    1 3 -13 19.4
    -1 -3 12 7.6
    -1 -3 12 9
    -1 -3 12 5.7
    -1 3 12 10
    -1 3 12 6.9
    1 -3 -12 10.5
    1 -3 -12 6.3
    1 3 -12 4.3
    1 3 -12 8.7
    -1 -3 11 0.9
    -1 -3 11 1.3
    -1 -3 11 1.4
    -1 3 11 -0.5
    -1 3 11 1.1
    1 -3 -11 0.2
    1 -3 -11 -1.2
    1 -3 -11 0.8
    1 3 -11 0.7
    1 3 -11 1.2
    1 3 -11 -0.4
    -1 -3 10 0
    -1 -3 10 1.1
    -1 -3 10 1.4
    -1 -3 10 0.6
    -1 3 10 1.4
    -1 3 10 0.3
    -1 3 10 1.3
    1 -3 -10 1
    1 -3 -10 1.5
    1 -3 -10 2.1
    1 3 -10 -0.7
    1 3 -10 0.2
    1 3 -10 1
    -1 -3 9 737.4
    -1 -3 9 755.9
    -1 -3 9 751.6
    -1 -3 9 760.9
    -1 3 9 728.2
    -1 3 9 742.9
    -1 3 9 773.4
    -1 3 9 783.6
    -1 3 9 710.2
    1 -3 -9 740.8
    1 -3 -9 749.8
    1 -3 -9 698.9
    1 -3 -9 777.7
    1 -3 -9 757.1
    1 3 -9 791.7
    1 3 -9 747.1
    1 3 -9 712.4
    1 3 -9 759.1
    -1 -3 8 117.3
    -1 -3 8 121.7
    -1 -3 8 123.8
    -1 -3 8 120.4
    -1 3 8 117.8
    -1 3 8 128.8
    -1 3 8 122.9
    -1 3 8 133.4
    -1 3 8 117.8
    1 -3 -8 120
    1 -3 -8 116.1
    1 -3 -8 129.3
    1 -3 -8 113.9
    1 -3 -8 125.4
    1 -3 -8 108.1
    1 -3 -8 126.5
    1 3 -8 125.2
    1 3 -8 119.8
    1 3 -8 114.6
    1 3 -8 128.1
    -1 -3 7 216.8
    -1 -3 7 223.3
    -1 -3 7 202.6
    -1 -3 7 223.1
    -1 -3 7 228.6
    -1 -3 7 204.9
    -1 3 7 207.4
    -1 3 7 222.9
    -1 3 7 224.9
    -1 3 7 228.5
    -1 3 7 210.3
    1 -3 -7 217
    1 -3 -7 213.7
    1 -3 -7 201.8
    1 -3 -7 195.6
    1 -3 -7 194.7
    1 -3 -7 225.6
    1 -3 -7 202.4
    1 -3 -7 218.5
    1 3 -7 216.7
    1 3 -7 218.8
    1 3 -7 217.4
    -1 -3 6 1.3
    -1 -3 6 1.9
    -1 -3 6 1.6
    -1 -3 6 0.9
    -1 -3 6 1.9
    -1 -3 6 1.7
    -1 -3 6 1.6
    -1 3 6 1.5
    -1 3 6 1.9
    -1 3 6 2.2
    -1 3 6 2.4
    -1 3 6 0.2
    -1 3 6 2.2
    1 -3 -6 1.7
    1 -3 -6 2.2
    1 -3 -6 2.7
    1 -3 -6 1.7
    1 -3 -6 0.2
    1 -3 -6 2.8
    1 -3 -6 3.3
    1 -3 -6 1.6
    1 3 -6 1.8
    1 3 -6 2.6
    1 3 -6 2.6
    1 3 -6 1.6
    -1 -3 5 366.4
    -1 -3 5 381.3
    -1 -3 5 349.2
    -1 -3 5 361.8
    -1 -3 5 378.8
    -1 -3 5 377.2
    -1 -3 5 357.5
    -1 3 5 355.5
    -1 3 5 382.9
    -1 3 5 362
    -1 3 5 401.2
    -1 3 5 374
    1 -3 -5 368.7
    1 -3 -5 360.2
    1 -3 -5 331.3
    1 -3 -5 357.9
    1 -3 -5 385.7
    1 -3 -5 355.3
    1 -3 -5 374.3
    1 3 -5 367
    1 3 -5 364.9
    1 3 -5 355.2
    1 3 -5 371.3
    1 3 -5 379.1
    -1 -3 4 61.6
    -1 -3 4 58.6
    -1 -3 4 25.1
    -1 -3 4 57.5
    -1 -3 4 58.8
    -1 -3 4 63.2
    -1 -3 4 62.3
    -1 -3 4 61.6
    -1 3 4 62.3
    -1 3 4 58.8
    -1 3 4 59.7
    -1 3 4 52.5
    1 -3 -4 56.7
    1 -3 -4 61.5
    1 -3 -4 0.1
    1 -3 -4 55.1
    1 -3 -4 64.1
    1 -3 -4 61.9
    1 -3 -4 62.8
    1 -3 -4 59.8
    1 3 -4 57
    1 3 -4 63.6
    1 3 -4 58.2
    1 3 -4 62.9
    1 3 -4 58.4
    -1 -3 3 180.9
    -1 -3 3 170.4
    -1 -3 3 181.9
    -1 -3 3 183.9
    -1 -3 3 184.1
    -1 -3 3 177.1
    -1 -3 3 182.3
    -1 -3 3 190.7
    -1 3 3 184.5
    -1 3 3 182.9
    -1 3 3 171.7
    1 -3 -3 0.2
    1 -3 -3 174.6
    1 -3 -3 177.8
    1 -3 -3 178.2
    1 -3 -3 173.5
    1 -3 -3 187.4
    1 -3 -3 196.3
    1 -3 -3 186
    1 -3 -3 183.6
    1 3 -3 180.6
    1 3 -3 186.6
    1 3 -3 177.9
    1 3 -3 187.9
    1 3 -3 185.2
    -1 -3 2 1983
    -1 -3 2 1921.7
    -1 -3 2 2041.4
    -1 -3 2 2070.2
    -1 -3 2 2106.7
    -1 -3 2 1960.9
    -1 -3 2 2046.8
    -1 -3 2 2123.8
    -1 3 2 2114.7
    -1 3 2 1988.9
    -1 3 2 1882.8
    -1 3 2 1934.3
    1 -3 -2 1967
    1 -3 -2 1885.8
    1 -3 -2 1947.2
    1 -3 -2 1997.4
    1 -3 -2 2029.8
    1 -3 -2 1975.4
    1 -3 -2 2151.7
    1 -3 -2 2125.7
    1 -3 -2 2041.7
    1 -3 -2 2016.9
    1 3 -2 1957
    1 3 -2 2185.2
    1 3 -2 2011.6
    1 3 -2 2056
    1 3 -2 2067.4
    -1 -3 1 0
    -1 -3 1 3002.5
    -1 -3 1 3076
    -1 -3 1 3210.8
    -1 -3 1 3232.7
    -1 -3 1 2976.1
    -1 -3 1 3108.2
    -1 -3 1 3293.8
    -1 -3 1 2929
    -1 3 1 3240.5
    -1 3 1 3127.3
    -1 3 1 3018
    -1 3 1 2761.8
    1 -3 -1 2642.9
    1 -3 -1 3059.3
    1 -3 -1 2970.3
    1 -3 -1 3083.7
    1 -3 -1 3112
    1 -3 -1 3086.7
    1 -3 -1 3191.5
    1 -3 -1 3356.3
    1 3 -1 3201.4
    1 3 -1 3025.2
    1 3 -1 3069.9
    1 3 -1 3139.1
    1 3 -1 3123.6
    -1 -3 0 365
    -1 -3 0 363.1
    -1 -3 0 379.8
    -1 -3 0 364.6
    -1 -3 0 354.1
    -1 -3 0 372.7
    -1 -3 0 388.6
    -1 3 0 367.3
    -1 3 0 364
    -1 3 0 375
    -1 3 0 351.8
    -1 3 0 328.7
    1 -3 0 341.3
    1 -3 0 369
    1 -3 0 350.4
    1 -3 0 357
    1 -3 0 362.7
    1 -3 0 364.9
    1 -3 0 354.6
    1 -3 0 388.2
    1 3 0 305.5
    1 3 0 395.3
    1 3 0 365.8
    1 3 0 357.7
    1 3 0 357.7
    -1 -3 -1 1462.8
    -1 -3 -1 1484.4
    -1 -3 -1 1554.4
    -1 -3 -1 1493.6
    -1 -3 -1 1466.7
    -1 -3 -1 1524.2
    -1 3 -1 1561.3
    -1 3 -1 1563.5
    -1 3 -1 1547.4
    -1 3 -1 1503.9
    -1 3 -1 1427.2
    1 -3 1 1436
    1 -3 1 1554
    1 -3 1 1442.2
    1 -3 1 1511.2
    1 -3 1 1551.5
    1 -3 1 1579.9
    1 -3 1 1461.3
    1 -3 1 1597
    1 3 1 1374.8
    1 3 1 1619.8
    1 3 1 1510.1
    1 3 1 1535.9
    1 3 1 1439.1
    -1 -3 -2 0.9
    -1 -3 -2 0.8
    -1 -3 -2 1.4
    -1 -3 -2 1.7
    -1 -3 -2 0.9
    -1 -3 -2 1.8
    -1 -3 -2 0.9
    -1 -3 -2 1.2
    -1 3 -2 0.5
    -1 3 -2 1.2
    -1 3 -2 2.1
    -1 3 -2 1.8
    -1 3 -2 0.9
    -1 3 -2 1.7
    1 -3 2 0.3
    1 -3 2 1.2
    1 -3 2 1.1
    1 -3 2 1.1
    1 -3 2 1
    1 -3 2 2
    1 -3 2 2
    1 -3 2 1.6
    1 3 2 1.5
    1 3 2 0.9
    1 3 2 0.5
    1 3 2 1.5
    1 3 2 1.4
    1 3 2 1.2
    1 3 2 1.1
    -1 -3 -3 15.2
    -1 -3 -3 1
    -1 -3 -3 14.7
    -1 -3 -3 17.4
    -1 -3 -3 15.6
    -1 3 -3 11.6
    -1 3 -3 18
    -1 3 -3 14.8
    -1 3 -3 15.3
    -1 3 -3 15.6
    -1 3 -3 15
    1 -3 3 17.1
    1 -3 3 16.9
    1 -3 3 3.7
    1 -3 3 17
    1 -3 3 15.6
    1 -3 3 14.4
    1 -3 3 17.6
    1 -3 3 17.1
    1 3 3 13.9
    1 3 3 17.1
    1 3 3 17.2
    1 3 3 15
    1 3 3 13.8
    1 3 3 14.3
    -1 -3 -4 -0.7
    -1 -3 -4 -0.3
    -1 -3 -4 0.4
    -1 -3 -4 -0.2
    -1 -3 -4 -0.3
    -1 -3 -4 -0.1
    -1 3 -4 0.4
    -1 3 -4 0.5
    -1 3 -4 -0.1
    -1 3 -4 -0.2
    -1 3 -4 0.4
    -1 3 -4 -0.1
    1 -3 4 0.2
    1 -3 4 -0.3
    1 -3 4 0.2
    1 -3 4 0.9
    1 -3 4 0.2
    1 -3 4 1.1
    1 -3 4 -0.4
    1 3 4 -0.2
    1 3 4 -0.5
    1 3 4 0.7
    1 3 4 -0.2
    1 3 4 0
    1 3 4 0.1
    1 3 4 0.4
    -1 -3 -5 1.7
    -1 -3 -5 1.2
    -1 -3 -5 1.1
    -1 -3 -5 1.1
    -1 -3 -5 2
    -1 -3 -5 1.1
    -1 -3 -5 0.8
    -1 3 -5 0.8
    -1 3 -5 1.5
    -1 3 -5 1.1
    -1 3 -5 0.9
    -1 3 -5 0.5
    1 -3 5 1.1
    1 -3 5 1.6
    1 -3 5 1
    1 -3 5 -0.5
    1 -3 5 0.5
    1 -3 5 0.8
    1 -3 5 0.9
    1 3 5 2
    1 3 5 0.3
    1 3 5 0.3
    1 3 5 0.4
    1 3 5 0.7
    1 3 5 0.7
    1 3 5 1
    -1 -3 -6 456.1
    -1 -3 -6 424.9
    -1 -3 -6 498
    -1 -3 -6 539.4
    -1 -3 -6 459.5
    -1 -3 -6 485.7
    -1 3 -6 403.1
    -1 3 -6 488
    -1 3 -6 427.3
    -1 3 -6 490.6
    -1 3 -6 499.7
    1 -3 6 458.9
    1 -3 6 491.8
    1 -3 6 457.4
    1 -3 6 448.5
    1 -3 6 514.9
    1 -3 6 501.3
    1 -3 6 459.2
    1 3 6 454.1
    1 3 6 487
    1 3 6 511.7
    1 3 6 426.7
    1 3 6 516.8
    -1 -3 -7 52.4
    -1 -3 -7 50.1
    -1 -3 -7 50.9
    -1 -3 -7 56.6
    -1 -3 -7 51
    -1 3 -7 40.8
    -1 3 -7 50.3
    -1 3 -7 52.1
    1 -3 7 50.2
    1 -3 7 51.5
    1 -3 7 58.3
    1 -3 7 52.6
    1 -3 7 44.6
    1 3 7 47.4
    1 3 7 49
    1 3 7 50.6
    1 3 7 49.8
    1 3 7 49.7
    -1 -3 -8 283
    -1 -3 -8 270.3
    -1 -3 -8 283.3
    -1 -3 -8 290.8
    -1 -3 -8 280.7
    -1 3 -8 282.7
    -1 3 -8 260.7
    -1 3 -8 290.3
    1 -3 8 277.7
    1 -3 8 287
    1 -3 8 276.6
    1 -3 8 267.2
    1 -3 8 251.5
    1 3 8 285.9
    1 3 8 277.2
    1 3 8 303.1
    1 3 8 256
    -1 -3 -9 318.7
    -1 -3 -9 333.4
    -1 -3 -9 325
    -1 3 -9 329.6
    -1 3 -9 307.6
    -1 3 -9 325.9
    1 -3 9 329.8
    1 -3 9 327.6
    1 -3 9 334
    1 -3 9 331.1
    1 3 9 338.9
    1 3 9 324.4
    1 3 9 346.4
    1 3 9 293.7
    -1 -3 -10 0
    -1 -3 -10 -0.9
    -1 -3 -10 0.1
    -1 3 -10 -0.1
    -1 3 -10 0.8
    1 -3 10 -1.1
    1 -3 10 0.4
    1 -3 10 0.8
    1 -3 10 0.8
    1 3 10 2.3
    1 3 10 0.8
    1 3 10 0.4
    -1 -3 -11 28.2
    -1 -3 -11 29.1
    -1 -3 -11 27.7
    -1 3 -11 33.8
    -1 3 -11 33.3
    1 -3 11 28
    1 -3 11 22
    1 -3 11 25.3
    1 3 11 21.5
    1 3 11 26.6
    -1 -3 -12 1.1
    -1 -3 -12 0.5
    -1 3 -12 -0.7
    1 -3 12 -0.6
    1 -3 12 0
    1 -3 12 1.4
    1 3 12 0.8
    -1 -3 -13 93.7
    -1 3 -13 98.6
    1 -3 13 86.3
    1 -3 13 81.5
    1 3 13 92.5
    -1 -3 -14 35.1
    -1 3 -14 31.2
    1 -3 14 26.2
    1 -3 14 25.1
    1 3 14 30.5
    -1 -4 14 0.7
    -1 -4 14 0.8
    -1 4 14 3.1
    1 -4 -14 3.3
    1 4 -14 1.1
    -1 -4 13 11.5
    -1 -4 13 8.6
    -1 4 13 15
    1 -4 -13 13.1
    1 -4 -13 10.4
    1 4 -13 9.5
    -1 -4 12 3.4
    -1 -4 12 3.1
    -1 -4 12 2.4
    -1 4 12 8.5
    -1 4 12 4.1
    1 -4 -12 4.4
    1 -4 -12 3.6
    1 -4 -12 5.8
    1 4 -12 1.8
    1 4 -12 4
    1 4 -12 7.2
    -1 -4 11 165.4
    -1 -4 11 172.5
    -1 -4 11 153.6
    -1 4 11 172.5
    -1 4 11 171.7
    1 -4 -11 161.4
    1 -4 -11 158.9
    1 -4 -11 159.4
    1 4 -11 183.4
    1 4 -11 157.5
    1 4 -11 163.9
    -1 -4 10 7.7
    -1 -4 10 5
    -1 -4 10 6.2
    -1 -4 10 8.8
    -1 4 10 5.2
    -1 4 10 8.3
    -1 4 10 5.2
    1 -4 -10 3.7
    1 -4 -10 9.3
    1 -4 -10 4.7
    1 4 -10 6
    1 4 -10 6.5
    1 4 -10 8.2
    -1 -4 9 397.3
    -1 -4 9 425.7
    -1 -4 9 423.6
    -1 -4 9 409.9
    -1 4 9 417.4
    -1 4 9 428.4
    -1 4 9 404.6
    -1 4 9 431.8
    -1 4 9 413.4
    1 -4 -9 413.7
    1 -4 -9 413
    1 -4 -9 429.9
    1 -4 -9 422.4
    1 4 -9 423.2
    1 4 -9 425.2
    1 4 -9 416.8
    -1 -4 8 7.9
    -1 -4 8 4.8
    -1 -4 8 8
    -1 -4 8 5.6
    -1 4 8 4.9
    -1 4 8 6.2
    -1 4 8 5.7
    -1 4 8 5.5
    -1 4 8 5.3
    -1 4 8 7.6
    1 -4 -8 9.5
    1 -4 -8 6.3
    1 -4 -8 5
    1 -4 -8 0
    1 -4 -8 4.9
    1 -4 -8 6
    1 4 -8 4.2
    1 4 -8 6.3
    1 4 -8 5.7
    1 4 -8 5.6
    -1 -4 7 433.9
    -1 -4 7 443.6
    -1 -4 7 397.4
    -1 -4 7 436.6
    -1 -4 7 429.3
    -1 -4 7 415.6
    -1 4 7 425.6
    -1 4 7 441.2
    -1 4 7 430.7
    -1 4 7 403.5
    -1 4 7 449.8
    -1 4 7 433.8
    -1 4 7 373.9
    1 -4 -7 237.9
    1 -4 -7 440.1
    1 -4 -7 406
    1 -4 -7 402
    1 -4 -7 457.2
    1 -4 -7 401.5
    1 -4 -7 430.7
    1 4 -7 435
    1 4 -7 430.1
    1 4 -7 426.1
    1 4 -7 444.7
    -1 -4 6 22.7
    -1 -4 6 23.2
    -1 -4 6 21.7
    -1 -4 6 21.9
    -1 -4 6 21
    -1 -4 6 25
    -1 -4 6 22.2
    -1 4 6 22.6
    -1 4 6 20.8
    -1 4 6 25.4
    -1 4 6 25.5
    -1 4 6 18.9
    1 -4 -6 22.1
    1 -4 -6 21.1
    1 -4 -6 22
    1 -4 -6 20.7
    1 -4 -6 23.5
    1 -4 -6 22.9
    1 -4 -6 19.2
    1 -4 -6 21.8
    1 4 -6 24.9
    1 4 -6 24.3
    1 4 -6 23.5
    1 4 -6 22.1
    -1 -4 5 244.4
    -1 -4 5 243.9
    -1 -4 5 244.9
    -1 -4 5 239.5
    -1 -4 5 264.6
    -1 -4 5 246.2
    -1 -4 5 260
    -1 4 5 240
    -1 4 5 257.9
    -1 4 5 257.7
    -1 4 5 231.3
    1 -4 -5 232.6
    1 -4 -5 244.7
    1 -4 -5 247
    1 -4 -5 0.3
    1 -4 -5 220.7
    1 -4 -5 244.6
    1 -4 -5 265.7
    1 -4 -5 245.9
    1 -4 -5 253.8
    1 4 -5 243.3
    1 4 -5 250.3
    1 4 -5 232.3
    1 4 -5 243.5
    1 4 -5 246.3
    1 4 -5 259.2
    -1 -4 4 280.9
    -1 -4 4 277.4
    -1 -4 4 295.2
    -1 -4 4 293.7
    -1 -4 4 293.2
    -1 -4 4 294.9
    -1 -4 4 291.3
    -1 -4 4 297.9
    -1 4 4 296.4
    -1 4 4 299.5
    -1 4 4 271.7
    1 -4 -4 278.8
    1 -4 -4 285.6
    1 -4 -4 287.4
    1 -4 -4 284.5
    1 -4 -4 289.7
    1 -4 -4 316.3
    1 -4 -4 313.3
    1 -4 -4 289.1
    1 -4 -4 289
    1 4 -4 280.7
    1 4 -4 305.7
    1 4 -4 280.4
    1 4 -4 294.3
    1 4 -4 307.1
    1 4 -4 292.9
    -1 -4 3 779.5
    -1 -4 3 749.9
    -1 -4 3 787.3
    -1 -4 3 794.7
    -1 -4 3 792.4
    -1 -4 3 777.6
    -1 -4 3 778.5
    -1 -4 3 836.7
    -1 4 3 791.6
    -1 4 3 776.4
    -1 4 3 759.2
    -1 4 3 748.7
    1 -4 -3 735.9
    1 -4 -3 770.1
    1 -4 -3 751.7
    1 -4 -3 762.7
    1 -4 -3 763
    1 -4 -3 764.3
    1 -4 -3 849.8
    1 -4 -3 848.2
    1 -4 -3 788.4
    1 4 -3 763.8
    1 4 -3 854.7
    1 4 -3 773.7
    1 4 -3 808.7
    1 4 -3 790.1
    -1 -4 2 0.1
    -1 -4 2 -0.2
    -1 -4 2 0
    -1 -4 2 0.4
    -1 -4 2 0.1
    -1 -4 2 -0.4
    -1 -4 2 0.2
    -1 -4 2 -0.3
    -1 4 2 -0.1
    -1 4 2 0.2
    -1 4 2 -0.1
    -1 4 2 0.3
    -1 4 2 0
    1 -4 -2 -0.1
    1 -4 -2 0.1
    1 -4 -2 0
    1 -4 -2 0.7
    1 -4 -2 0
    1 -4 -2 -0.1
    1 -4 -2 0.3
    1 -4 -2 0.8
    1 -4 -2 0.1
    1 4 -2 -0.2
    1 4 -2 0.1
    1 4 -2 -0.3
    1 4 -2 0.8
    -1 -4 1 202.2
    -1 -4 1 215.6
    -1 -4 1 214.2
    -1 -4 1 214.5
    -1 -4 1 204.9
    -1 -4 1 220.1
    -1 -4 1 234.8
    -1 -4 1 189.5
    -1 4 1 222.9
    -1 4 1 220.1
    -1 4 1 215.1
    -1 4 1 183.6
    1 -4 -1 191.7
    1 -4 -1 207.7
    1 -4 -1 211.6
    1 -4 -1 213.4
    1 -4 -1 216.6
    1 -4 -1 220.2
    1 -4 -1 223
    1 -4 -1 238.4
    1 4 -1 229.7
    1 4 -1 217.9
    1 4 -1 213.6
    1 4 -1 216.2
    1 4 -1 220.4
    -1 -4 0 186.2
    -1 -4 0 200.3
    -1 -4 0 206.1
    -1 -4 0 204.6
    -1 -4 0 207.2
    -1 -4 0 200.1
    -1 -4 0 204.5
    -1 -4 0 229
    -1 4 0 214.7
    -1 4 0 208.2
    -1 4 0 201.6
    -1 4 0 191
    1 -4 0 193.1
    1 -4 0 205.1
    1 -4 0 204.3
    1 -4 0 210.3
    1 -4 0 207.8
    1 -4 0 214.3
    1 -4 0 198.4
    1 -4 0 223.4
    1 4 0 215.7
    1 4 0 206.7
    1 4 0 210.1
    1 4 0 202.4
    -1 -4 -1 186.2
    -1 -4 -1 185.2
    -1 -4 -1 191.5
    -1 -4 -1 182.3
    -1 -4 -1 184.5
    -1 -4 -1 194.1
    -1 -4 -1 204.8
    -1 4 -1 201.5
    -1 4 -1 201.4
    -1 4 -1 203.4
    -1 4 -1 197.9
    -1 4 -1 187.2
    1 -4 1 176.1
    1 -4 1 186.9
    1 -4 1 186.2
    1 -4 1 181.1
    1 -4 1 195.1
    1 -4 1 202.7
    1 -4 1 187.5
    1 -4 1 198.5
    1 4 1 172.6
    1 4 1 210
    1 4 1 192.1
    1 4 1 196
    1 4 1 179.8
    -1 -4 -2 0.9
    -1 -4 -2 1.9
    -1 -4 -2 1.4
    -1 -4 -2 0.4
    -1 -4 -2 0.1
    -1 4 -2 0.8
    -1 4 -2 0.6
    -1 4 -2 1
    -1 4 -2 0.6
    -1 4 -2 0.5
    -1 4 -2 0.4
    1 -4 2 0.5
    1 -4 2 1.7
    1 -4 2 0.1
    1 -4 2 0.5
    1 -4 2 0.3
    1 -4 2 -0.1
    1 -4 2 1.5
    1 -4 2 0.9
    1 -4 2 1.8
    1 4 2 1.1
    1 4 2 0.4
    1 4 2 1.3
    1 4 2 0.4
    1 4 2 0.6
    -1 -4 -3 653.8
    -1 -4 -3 650.2
    -1 -4 -3 620.9
    -1 -4 -3 670
    -1 -4 -3 743.2
    -1 -4 -3 675.9
    -1 4 -3 692.7
    -1 4 -3 675.6
    -1 4 -3 673.6
    -1 4 -3 691.4
    -1 4 -3 669.2
    1 -4 3 657.5
    1 -4 3 699.2
    1 -4 3 650.1
    1 -4 3 664
    1 -4 3 660.3
    1 -4 3 702.7
    1 -4 3 665.8
    1 -4 3 687.1
    1 4 3 652.9
    1 4 3 692.9
    1 4 3 669.2
    1 4 3 715.1
    1 4 3 622.5
    -1 -4 -4 -0.8
    -1 -4 -4 0.1
    -1 -4 -4 0.7
    -1 -4 -4 -0.3
    -1 -4 -4 0.5
    -1 -4 -4 0.2
    -1 4 -4 0.7
    -1 4 -4 0.5
    -1 4 -4 -0.2
    -1 4 -4 0
    -1 4 -4 0.2
    -1 4 -4 0.6
    1 -4 4 0.1
    1 -4 4 0.3
    1 -4 4 -0.5
    1 -4 4 0.2
    1 -4 4 0.3
    1 -4 4 0.9
    1 -4 4 0.3
    1 -4 4 -0.4
    1 4 4 0.5
    1 4 4 0.2
    1 4 4 -0.2
    1 4 4 -0.2
    1 4 4 -0.1
    1 4 4 0
    -1 -4 -5 114.8
    -1 -4 -5 99.6
    -1 -4 -5 89.4
    -1 -4 -5 102.4
    -1 -4 -5 113.3
    -1 -4 -5 105.1
    -1 4 -5 97.6
    -1 4 -5 101.7
    -1 4 -5 98.5
    -1 4 -5 95.7
    -1 4 -5 105.3
    -1 4 -5 106.5
    1 -4 5 97.2
    1 -4 5 54.4
    1 -4 5 101.7
    1 -4 5 98.3
    1 -4 5 113
    1 -4 5 108.9
    1 -4 5 101.5
    1 4 5 96.3
    1 4 5 105.8
    1 4 5 109.6
    1 4 5 102.6
    1 4 5 103.8
    1 4 5 92.8
    -1 -4 -6 29.2
    -1 -4 -6 28.7
    -1 -4 -6 35
    -1 -4 -6 33.7
    -1 -4 -6 31.4
    -1 4 -6 25.9
    -1 4 -6 32.7
    -1 4 -6 27.9
    -1 4 -6 30.2
    -1 4 -6 33.3
    1 -4 6 28.8
    1 -4 6 29.6
    1 -4 6 30.1
    1 -4 6 36
    1 -4 6 31.1
    1 -4 6 29.5
    1 4 6 34.8
    1 4 6 29.5
    1 4 6 32.8
    1 4 6 35.8
    -1 -4 -7 220.7
    -1 -4 -7 210.2
    -1 -4 -7 212.6
    -1 -4 -7 232.5
    -1 -4 -7 224
    -1 4 -7 184.2
    -1 4 -7 218.7
    -1 4 -7 230.9
    1 -4 7 210.7
    1 -4 7 217.8
    1 -4 7 226.2
    1 -4 7 217.7
    1 -4 7 215
    1 4 7 221.3
    1 4 7 213.4
    1 4 7 227
    -1 -4 -8 98.2
    -1 -4 -8 73.3
    -1 -4 -8 103.9
    -1 -4 -8 114.1
    -1 -4 -8 101.8
    -1 4 -8 110.4
    -1 4 -8 94.4
    -1 4 -8 103.3
    1 -4 8 97.1
    1 -4 8 100.8
    1 -4 8 103.5
    1 -4 8 100.5
    1 -4 8 92
    1 4 8 103.6
    1 4 8 105
    1 4 8 111.8
    1 4 8 107.1
    -1 -4 -9 79.2
    -1 -4 -9 82.4
    -1 -4 -9 82.2
    -1 -4 -9 84.5
    -1 4 -9 85.3
    -1 4 -9 76.3
    -1 4 -9 83.9
    1 -4 9 64.2
    1 -4 9 77
    1 -4 9 79.2
    1 -4 9 77.5
    1 4 9 81.8
    1 4 9 81.9
    1 4 9 73
    -1 -4 -10 11.6
    -1 -4 -10 12.7
    -1 -4 -10 9.2
    -1 4 -10 11.6
    -1 4 -10 6.5
    -1 4 -10 12.3
    1 -4 10 7.6
    1 -4 10 9.5
    1 -4 10 9.6
    1 -4 10 9.1
    1 4 10 7
    1 4 10 14.1
    1 4 10 8
    -1 -4 -11 104.9
    -1 -4 -11 98.5
    -1 -4 -11 90.9
    -1 4 -11 98.5
    -1 4 -11 109.7
    1 -4 11 88.9
    1 -4 11 99.2
    1 -4 11 94.4
    1 4 11 99.5
    1 4 11 95
    -1 -4 -12 2.7
    -1 -4 -12 3.6
    -1 4 -12 2.9
    1 -4 12 5.6
    1 -4 12 4.1
    1 -4 12 2.8
    1 4 12 5.1
    -1 -4 -13 2.2
    -1 4 -13 0.2
    1 -4 13 3.2
    1 -4 13 0.1
    1 4 13 0.3
    -1 -5 14 0.8
    -1 -5 14 6.4
    -1 5 14 2.7
    1 -5 -14 1.2
    1 5 -14 1.9
    -1 -5 13 45.3
    -1 -5 13 48
    -1 5 13 49.9
    1 -5 -13 55.1
    1 5 -13 58.9
    -1 -5 12 1
    -1 -5 12 0.6
    -1 -5 12 2
    -1 5 12 0
    1 -5 -12 1.5
    1 -5 -12 0.2
    1 5 -12 0.2
    1 5 -12 0.9
    1 5 -12 0.4
    -1 -5 11 101.5
    -1 -5 11 105.8
    -1 -5 11 103.8
    -1 5 11 122.7
    -1 5 11 107
    1 -5 -11 124.3
    1 -5 -11 106.2
    1 -5 -11 103.2
    1 5 -11 125.5
    1 5 -11 109.3
    1 5 -11 114.9
    -1 -5 10 46
    -1 -5 10 54.4
    -1 -5 10 47.1
    -1 -5 10 48.5
    -1 5 10 45.3
    -1 5 10 54.6
    -1 5 10 50.3
    1 -5 -10 46.4
    1 -5 -10 43.9
    1 -5 -10 42.3
    1 5 -10 46.1
    1 5 -10 42.6
    1 5 -10 48
    -1 -5 9 333.7
    -1 -5 9 343
    -1 -5 9 333.9
    -1 -5 9 337.3
    -1 5 9 358.1
    -1 5 9 362.5
    -1 5 9 331.6
    1 -5 -9 352.6
    1 -5 -9 320.5
    1 -5 -9 335.6
    1 -5 -9 353.4
    1 -5 -9 328
    1 5 -9 357.4
    1 5 -9 349.4
    1 5 -9 334.9
    -1 -5 8 56.1
    -1 -5 8 54
    -1 -5 8 45.8
    -1 -5 8 50.6
    -1 5 8 49
    -1 5 8 50.8
    -1 5 8 51.2
    1 -5 -8 53.6
    1 -5 -8 0.1
    1 -5 -8 45.3
    1 -5 -8 46.5
    1 -5 -8 51.4
    1 5 -8 50.2
    1 5 -8 53.6
    1 5 -8 53.9
    -1 -5 7 8.5
    -1 -5 7 2.2
    -1 -5 7 7.7
    -1 -5 7 10.2
    -1 -5 7 8.5
    -1 5 7 8.3
    -1 5 7 9.4
    -1 5 7 8.8
    -1 5 7 9.4
    1 -5 -7 8.7
    1 -5 -7 8.8
    1 -5 -7 7.8
    1 -5 -7 9.3
    1 -5 -7 7.4
    1 -5 -7 7.1
    1 -5 -7 8.7
    1 -5 -7 9.3
    1 5 -7 9.7
    1 5 -7 7.4
    1 5 -7 9.2
    1 5 -7 7
    -1 -5 6 440.4
    -1 -5 6 437
    -1 -5 6 409.7
    -1 -5 6 430.3
    -1 -5 6 421.9
    -1 -5 6 433.6
    -1 5 6 401.2
    -1 5 6 430.3
    -1 5 6 452.3
    -1 5 6 381.1
    1 -5 -6 415.5
    1 -5 -6 419.5
    1 -5 -6 423.3
    1 -5 -6 184.4
    1 -5 -6 418.8
    1 -5 -6 446.4
    1 -5 -6 409.4
    1 -5 -6 419.7
    1 5 -6 408.3
    1 5 -6 421.1
    1 5 -6 443
    1 5 -6 399.1
    1 5 -6 440
    1 5 -6 442.1
    -1 -5 5 187.1
    -1 -5 5 194.3
    -1 -5 5 201.4
    -1 -5 5 197.8
    -1 -5 5 182.4
    -1 -5 5 201.5
    -1 -5 5 204.3
    -1 -5 5 208.1
    -1 -5 5 212
    -1 5 5 186.3
    -1 5 5 199.1
    -1 5 5 211.2
    -1 5 5 181.7
    1 -5 -5 185.6
    1 -5 -5 207
    1 -5 -5 192.4
    1 -5 -5 201.5
    1 -5 -5 192.2
    1 -5 -5 209.4
    1 -5 -5 216.2
    1 -5 -5 192.1
    1 -5 -5 193.1
    1 5 -5 187.6
    1 5 -5 203.6
    1 5 -5 181.3
    1 5 -5 192.5
    1 5 -5 205.6
    1 5 -5 209.8
    -1 -5 4 268.9
    -1 -5 4 264.8
    -1 -5 4 276.7
    -1 -5 4 282
    -1 -5 4 288.1
    -1 -5 4 285.3
    -1 -5 4 276.9
    -1 -5 4 295.1
    -1 5 4 276.9
    -1 5 4 280.8
    -1 5 4 261.9
    -1 5 4 260.1
    1 -5 -4 253.3
    1 -5 -4 281
    1 -5 -4 255.8
    1 -5 -4 270.8
    1 -5 -4 246.2
    1 -5 -4 279.9
    1 -5 -4 302.3
    1 -5 -4 298.1
    1 -5 -4 270.7
    1 5 -4 264.6
    1 5 -4 296.2
    1 5 -4 274.4
    1 5 -4 277.4
    1 5 -4 285
    1 5 -4 282.2
    -1 -5 3 42
    -1 -5 3 39.8
    -1 -5 3 42.8
    -1 -5 3 38.9
    -1 -5 3 43.2
    -1 -5 3 42.9
    -1 -5 3 42.4
    -1 -5 3 45.3
    -1 5 3 43.8
    -1 5 3 45.4
    -1 5 3 42.7
    -1 5 3 44.8
    -1 5 3 43.4
    -1 5 3 43.6
    1 -5 -3 38.5
    1 -5 -3 45.9
    1 -5 -3 40.2
    1 -5 -3 39.8
    1 -5 -3 39.9
    1 -5 -3 42.9
    1 -5 -3 50.8
    1 -5 -3 47.5
    1 -5 -3 39.4
    1 5 -3 42.8
    1 5 -3 36.1
    1 5 -3 40.8
    1 5 -3 46.6
    -1 -5 2 53.3
    -1 -5 2 57.6
    -1 -5 2 61.5
    -1 -5 2 57.6
    -1 -5 2 60.5
    -1 -5 2 52.8
    -1 -5 2 56.8
    -1 -5 2 59.5
    -1 5 2 60.4
    -1 5 2 58
    -1 5 2 56
    -1 5 2 51.4
    1 -5 -2 30.8
    1 -5 -2 55.3
    1 -5 -2 51.4
    1 -5 -2 57.5
    1 -5 -2 55.4
    1 -5 -2 54.5
    1 -5 -2 62.9
    1 -5 -2 62.9
    1 5 -2 60.7
    1 5 -2 53.7
    1 5 -2 60.6
    1 5 -2 56.9
    -1 -5 1 38.1
    -1 -5 1 35
    -1 -5 1 36.9
    -1 -5 1 34.1
    -1 -5 1 36
    -1 -5 1 39.2
    -1 5 1 39.5
    -1 5 1 33.3
    -1 5 1 36.4
    -1 5 1 33.1
    1 -5 -1 34.2
    1 -5 -1 38.2
    1 -5 -1 36.9
    1 -5 -1 34.8
    1 -5 -1 39.2
    1 -5 -1 35.6
    1 -5 -1 38.5
    1 5 -1 36.7
    1 5 -1 36.6
    1 5 -1 33
    1 5 -1 37.3
    -1 -5 0 6.6
    -1 -5 0 5.7
    -1 -5 0 9.1
    -1 -5 0 7.2
    -1 -5 0 7
    -1 -5 0 6.6
    -1 -5 0 7.8
    -1 5 0 7.3
    -1 5 0 6.1
    -1 5 0 6.9
    -1 5 0 7.2
    1 -5 0 7.3
    1 -5 0 6.7
    1 -5 0 5.9
    1 -5 0 5.9
    1 -5 0 6.8
    1 -5 0 8.2
    1 -5 0 8.5
    1 5 0 5.9
    1 5 0 7.9
    1 5 0 7.1
    1 5 0 7.2
    -1 -5 -1 96.8
    -1 -5 -1 108.7
    -1 -5 -1 111
    -1 -5 -1 104.5
    -1 -5 -1 109.3
    -1 -5 -1 116.2
    -1 -5 -1 121.4
    -1 5 -1 109.9
    -1 5 -1 113.8
    -1 5 -1 114.4
    -1 5 -1 113.3
    -1 5 -1 106.9
    1 -5 1 103
    1 -5 1 114.5
    1 -5 1 113.8
    1 -5 1 115.2
    1 -5 1 122.2
    1 -5 1 111.7
    1 -5 1 121.6
    1 5 1 98.1
    1 5 1 122.2
    1 5 1 114.4
    1 5 1 110.8
    1 5 1 113.7
    -1 -5 -2 474.4
    -1 -5 -2 537.1
    -1 -5 -2 541
    -1 -5 -2 517.7
    -1 -5 -2 549.8
    -1 -5 -2 585.5
    -1 -5 -2 590.1
    -1 5 -2 569.4
    -1 5 -2 535.1
    -1 5 -2 575.6
    -1 5 -2 570
    -1 5 -2 526.9
    1 -5 2 527.2
    1 -5 2 559.9
    1 -5 2 521.4
    1 -5 2 551.7
    1 -5 2 577.6
    1 -5 2 525.5
    1 -5 2 589.9
    1 5 2 525.6
    1 5 2 581.9
    1 5 2 555.3
    1 5 2 580.9
    1 5 2 527.3
    -1 -5 -3 57.4
    -1 -5 -3 61.9
    -1 -5 -3 62.5
    -1 -5 -3 62.6
    -1 -5 -3 65
    -1 -5 -3 69.8
    -1 5 -3 72.7
    -1 5 -3 68.2
    -1 5 -3 64
    -1 5 -3 66.8
    -1 5 -3 67.3
    -1 5 -3 69.9
    1 -5 3 63.9
    1 -5 3 67.9
    1 -5 3 59.7
    1 -5 3 65.8
    1 -5 3 62.2
    1 -5 3 66.1
    1 -5 3 64.7
    1 -5 3 71
    1 5 3 58.9
    1 5 3 64.2
    1 5 3 67.4
    1 5 3 64.2
    1 5 3 72.7
    1 5 3 57.6
    -1 -5 -4 137
    -1 -5 -4 128.3
    -1 -5 -4 117.2
    -1 -5 -4 137.7
    -1 -5 -4 143.5
    -1 -5 -4 134.2
    -1 5 -4 78
    -1 5 -4 141.9
    -1 5 -4 131.3
    -1 5 -4 127.3
    -1 5 -4 145.3
    -1 5 -4 138.7
    1 -5 4 132.9
    1 -5 4 138.9
    1 -5 4 124.5
    1 -5 4 135.4
    1 -5 4 141.8
    1 -5 4 130.9
    1 -5 4 152.5
    1 5 4 140.8
    1 5 4 131.2
    1 5 4 131.8
    1 5 4 139.8
    1 5 4 127.9
    -1 -5 -5 449.3
    -1 -5 -5 433
    -1 -5 -5 359.7
    -1 -5 -5 471.4
    -1 -5 -5 502.7
    -1 -5 -5 446.4
    -1 5 -5 444.2
    -1 5 -5 457.6
    -1 5 -5 426.9
    -1 5 -5 412.1
    -1 5 -5 482.1
    -1 5 -5 468.7
    1 -5 5 443.7
    1 -5 5 445.4
    1 -5 5 460.3
    1 -5 5 435.2
    1 -5 5 467.3
    1 -5 5 456.4
    1 -5 5 457.9
    1 5 5 456.2
    1 5 5 472.9
    1 5 5 427.1
    1 5 5 487.3
    -1 -5 -6 35.3
    -1 -5 -6 42.1
    -1 -5 -6 37.1
    -1 -5 -6 36.3
    -1 -5 -6 42.4
    -1 -5 -6 39.3
    -1 5 -6 38.1
    -1 5 -6 43.9
    -1 5 -6 37.5
    -1 5 -6 39.6
    -1 5 -6 39.5
    1 -5 6 43.5
    1 -5 6 38
    1 -5 6 43.2
    1 -5 6 40.1
    1 -5 6 41.1
    1 5 6 40
    1 5 6 42.5
    1 5 6 41.3
    -1 -5 -7 130.9
    -1 -5 -7 123.5
    -1 -5 -7 135.8
    -1 -5 -7 125.9
    -1 -5 -7 120.2
    -1 5 -7 120.9
    -1 5 -7 102.5
    -1 5 -7 127.6
    -1 5 -7 130.3
    1 -5 7 127.1
    1 -5 7 132.3
    1 -5 7 134.3
    1 -5 7 120.6
    1 -5 7 121.2
    1 5 7 127.5
    1 5 7 125.6
    1 5 7 125.6
    -1 -5 -8 132.7
    -1 -5 -8 125.8
    -1 -5 -8 130.7
    -1 -5 -8 140.8
    -1 -5 -8 123.1
    -1 5 -8 135.4
    -1 5 -8 131.5
    -1 5 -8 124.5
    1 -5 8 121
    1 -5 8 131.9
    1 -5 8 141.4
    1 -5 8 125.9
    1 5 8 133.9
    1 5 8 133
    1 5 8 141.9
    1 5 8 125.6
    -1 -5 -9 250.7
    -1 -5 -9 234
    -1 -5 -9 239.7
    -1 -5 -9 226.5
    -1 5 -9 264
    -1 5 -9 227.3
    -1 5 -9 246.3
    1 -5 9 243.6
    1 -5 9 235.3
    1 -5 9 217
    1 -5 9 225.1
    1 5 9 250.4
    1 5 9 257.3
    1 5 9 239.4
    -1 -5 -10 47.3
    -1 -5 -10 44.3
    -1 -5 -10 47.8
    -1 5 -10 58.2
    -1 5 -10 44.9
    -1 5 -10 45
    1 -5 10 47.5
    1 -5 10 45.4
    1 -5 10 47.6
    1 -5 10 47.4
    1 5 10 42.6
    1 5 10 51.4
    1 5 10 40.1
    -1 -5 -11 -0.4
    -1 -5 -11 0.4
    -1 5 -11 1.9
    -1 5 -11 1.1
    1 -5 11 -0.2
    1 -5 11 -0.1
    1 -5 11 0.6
    1 5 11 3.8
    1 5 11 0.5
    1 5 11 -0.3
    -1 -5 -12 30.9
    -1 5 -12 37
    1 -5 12 26.9
    1 -5 12 37.5
    1 -5 12 26.9
    1 5 12 34.9
    -1 -5 -13 52.5
    -1 5 -13 51.3
    1 -5 13 57.8
    1 -5 13 44.1
    1 5 13 46.7
    -1 -6 13 -0.2
    -1 6 13 0.1
    1 -6 -13 -1.6
    1 6 -13 -1.1
    -1 -6 12 0.4
    -1 -6 12 0.7
    -1 6 12 0.3
    1 -6 -12 1.5
    1 6 -12 3.4
    1 6 -12 -0.4
    -1 -6 11 8.4
    -1 -6 11 6.3
    -1 6 11 12.3
    -1 6 11 8
    1 -6 -11 8.6
    1 -6 -11 4.7
    1 6 -11 15.3
    1 6 -11 8.1
    1 6 -11 10.8
    -1 -6 10 138.3
    -1 -6 10 145.4
    -1 -6 10 129.7
    -1 -6 10 137.7
    -1 6 10 149.6
    -1 6 10 152.7
    -1 6 10 152.1
    1 -6 -10 155.1
    1 -6 -10 149
    1 -6 -10 158.4
    1 6 -10 162.6
    1 6 -10 143.8
    1 6 -10 170.3
    -1 -6 9 85
    -1 -6 9 78.7
    -1 -6 9 79.6
    -1 -6 9 72.7
    -1 6 9 84.5
    -1 6 9 80.2
    -1 6 9 78.5
    1 -6 -9 75.1
    1 -6 -9 52.9
    1 -6 -9 71
    1 -6 -9 83.9
    1 -6 -9 69.9
    1 6 -9 79.9
    1 6 -9 76.6
    1 6 -9 73.7
    -1 -6 8 219
    -1 -6 8 136.2
    -1 -6 8 218.4
    -1 -6 8 211.6
    -1 6 8 222.7
    -1 6 8 236.2
    -1 6 8 229.3
    1 -6 -8 216.4
    1 -6 -8 212.3
    1 -6 -8 217.6
    1 -6 -8 234.2
    1 -6 -8 220.8
    1 6 -8 253.3
    1 6 -8 230.2
    1 6 -8 232.5
    -1 -6 7 247.6
    -1 -6 7 242.1
    -1 -6 7 236.5
    -1 -6 7 246.8
    -1 -6 7 235.9
    -1 6 7 253.9
    -1 6 7 258.3
    1 -6 -7 248.7
    1 -6 -7 248.4
    1 -6 -7 237.7
    1 -6 -7 253.5
    1 -6 -7 254.5
    1 -6 -7 248.2
    1 6 -7 266.4
    1 6 -7 253.6
    1 6 -7 259.6
    -1 -6 6 61.8
    -1 -6 6 60.9
    -1 -6 6 59
    -1 -6 6 62.2
    -1 -6 6 63
    -1 -6 6 65.8
    -1 6 6 60.7
    -1 6 6 63.3
    -1 6 6 65.9
    -1 6 6 60.5
    1 -6 -6 59.8
    1 -6 -6 73.6
    1 -6 -6 63.2
    1 -6 -6 66.9
    1 -6 -6 74
    1 -6 -6 60.6
    1 6 -6 59.2
    1 6 -6 66.1
    1 6 -6 66.2
    1 6 -6 65.6
    1 6 -6 61.5
    1 6 -6 67.2
    1 6 -6 67.6
    -1 -6 5 419.8
    -1 -6 5 396.7
    -1 -6 5 407.1
    -1 -6 5 414.6
    -1 -6 5 416.2
    -1 -6 5 413.8
    -1 -6 5 413.8
    -1 -6 5 426.4
    -1 6 5 405.8
    -1 6 5 410.5
    -1 6 5 380.5
    -1 6 5 380
    1 -6 -5 373.6
    1 -6 -5 404.9
    1 -6 -5 396.4
    1 -6 -5 417.6
    1 -6 -5 434.9
    1 -6 -5 435.4
    1 -6 -5 401.1
    1 6 -5 392.1
    1 6 -5 420.3
    1 6 -5 420.4
    1 6 -5 410.3
    1 6 -5 417.5
    -1 -6 4 351.2
    -1 -6 4 338.5
    -1 -6 4 350.3
    -1 -6 4 347
    -1 -6 4 365
    -1 -6 4 352.2
    -1 -6 4 382.2
    -1 6 4 338.7
    -1 6 4 363.1
    -1 6 4 338
    -1 6 4 347.6
    -1 6 4 331.9
    -1 6 4 315.4
    1 -6 -4 315.7
    1 -6 -4 352.3
    1 -6 -4 332.7
    1 -6 -4 304.9
    1 -6 -4 374
    1 -6 -4 373
    1 -6 -4 374.5
    1 -6 -4 338.3
    1 6 -4 328.4
    1 6 -4 369.3
    1 6 -4 329.3
    1 6 -4 282.9
    1 6 -4 357.2
    1 6 -4 353.9
    -1 -6 3 198.2
    -1 -6 3 204.7
    -1 -6 3 211.3
    -1 -6 3 216.2
    -1 -6 3 207.6
    -1 -6 3 210.6
    -1 -6 3 230.6
    -1 6 3 206
    -1 6 3 231.1
    -1 6 3 211.4
    -1 6 3 212.4
    -1 6 3 207.1
    -1 6 3 189.8
    1 -6 -3 194.6
    1 -6 -3 218.5
    1 -6 -3 208
    1 -6 -3 192.6
    1 -6 -3 229.5
    1 -6 -3 229.5
    1 -6 -3 224.3
    1 6 -3 218.1
    1 6 -3 203.8
    1 6 -3 213.8
    1 6 -3 223.4
    -1 -6 2 37.9
    -1 -6 2 36.8
    -1 -6 2 37.4
    -1 -6 2 37.7
    -1 -6 2 34.6
    -1 -6 2 37.5
    -1 -6 2 36.7
    -1 6 2 36.7
    -1 6 2 34.9
    -1 6 2 40.1
    -1 6 2 32.5
    -1 6 2 30.2
    1 -6 -2 33.5
    1 -6 -2 34.7
    1 -6 -2 36.9
    1 -6 -2 32.4
    1 -6 -2 38.7
    1 -6 -2 33.4
    1 -6 -2 40.9
    1 6 -2 42.6
    1 6 -2 35.1
    1 6 -2 36.3
    1 6 -2 37
    -1 -6 1 9.9
    -1 -6 1 9.2
    -1 -6 1 9.3
    -1 -6 1 9.6
    -1 -6 1 12.8
    -1 -6 1 14.1
    -1 -6 1 12.5
    -1 6 1 11.2
    -1 6 1 8.6
    -1 6 1 11
    -1 6 1 8.1
    1 -6 -1 8.8
    1 -6 -1 8.2
    1 -6 -1 11.3
    1 -6 -1 8.4
    1 -6 -1 10.9
    1 -6 -1 10.1
    1 -6 -1 10.1
    1 6 -1 10.3
    1 6 -1 8.8
    1 6 -1 9.3
    1 6 -1 10.9
    -1 -6 0 5.1
    -1 -6 0 4.1
    -1 -6 0 2.3
    -1 -6 0 4.1
    -1 -6 0 3.3
    -1 -6 0 4.5
    -1 -6 0 4.5
    -1 6 0 3.7
    -1 6 0 3.2
    -1 6 0 4.1
    -1 6 0 3.1
    1 -6 0 4.3
    1 -6 0 4.4
    1 -6 0 4.4
    1 -6 0 5.1
    1 -6 0 3.3
    1 -6 0 4.8
    1 -6 0 4.9
    1 6 0 6.8
    1 6 0 3.5
    1 6 0 4.6
    1 6 0 4.2
    -1 -6 -1 103.9
    -1 -6 -1 115.8
    -1 -6 -1 122.8
    -1 -6 -1 115.5
    -1 -6 -1 117.8
    -1 -6 -1 121.3
    -1 -6 -1 133.5
    -1 6 -1 131.8
    -1 6 -1 127.1
    -1 6 -1 124.7
    -1 6 -1 122.9
    -1 6 -1 114
    1 -6 1 113.3
    1 -6 1 122.7
    1 -6 1 118.6
    1 -6 1 118.5
    1 -6 1 121.7
    1 -6 1 121.2
    1 -6 1 125
    1 6 1 123.8
    1 6 1 113.4
    1 6 1 126.6
    1 6 1 121.2
    -1 -6 -2 252.8
    -1 -6 -2 284.4
    -1 -6 -2 296.5
    -1 -6 -2 271.6
    -1 -6 -2 290.5
    -1 -6 -2 304.4
    -1 -6 -2 307.5
    -1 6 -2 291
    -1 6 -2 272.4
    -1 6 -2 311
    -1 6 -2 299.2
    -1 6 -2 283.2
    1 -6 2 287.2
    1 -6 2 300.8
    1 -6 2 283
    1 -6 2 280.3
    1 -6 2 306.5
    1 -6 2 273.5
    1 -6 2 305.7
    1 6 2 245.5
    1 6 2 307.1
    1 6 2 288.7
    1 6 2 300.9
    1 6 2 273.6
    -1 -6 -3 164.1
    -1 -6 -3 178
    -1 -6 -3 181.2
    -1 -6 -3 160.3
    -1 -6 -3 198.3
    -1 -6 -3 187.1
    -1 6 -3 187
    -1 6 -3 205.1
    -1 6 -3 170.6
    -1 6 -3 189
    -1 6 -3 181.5
    -1 6 -3 182.4
    1 -6 3 174.5
    1 -6 3 196.2
    1 -6 3 183.4
    1 -6 3 184.6
    1 -6 3 190.4
    1 -6 3 171.8
    1 -6 3 196.5
    1 6 3 170.5
    1 6 3 189
    1 6 3 182.4
    1 6 3 190.1
    1 6 3 170.6
    -1 -6 -4 98.8
    -1 -6 -4 96.1
    -1 -6 -4 99.7
    -1 -6 -4 107.9
    -1 -6 -4 92.2
    -1 6 -4 60.4
    -1 6 -4 107
    -1 6 -4 100.7
    -1 6 -4 96.9
    -1 6 -4 105.2
    1 -6 4 98.5
    1 -6 4 100.3
    1 -6 4 93.6
    1 -6 4 97.8
    1 -6 4 97.9
    1 -6 4 96.1
    1 -6 4 103.1
    1 6 4 96.8
    1 6 4 100.2
    1 6 4 96.6
    1 6 4 110.6
    1 6 4 90.8
    -1 -6 -5 0.1
    -1 -6 -5 -0.1
    -1 -6 -5 -0.4
    -1 -6 -5 -0.1
    -1 -6 -5 0.5
    -1 -6 -5 -0.2
    -1 6 -5 -0.3
    -1 6 -5 0
    -1 6 -5 0.2
    -1 6 -5 -0.5
    -1 6 -5 -0.1
    1 -6 5 0
    1 -6 5 -0.6
    1 -6 5 -0.4
    1 -6 5 -0.2
    1 -6 5 0
    1 -6 5 -0.3
    1 -6 5 -0.2
    1 6 5 0.1
    1 6 5 0.2
    1 6 5 -0.2
    -1 -6 -6 79.2
    -1 -6 -6 73.5
    -1 -6 -6 73.7
    -1 -6 -6 68.6
    -1 -6 -6 79.2
    -1 6 -6 70.4
    -1 6 -6 72.3
    -1 6 -6 65.6
    -1 6 -6 76.2
    -1 6 -6 74.2
    1 -6 6 74.4
    1 -6 6 67.9
    1 -6 6 69.3
    1 -6 6 66.6
    1 -6 6 73.2
    1 -6 6 74.6
    1 6 6 74.1
    1 6 6 78
    1 6 6 80.6
    -1 -6 -7 136.2
    -1 -6 -7 141.4
    -1 -6 -7 136
    -1 -6 -7 139.3
    -1 6 -7 136
    -1 6 -7 142.1
    -1 6 -7 137
    1 -6 7 129.6
    1 -6 7 134.2
    1 -6 7 125.9
    1 -6 7 140.8
    1 6 7 136.8
    1 6 7 128.9
    1 6 7 136.2
    -1 -6 -8 -0.6
    -1 -6 -8 0.6
    -1 -6 -8 1.2
    -1 -6 -8 0.7
    -1 6 -8 0.3
    -1 6 -8 0.3
    -1 6 -8 -0.4
    1 -6 8 0.2
    1 -6 8 0.1
    1 -6 8 0.9
    1 6 8 1.3
    1 6 8 -0.5
    -1 -6 -9 181.9
    -1 -6 -9 169.6
    -1 -6 -9 174
    -1 -6 -9 186
    -1 6 -9 179.1
    -1 6 -9 176.4
    -1 6 -9 185.9
    1 -6 9 176.8
    1 -6 9 173.9
    1 -6 9 157.2
    1 6 9 175.4
    1 6 9 174.6
    1 6 9 170.7
    -1 -6 -10 18.8
    -1 -6 -10 23.6
    -1 -6 -10 25.9
    -1 6 -10 28.3
    -1 6 -10 28.3
    -1 6 -10 19.7
    1 -6 10 20.6
    1 -6 10 25.6
    1 6 10 27.1
    1 6 10 26.8
    1 6 10 18.6
    -1 -6 -11 46.4
    -1 6 -11 46.9
    -1 6 -11 45.5
    1 -6 11 47.5
    1 -6 11 35
    1 6 11 47.7
    1 6 11 42.4
    -1 -6 -12 -0.1
    -1 6 -12 -0.1
    1 -6 12 1.9
    1 6 12 -0.5
    -1 -6 -13 -0.3
    -1 6 -13 0.1
    1 -6 13 0
    1 6 13 1.5
    -1 -7 13 1.4
    -1 7 13 -1.5
    1 -7 -13 -0.2
    1 7 -13 0.5
    -1 -7 12 -0.8
    -1 7 12 -0.3
    1 -7 -12 0.5
    1 7 -12 4.1
    -1 -7 11 3.9
    -1 -7 11 2.8
    -1 7 11 2.5
    -1 7 11 2.6
    1 -7 -11 2.9
    1 7 -11 4.4
    1 7 -11 2.3
    1 7 -11 2.3
    -1 -7 10 4.9
    -1 -7 10 5.1
    -1 7 10 5.8
    -1 7 10 6.5
    -1 7 10 5.3
    1 -7 -10 6.6
    1 -7 -10 4.8
    1 -7 -10 8.8
    1 7 -10 9.3
    1 7 -10 6.3
    1 7 -10 7
    -1 -7 9 170.6
    -1 -7 9 155.3
    -1 7 9 170.5
    -1 7 9 192.4
    -1 7 9 168.9
    1 -7 -9 168.9
    1 -7 -9 173.9
    1 -7 -9 156.9
    1 -7 -9 167.7
    1 7 -9 183.1
    1 7 -9 172.7
    1 7 -9 178.6
    -1 -7 8 261
    -1 -7 8 233.5
    -1 7 8 256.6
    -1 7 8 259
    1 -7 -8 268.6
    1 -7 -8 250.9
    1 -7 -8 252.6
    1 -7 -8 268.1
    1 7 -8 266.5
    1 7 -8 255.8
    1 7 -8 262.5
    -1 -7 7 33
    -1 -7 7 33.2
    -1 -7 7 34.2
    -1 7 7 34.5
    -1 7 7 32
    1 -7 -7 34.1
    1 -7 -7 36.5
    1 -7 -7 35.1
    1 -7 -7 39.1
    1 -7 -7 38.1
    1 7 -7 35.9
    1 7 -7 37.7
    1 7 -7 39.2
    -1 -7 6 116.2
    -1 -7 6 100.5
    -1 -7 6 112
    -1 -7 6 105.8
    -1 7 6 110.2
    -1 7 6 114.2
    1 -7 -6 109.6
    1 -7 -6 123.9
    1 -7 -6 113.3
    1 -7 -6 115.1
    1 -7 -6 115.7
    1 7 -6 113
    1 7 -6 110.2
    1 7 -6 102.4
    1 7 -6 105.4
    1 7 -6 105.9
    -1 -7 5 9.5
    -1 -7 5 9.2
    -1 -7 5 10.3
    -1 -7 5 9.1
    -1 -7 5 6.8
    -1 -7 5 10.8
    -1 -7 5 9.3
    -1 7 5 8
    -1 7 5 10.1
    -1 7 5 7.9
    1 -7 -5 9.4
    1 -7 -5 7
    1 -7 -5 8.5
    1 -7 -5 9.3
    1 -7 -5 8.9
    1 -7 -5 9.6
    1 -7 -5 8.3
    1 7 -5 10
    1 7 -5 10.1
    1 7 -5 8.7
    1 7 -5 7.9
    1 7 -5 10.4
    -1 -7 4 118.9
    -1 -7 4 125.5
    -1 -7 4 133.3
    -1 -7 4 130.8
    -1 -7 4 133.5
    -1 -7 4 131.8
    -1 -7 4 134.6
    -1 7 4 125.8
    -1 7 4 129.9
    -1 7 4 122.5
    -1 7 4 134.7
    -1 7 4 124.2
    1 -7 -4 114.8
    1 -7 -4 125.3
    1 -7 -4 128.8
    1 -7 -4 133.2
    1 -7 -4 139.9
    1 -7 -4 137.3
    1 7 -4 135.5
    1 7 -4 131.3
    1 7 -4 130
    -1 -7 3 56.1
    -1 -7 3 60.4
    -1 -7 3 56.5
    -1 -7 3 58.2
    -1 -7 3 60.8
    -1 -7 3 62
    -1 -7 3 64.1
    -1 7 3 65.8
    -1 7 3 60.8
    -1 7 3 60.3
    -1 7 3 56.3
    -1 7 3 54.1
    1 -7 -3 54.4
    1 -7 -3 54
    1 -7 -3 55.3
    1 -7 -3 50.5
    1 -7 -3 65.4
    1 -7 -3 65.5
    1 -7 -3 65.9
    1 7 -3 63
    1 7 -3 56.9
    1 7 -3 56.2
    -1 -7 2 1.2
    -1 -7 2 0.7
    -1 -7 2 0.6
    -1 -7 2 0.5
    -1 -7 2 0.8
    -1 -7 2 1
    -1 -7 2 0.8
    -1 7 2 0.3
    -1 7 2 1
    -1 7 2 2.1
    -1 7 2 0.7
    -1 7 2 0.5
    1 -7 -2 1.5
    1 -7 -2 1.6
    1 -7 -2 1.1
    1 -7 -2 0.9
    1 -7 -2 1.3
    1 -7 -2 0.1
    1 -7 -2 0.4
    1 7 -2 1.5
    1 7 -2 1.7
    1 7 -2 0.5
    1 7 -2 0.7
    -1 -7 1 0.6
    -1 -7 1 -0.6
    -1 -7 1 0
    -1 -7 1 0.1
    -1 -7 1 0.3
    -1 -7 1 -0.2
    -1 -7 1 -0.4
    -1 7 1 0.5
    -1 7 1 0.4
    -1 7 1 0.4
    -1 7 1 -0.1
    1 -7 -1 0
    1 -7 -1 0.1
    1 -7 -1 1.2
    1 -7 -1 0.5
    1 -7 -1 -0.2
    1 -7 -1 -0.4
    1 -7 -1 -0.4
    1 7 -1 0.3
    1 7 -1 0.3
    1 7 -1 -0.6
    -1 -7 0 315.3
    -1 -7 0 352.4
    -1 -7 0 358.8
    -1 -7 0 347.2
    -1 -7 0 352
    -1 -7 0 355
    -1 -7 0 385.3
    -1 7 0 366.4
    -1 7 0 322.9
    -1 7 0 346.6
    -1 7 0 326.3
    1 -7 0 329
    1 -7 0 356.5
    1 -7 0 352.2
    1 -7 0 338.2
    1 -7 0 375.1
    1 -7 0 363.5
    1 -7 0 380
    1 7 0 356.8
    1 7 0 356.5
    1 7 0 353.2
    -1 -7 -1 203.7
    -1 -7 -1 254
    -1 -7 -1 240.7
    -1 -7 -1 219.3
    -1 -7 -1 253
    -1 -7 -1 257.9
    -1 -7 -1 257.9
    -1 7 -1 262.6
    -1 7 -1 258.7
    -1 7 -1 244.2
    -1 7 -1 231.4
    1 -7 1 239
    1 -7 1 263.4
    1 -7 1 247
    1 -7 1 236
    1 -7 1 246.6
    1 -7 1 238.1
    1 -7 1 260.6
    1 7 1 249.6
    1 7 1 256.4
    1 7 1 238
    -1 -7 -2 4.2
    -1 -7 -2 4.3
    -1 -7 -2 4.1
    -1 -7 -2 2.9
    -1 -7 -2 3.3
    -1 -7 -2 4
    -1 7 -2 3.6
    -1 7 -2 2.8
    -1 7 -2 5.2
    -1 7 -2 4.3
    1 -7 2 4
    1 -7 2 4.6
    1 -7 2 2.1
    1 -7 2 1.3
    1 -7 2 4.4
    1 -7 2 3.8
    1 7 2 4.4
    1 7 2 2.5
    1 7 2 3.1
    -1 -7 -3 114.9
    -1 -7 -3 112.1
    -1 -7 -3 117.7
    -1 -7 -3 116.6
    -1 7 -3 116.5
    -1 7 -3 122.6
    -1 7 -3 120.5
    -1 7 -3 118.5
    -1 7 -3 109.5
    1 -7 3 108.9
    1 -7 3 120.3
    1 -7 3 109.8
    1 -7 3 118.4
    1 -7 3 105.2
    1 -7 3 125.2
    1 7 3 103.8
    1 7 3 119.8
    1 7 3 116.7
    1 7 3 102.2
    -1 -7 -4 494.1
    -1 -7 -4 483.8
    -1 -7 -4 487.9
    -1 -7 -4 491.8
    -1 -7 -4 540.1
    -1 7 -4 491
    -1 7 -4 513.8
    -1 7 -4 503
    -1 7 -4 509.4
    -1 7 -4 491.2
    1 -7 4 484.2
    1 -7 4 504.8
    1 -7 4 474.6
    1 -7 4 513.3
    1 -7 4 460.6
    1 -7 4 522.4
    1 7 4 485.1
    1 7 4 460.9
    1 7 4 500.4
    1 7 4 513.4
    -1 -7 -5 6
    -1 -7 -5 9.3
    -1 -7 -5 6.8
    -1 -7 -5 9.4
    -1 -7 -5 10.3
    -1 7 -5 6.2
    -1 7 -5 7.5
    -1 7 -5 8
    -1 7 -5 9.8
    -1 7 -5 7.7
    1 -7 5 8.6
    1 -7 5 12.6
    1 -7 5 7.8
    1 -7 5 6.5
    1 -7 5 11.9
    1 7 5 7.9
    1 7 5 9.2
    1 7 5 9.1
    -1 -7 -6 8.8
    -1 -7 -6 4.2
    -1 -7 -6 5.3
    -1 -7 -6 6.2
    -1 -7 -6 7
    -1 7 -6 6.9
    -1 7 -6 5.9
    -1 7 -6 4.5
    -1 7 -6 7.9
    -1 7 -6 7.1
    1 -7 6 4.9
    1 -7 6 5
    1 -7 6 4.9
    1 -7 6 6.3
    1 7 6 4.3
    1 7 6 5.7
    1 7 6 6.6
    -1 -7 -7 1.7
    -1 -7 -7 0.4
    -1 -7 -7 0.5
    -1 -7 -7 0.9
    -1 7 -7 0
    -1 7 -7 -0.8
    -1 7 -7 0.2
    1 -7 7 -1.2
    1 -7 7 -0.1
    1 -7 7 -0.4
    1 7 7 0.2
    1 7 7 -1.4
    -1 -7 -8 27.9
    -1 -7 -8 26.9
    -1 -7 -8 30.4
    -1 -7 -8 23.1
    -1 7 -8 29.1
    -1 7 -8 31.7
    -1 7 -8 25.8
    1 -7 8 25.7
    1 -7 8 28
    1 7 8 22.9
    1 7 8 29.4
    -1 -7 -9 1.7
    -1 -7 -9 1.2
    -1 -7 -9 2.1
    -1 -7 -9 -1.2
    -1 7 -9 0.6
    -1 7 -9 0.5
    -1 7 -9 -0.7
    1 -7 9 0.6
    1 -7 9 -0.1
    1 7 9 0.6
    1 7 9 0.3
    1 7 9 0.3
    -1 -7 -10 -0.6
    -1 -7 -10 0
    -1 -7 -10 1.3
    -1 7 -10 0.1
    -1 7 -10 -0.3
    -1 7 -10 0.6
    1 -7 10 0.7
    1 7 10 -1
    1 7 10 0.9
    1 7 10 0.6
    -1 -7 -11 2.3
    -1 7 -11 3.4
    -1 7 -11 2.3
    1 -7 11 3.2
    1 7 11 1.9
    1 7 11 1.5
    -1 -7 -12 22.1
    -1 7 -12 28.6
    1 -7 12 22.1
    1 7 12 18.1
    -1 -8 12 3.8
    1 -8 -12 0
    1 8 -12 2.9
    -1 -8 11 2.1
    -1 -8 11 0.6
    1 -8 -11 0.2
    1 8 -11 -1.2
    1 8 -11 0
    -1 -8 10 35.6
    -1 -8 10 25.3
    -1 8 10 30.8
    -1 8 10 28.9
    1 -8 -10 28.8
    1 -8 -10 29.9
    1 -8 -10 26.7
    1 8 -10 31.6
    1 8 -10 31.5
    1 8 -10 32.5
    -1 -8 9 5.4
    -1 -8 9 2.3
    -1 8 9 2.4
    -1 8 9 3.3
    1 -8 -9 6.2
    1 -8 -9 3.6
    1 -8 -9 3.6
    1 -8 -9 4.4
    1 8 -9 6.3
    1 8 -9 1.7
    1 8 -9 3.2
    -1 -8 8 3.5
    -1 -8 8 0.5
    -1 8 8 1.8
    1 -8 -8 2.1
    1 -8 -8 0.8
    1 -8 -8 1.8
    1 -8 -8 1.9
    1 8 -8 2
    1 8 -8 1.4
    1 8 -8 1.8
    -1 -8 7 0.9
    -1 -8 7 3.3
    -1 -8 7 2.3
    -1 8 7 3.6
    1 -8 -7 1.7
    1 -8 -7 2.6
    1 -8 -7 2.9
    1 -8 -7 1.8
    1 -8 -7 3.9
    1 8 -7 2.7
    1 8 -7 0.8
    1 8 -7 2
    -1 -8 6 314.9
    -1 -8 6 329.6
    -1 -8 6 298.8
    -1 8 6 319.4
    1 -8 -6 312.9
    1 -8 -6 320.1
    1 -8 -6 313.2
    1 -8 -6 324.1
    1 -8 -6 331.1
    1 8 -6 327.6
    1 8 -6 311.3
    1 8 -6 329.6
    1 8 -6 323
    -1 -8 5 4.1
    -1 -8 5 2.5
    -1 -8 5 1.9
    -1 -8 5 1.6
    -1 -8 5 2.3
    -1 -8 5 1.1
    -1 8 5 2.5
    -1 8 5 2.9
    -1 8 5 2.1
    1 -8 -5 2.6
    1 -8 -5 2.8
    1 -8 -5 2.9
    1 -8 -5 1.4
    1 -8 -5 2
    1 -8 -5 3.5
    1 8 -5 1.8
    1 8 -5 4.4
    1 8 -5 0.7
    1 8 -5 5
    1 8 -5 4
    -1 -8 4 0.6
    -1 -8 4 0.5
    -1 -8 4 0.9
    -1 -8 4 1.9
    -1 -8 4 2.2
    -1 -8 4 1.7
    -1 8 4 1.2
    -1 8 4 0.9
    -1 8 4 1.4
    -1 8 4 0.8
    1 -8 -4 0.7
    1 -8 -4 1.2
    1 -8 -4 1.3
    1 -8 -4 0.5
    1 -8 -4 0.7
    1 -8 -4 0.8
    1 8 -4 1.8
    1 8 -4 1.3
    1 8 -4 1.6
    1 8 -4 -0.3
    -1 -8 3 17.5
    -1 -8 3 18.4
    -1 -8 3 19.2
    -1 -8 3 18.2
    -1 -8 3 17.8
    -1 -8 3 16.2
    -1 8 3 16.7
    -1 8 3 15.3
    -1 8 3 17.9
    1 -8 -3 14.4
    1 -8 -3 14.4
    1 -8 -3 16.2
    1 -8 -3 13.8
    1 -8 -3 17.8
    1 -8 -3 17.9
    1 8 -3 19.3
    1 8 -3 14.6
    1 8 -3 15.2
    -1 -8 2 144
    -1 -8 2 145.8
    -1 -8 2 155.3
    -1 -8 2 163.6
    -1 -8 2 155.1
    -1 -8 2 167.1
    -1 8 2 157.5
    -1 8 2 156.1
    -1 8 2 153
    1 -8 -2 129.3
    1 -8 -2 147.2
    1 -8 -2 144.2
    1 -8 -2 158.8
    1 -8 -2 158
    1 -8 -2 156.4
    1 8 -2 157.8
    1 8 -2 145.4
    1 8 -2 147.8
    -1 -8 1 92.6
    -1 -8 1 111.5
    -1 -8 1 104.7
    -1 -8 1 99.9
    -1 -8 1 104.1
    -1 -8 1 107.6
    -1 8 1 111.8
    -1 8 1 108.8
    1 -8 -1 0.1
    1 -8 -1 104.7
    1 -8 -1 103.5
    1 -8 -1 111.3
    1 -8 -1 108
    1 -8 -1 112.4
    1 8 -1 106.3
    1 8 -1 106.3
    1 8 -1 104.6
    -1 -8 0 0.5
    -1 -8 0 2.5
    -1 -8 0 2.1
    -1 -8 0 0.7
    -1 -8 0 0
    -1 -8 0 -0.2
    -1 8 0 0.2
    -1 8 0 1.1
    1 -8 0 0.7
    1 -8 0 1.4
    1 -8 0 0.8
    1 -8 0 0.7
    1 -8 0 0.4
    1 -8 0 0.3
    1 8 0 0.5
    1 8 0 0.2
    1 8 0 0
    -1 -8 -1 57.6
    -1 -8 -1 58.6
    -1 -8 -1 56.9
    -1 -8 -1 58.4
    -1 -8 -1 60.1
    -1 8 -1 58.7
    -1 8 -1 55.6
    -1 8 -1 59.8
    -1 8 -1 54.5
    1 -8 1 55.1
    1 -8 1 58
    1 -8 1 53.8
    1 -8 1 56.3
    1 -8 1 54.4
    1 -8 1 62.1
    1 8 1 55.5
    1 8 1 54
    1 8 1 52.7
    1 8 1 55.1
    -1 -8 -2 1144.8
    -1 -8 -2 1206.5
    -1 -8 -2 1197.6
    -1 -8 -2 1230.8
    -1 -8 -2 1258
    -1 -8 -2 1324.4
    -1 8 -2 1234.7
    -1 8 -2 1287.8
    -1 8 -2 1235.6
    -1 8 -2 1155.4
    1 -8 2 1136
    1 -8 2 1246.3
    1 -8 2 1178.2
    1 -8 2 1279.1
    1 -8 2 1156.2
    1 -8 2 1307.4
    1 8 2 1165.5
    1 8 2 1252.4
    1 8 2 1244.1
    1 8 2 1168.6
    -1 -8 -3 0.1
    -1 -8 -3 0.1
    -1 -8 -3 -0.2
    -1 -8 -3 0
    -1 -8 -3 1.4
    -1 8 -3 1.4
    -1 8 -3 0.4
    -1 8 -3 0.3
    -1 8 -3 0.2
    1 -8 3 1.6
    1 -8 3 0.4
    1 -8 3 0.9
    1 -8 3 1.9
    1 -8 3 0.6
    1 -8 3 0.6
    1 8 3 1.2
    1 8 3 1.7
    1 8 3 -0.4
    1 8 3 0
    -1 -8 -4 32.8
    -1 -8 -4 29.6
    -1 -8 -4 30.6
    -1 -8 -4 30.9
    -1 -8 -4 34.6
    -1 8 -4 32.3
    -1 8 -4 28.2
    -1 8 -4 29.2
    -1 8 -4 32.5
    -1 8 -4 31.9
    1 -8 4 30.4
    1 -8 4 36
    1 -8 4 30.3
    1 -8 4 33.2
    1 -8 4 28.4
    1 -8 4 34.6
    1 8 4 33.7
    1 8 4 31.6
    1 8 4 32.4
    -1 -8 -5 9.8
    -1 -8 -5 4
    -1 -8 -5 6.7
    -1 -8 -5 9.4
    -1 -8 -5 7.5
    -1 8 -5 7
    -1 8 -5 2.3
    -1 8 -5 7.3
    -1 8 -5 8.4
    -1 8 -5 7
    -1 8 -5 7.1
    1 -8 5 5.8
    1 -8 5 9.7
    1 -8 5 5.1
    1 -8 5 7
    1 -8 5 10.2
    1 8 5 6.3
    1 8 5 6.2
    1 8 5 7.6
    -1 -8 -6 119.2
    -1 -8 -6 117
    -1 -8 -6 112
    -1 -8 -6 110.4
    -1 -8 -6 116
    -1 8 -6 116.7
    -1 8 -6 109.2
    -1 8 -6 0.4
    -1 8 -6 118.3
    -1 8 -6 117.9
    1 -8 6 117.3
    1 -8 6 112.9
    1 -8 6 108.5
    1 -8 6 121
    1 8 6 111
    -1 -8 -7 34.4
    -1 -8 -7 30.3
    -1 -8 -7 30
    -1 -8 -7 34.7
    -1 8 -7 30.2
    -1 8 -7 26.7
    -1 8 -7 28.8
    1 -8 7 31.5
    1 -8 7 26
    1 8 7 28.7
    -1 -8 -8 0.2
    -1 -8 -8 0.3
    -1 -8 -8 0
    -1 -8 -8 1
    -1 8 -8 1.1
    -1 8 -8 -1.1
    -1 8 -8 0.8
    1 -8 8 -0.5
    1 -8 8 -1.1
    1 8 8 -0.5
    -1 -8 -9 1.6
    -1 -8 -9 0.5
    -1 -8 -9 -0.4
    -1 -8 -9 -0.3
    -1 8 -9 0.8
    -1 8 -9 0.8
    -1 8 -9 1
    1 -8 9 0.9
    1 8 9 -0.8
    1 8 9 -0.2
    -1 -8 -10 17.1
    -1 -8 -10 10.4
    -1 8 -10 16.6
    -1 8 -10 8.1
    -1 8 -10 10.3
    1 -8 10 14
    1 8 10 10.2
    1 8 10 9.1
    -1 -8 -11 5.6
    -1 8 -11 13.2
    1 -8 11 8.6
    1 8 11 10.1
    -1 -8 -12 -0.1
    -1 8 -12 -0.6
    1 -8 12 0.5
    1 8 12 0.1
    -1 -9 12 0.4
    1 -9 -12 4
    1 9 -12 2.9
    -1 -9 11 5.7
    1 -9 -11 3.7
    1 9 -11 1.8
    -1 -9 10 3.2
    -1 -9 10 4.4
    -1 9 10 3.2
    1 -9 -10 4.6
    1 -9 -10 5.4
    1 9 -10 6.3
    -1 -9 9 26.3
    -1 -9 9 26.7
    -1 9 9 25
    -1 9 9 14.6
    1 -9 -9 24.3
    1 -9 -9 21.2
    1 -9 -9 30.4
    1 -9 -9 26.1
    1 9 -9 26.6
    1 9 -9 17.9
    -1 -9 8 235.6
    -1 -9 8 226.8
    -1 9 8 248
    1 -9 -8 242.3
    1 -9 -8 245.8
    1 -9 -8 253.4
    1 -9 -8 247.6
    1 9 -8 245.9
    1 9 -8 247.9
    -1 -9 7 5.4
    -1 -9 7 0.8
    -1 -9 7 2.5
    -1 9 7 3.3
    1 -9 -7 2.6
    1 -9 -7 3
    1 -9 -7 3.5
    1 -9 -7 4.6
    1 -9 -7 3
    1 9 -7 4.4
    1 9 -7 4
    -1 -9 6 196.9
    -1 -9 6 207.1
    -1 -9 6 200.8
    -1 9 6 204.5
    -1 9 6 218.1
    1 -9 -6 207.3
    1 -9 -6 208.9
    1 -9 -6 200.7
    1 -9 -6 224.5
    1 -9 -6 211.6
    1 9 -6 220.9
    1 9 -6 213
    -1 -9 5 153.6
    -1 -9 5 162
    -1 -9 5 156.4
    -1 -9 5 162.4
    -1 -9 5 155.8
    -1 -9 5 160.9
    -1 9 5 153.2
    -1 9 5 172.4
    1 -9 -5 155.2
    1 -9 -5 156.4
    1 -9 -5 150.4
    1 -9 -5 165.6
    1 -9 -5 166.8
    1 -9 -5 166.9
    1 9 -5 162.1
    1 9 -5 158.5
    1 9 -5 75.3
    1 9 -5 147.9
    -1 -9 4 120.8
    -1 -9 4 122.6
    -1 -9 4 114.3
    -1 -9 4 122.9
    -1 -9 4 116.4
    -1 -9 4 114.8
    -1 9 4 112
    -1 9 4 113.3
    -1 9 4 124.2
    -1 9 4 110.4
    1 -9 -4 109.6
    1 -9 -4 112.8
    1 -9 -4 116.4
    1 -9 -4 122.8
    1 -9 -4 117
    1 -9 -4 127.8
    1 9 -4 109.5
    1 9 -4 117.5
    1 9 -4 122.6
    1 9 -4 120.6
    -1 -9 3 29.8
    -1 -9 3 29
    -1 -9 3 32.6
    -1 -9 3 31.3
    -1 -9 3 32.6
    -1 -9 3 32.8
    -1 9 3 31.9
    -1 9 3 28.9
    -1 9 3 35.4
    -1 9 3 30.8
    1 -9 -3 30
    1 -9 -3 27.7
    1 -9 -3 25.7
    1 -9 -3 33.9
    1 -9 -3 28.5
    1 -9 -3 28.1
    1 9 -3 35.7
    1 9 -3 32.9
    1 9 -3 27.6
    1 9 -3 30.3
    -1 -9 2 6.9
    -1 -9 2 11.8
    -1 -9 2 14.3
    -1 -9 2 12.6
    -1 -9 2 18.1
    -1 -9 2 15.3
    -1 9 2 14.6
    -1 9 2 15.4
    -1 9 2 9.5
    -1 9 2 13.3
    1 -9 -2 10.3
    1 -9 -2 10.5
    1 -9 -2 15
    1 -9 -2 16.4
    1 -9 -2 14.1
    1 -9 -2 14.9
    1 -9 -2 9.4
    1 9 -2 14.9
    1 9 -2 12
    1 9 -2 13.5
    1 9 -2 13
    -1 -9 1 4.6
    -1 -9 1 6.6
    -1 -9 1 6.6
    -1 -9 1 8.5
    -1 -9 1 6.7
    -1 -9 1 5.5
    -1 9 1 4.9
    -1 9 1 6.2
    -1 9 1 6.4
    -1 9 1 6.4
    1 -9 -1 1.1
    1 -9 -1 6.3
    1 -9 -1 6.1
    1 -9 -1 5.9
    1 -9 -1 7
    1 -9 -1 5.9
    1 9 -1 8.3
    1 9 -1 4.1
    1 9 -1 6.2
    1 9 -1 5
    -1 -9 0 522.1
    -1 -9 0 551.7
    -1 -9 0 555.5
    -1 -9 0 565.9
    -1 -9 0 604.6
    -1 9 0 557.8
    -1 9 0 545.2
    1 -9 0 502.6
    1 -9 0 555.6
    1 -9 0 534.9
    1 -9 0 555.4
    1 -9 0 559.4
    1 -9 0 578.3
    1 9 0 551.3
    1 9 0 580
    1 9 0 547.3
    1 9 0 532.4
    -1 -9 -1 217.8
    -1 -9 -1 212.4
    -1 -9 -1 215.1
    -1 -9 -1 212.7
    -1 -9 -1 232.3
    -1 9 -1 210.1
    -1 9 -1 218.8
    -1 9 -1 215.5
    1 -9 1 198.1
    1 -9 1 226.7
    1 -9 1 215.3
    1 -9 1 227.6
    1 -9 1 207.3
    1 -9 1 230.3
    1 9 1 207.4
    1 9 1 211.1
    1 9 1 216.1
    1 9 1 218.4
    -1 -9 -2 30.3
    -1 -9 -2 30.8
    -1 -9 -2 32.8
    -1 -9 -2 33.8
    -1 -9 -2 29.8
    -1 -9 -2 32.1
    -1 9 -2 30
    -1 9 -2 37.9
    -1 9 -2 30.1
    -1 9 -2 31
    1 -9 2 29.3
    1 -9 2 30.8
    1 -9 2 32.3
    1 -9 2 31.2
    1 -9 2 30.7
    1 -9 2 36.5
    1 9 2 34.7
    1 9 2 31.4
    1 9 2 38.5
    1 9 2 31
    -1 -9 -3 44.9
    -1 -9 -3 47.7
    -1 -9 -3 42.9
    -1 -9 -3 52.6
    -1 -9 -3 43.9
    -1 9 -3 42.2
    -1 9 -3 51
    -1 9 -3 44.9
    -1 9 -3 49.7
    1 -9 3 44.1
    1 -9 3 44.4
    1 -9 3 44.9
    1 -9 3 49.5
    1 -9 3 49.5
    1 -9 3 53.9
    1 9 3 48.8
    1 9 3 47.2
    1 9 3 42.1
    -1 -9 -4 113.2
    -1 -9 -4 121.1
    -1 -9 -4 114.2
    -1 -9 -4 114.2
    -1 -9 -4 120.6
    -1 9 -4 105.8
    -1 9 -4 110.9
    -1 9 -4 119.8
    -1 9 -4 112.7
    -1 9 -4 111.9
    1 -9 4 115.2
    1 -9 4 122.2
    1 -9 4 103.9
    1 -9 4 124.4
    1 -9 4 98.5
    1 -9 4 116.7
    1 9 4 109
    1 9 4 117.7
    -1 -9 -5 174.3
    -1 -9 -5 171.2
    -1 -9 -5 181.5
    -1 -9 -5 186.1
    -1 -9 -5 182.1
    -1 9 -5 185.8
    -1 9 -5 181.2
    -1 9 -5 179.4
    -1 9 -5 189.3
    -1 9 -5 184.7
    -1 9 -5 176.8
    1 -9 5 171.3
    1 -9 5 190.8
    1 -9 5 180.1
    1 -9 5 170.1
    1 -9 5 191.9
    1 9 5 182.2
    1 9 5 195.1
    -1 -9 -6 17.9
    -1 -9 -6 13.4
    -1 -9 -6 8.7
    -1 -9 -6 17.6
    -1 -9 -6 12.7
    -1 9 -6 18.2
    -1 9 -6 12.4
    -1 9 -6 17.6
    1 -9 6 11.1
    1 -9 6 16.8
    1 -9 6 11.9
    1 9 6 14
    1 9 6 14.8
    -1 -9 -7 -0.4
    -1 -9 -7 0.4
    -1 -9 -7 -1.1
    -1 -9 -7 0
    -1 9 -7 1.7
    -1 9 -7 0.8
    -1 9 -7 1.5
    1 -9 7 2.2
    1 9 7 1.1
    1 9 7 0.5
    -1 -9 -8 53.4
    -1 -9 -8 49.5
    -1 -9 -8 44.5
    -1 -9 -8 42.2
    -1 9 -8 48.3
    -1 9 -8 43.1
    -1 9 -8 41
    1 -9 8 47.5
    1 9 8 49.7
    -1 -9 -9 11.7
    -1 -9 -9 9.7
    -1 -9 -9 9.1
    -1 9 -9 10.4
    -1 9 -9 7.9
    1 -9 9 10.3
    1 9 9 9.1
    -1 -9 -10 0.3
    -1 -9 -10 0
    -1 9 -10 1.6
    1 -9 10 1.8
    -1 -9 -11 5.2
    -1 -9 -11 6.8
    -1 9 -11 5.8
    1 -9 11 4.4
    -1 -10 11 20.9
    1 -10 -11 17.5
    1 10 -11 32.1
    -1 -10 10 59.9
    1 -10 -10 65.1
    1 -10 -10 59.1
    1 -10 -10 51.5
    1 10 -10 74.7
    -1 -10 9 -0.2
    -1 -10 9 -0.6
    1 -10 -9 0.3
    1 -10 -9 0.3
    1 -10 -9 -1.4
    1 10 -9 -0.2
    -1 -10 8 33.7
    -1 -10 8 33.6
    -1 10 8 44.6
    -1 10 8 40.7
    1 -10 -8 37.2
    1 -10 -8 31.3
    1 -10 -8 38.5
    1 -10 -8 36.2
    1 10 -8 46.3
    1 10 -8 42
    -1 -10 7 148.5
    -1 -10 7 145.7
    -1 -10 7 133.7
    -1 10 7 153.8
    -1 10 7 154.1
    1 -10 -7 139.7
    1 -10 -7 157.3
    1 -10 -7 138.4
    1 -10 -7 155.7
    1 -10 -7 148.1
    1 10 -7 164.7
    1 10 -7 149.8
    -1 -10 6 65.5
    -1 -10 6 63.2
    -1 -10 6 58.5
    -1 10 6 66.5
    -1 10 6 61.7
    1 -10 -6 62.3
    1 -10 -6 66.3
    1 -10 -6 64.6
    1 -10 -6 68.6
    1 -10 -6 64.5
    1 10 -6 66
    1 10 -6 73.3
    -1 -10 5 3.1
    -1 -10 5 3.5
    -1 -10 5 2.4
    -1 -10 5 1.5
    -1 -10 5 3.7
    -1 10 5 5.6
    -1 10 5 2.4
    1 -10 -5 2.3
    1 -10 -5 1.7
    1 -10 -5 2.5
    1 -10 -5 3.3
    1 -10 -5 2.3
    1 -10 -5 3.3
    1 10 -5 2.9
    1 10 -5 3.2
    1 10 -5 2.9
    1 10 -5 1
    -1 -10 4 60.7
    -1 -10 4 64.6
    -1 -10 4 67.8
    -1 -10 4 66.8
    -1 -10 4 65.1
    -1 -10 4 73.2
    -1 10 4 67
    -1 10 4 71.5
    -1 10 4 54.4
    1 -10 -4 59.9
    1 -10 -4 73.6
    1 -10 -4 69.7
    1 -10 -4 67.6
    1 -10 -4 67.1
    1 -10 -4 68.5
    1 10 -4 71.3
    1 10 -4 64.1
    1 10 -4 68
    1 10 -4 64.6
    1 10 -4 60.3
    -1 -10 3 34.2
    -1 -10 3 36.2
    -1 -10 3 33
    -1 -10 3 33.2
    -1 -10 3 39.3
    -1 -10 3 41.3
    -1 10 3 35.2
    -1 10 3 35.9
    -1 10 3 32.4
    1 -10 -3 36.9
    1 -10 -3 32.2
    1 -10 -3 34.9
    1 -10 -3 41
    1 -10 -3 38.2
    1 -10 -3 40.1
    1 10 -3 37.7
    1 10 -3 29.3
    1 10 -3 35.5
    1 10 -3 37.6
    -1 -10 2 -0.1
    -1 -10 2 134.1
    -1 -10 2 116
    -1 -10 2 127
    -1 -10 2 120.7
    -1 -10 2 134.9
    -1 10 2 123.3
    -1 10 2 137.9
    -1 10 2 123.7
    1 -10 -2 133
    1 -10 -2 124.2
    1 -10 -2 144.1
    1 -10 -2 136.5
    1 -10 -2 133.6
    1 10 -2 126.9
    1 10 -2 129
    1 10 -2 131.3
    1 10 -2 124.5
    -1 -10 1 34.7
    -1 -10 1 30.9
    -1 -10 1 31.1
    -1 -10 1 33.3
    -1 -10 1 34.2
    -1 10 1 32
    -1 10 1 37.6
    -1 10 1 33.7
    1 -10 -1 32.1
    1 -10 -1 34.7
    1 -10 -1 34.2
    1 -10 -1 34.3
    1 -10 -1 31.2
    1 -10 -1 38.6
    1 10 -1 30.4
    1 10 -1 35.5
    1 10 -1 33.3
    1 10 -1 32.5
    -1 -10 0 0.4
    -1 -10 0 -0.1
    -1 -10 0 1
    -1 -10 0 1.5
    -1 -10 0 0.8
    -1 10 0 1
    -1 10 0 0.2
    -1 10 0 0.8
    -1 10 0 0.8
    1 -10 0 0.2
    1 -10 0 -1.4
    1 -10 0 0.9
    1 -10 0 -0.3
    1 -10 0 0.5
    1 -10 0 0.7
    1 10 0 1.5
    1 10 0 -0.3
    1 10 0 1.5
    1 10 0 -0.7
    -1 -10 -1 2.1
    -1 -10 -1 2.1
    -1 -10 -1 2.6
    -1 -10 -1 2.6
    -1 -10 -1 2.5
    -1 10 -1 4.4
    -1 10 -1 1.4
    -1 10 -1 0.6
    -1 10 -1 3.1
    1 -10 1 3.8
    1 -10 1 1.5
    1 -10 1 2.3
    1 -10 1 0.5
    1 -10 1 2.2
    1 -10 1 0.9
    1 10 1 3
    1 10 1 1.9
    1 10 1 1.6
    -1 -10 -2 411.1
    -1 -10 -2 417
    -1 -10 -2 399
    -1 -10 -2 430.3
    -1 -10 -2 433.1
    -1 -10 -2 448.4
    -1 10 -2 412.2
    -1 10 -2 430
    -1 10 -2 448.2
    -1 10 -2 420.3
    1 -10 2 404.8
    1 -10 2 452.7
    1 -10 2 407.5
    1 -10 2 434
    1 -10 2 391.2
    1 -10 2 457.4
    1 10 2 424.3
    1 10 2 439.7
    1 10 2 374.6
    -1 -10 -3 449.8
    -1 -10 -3 438.9
    -1 -10 -3 437.3
    -1 -10 -3 471.1
    -1 -10 -3 459.9
    -1 10 -3 436.8
    -1 10 -3 423.9
    -1 10 -3 460.4
    -1 10 -3 450.5
    1 -10 3 418.8
    1 -10 3 449.8
    1 -10 3 452
    1 -10 3 465
    1 -10 3 418.8
    1 -10 3 454.2
    1 10 3 444.4
    1 10 3 451
    -1 -10 -4 5.9
    -1 -10 -4 4.6
    -1 -10 -4 3.3
    -1 -10 -4 7.7
    -1 -10 -4 8.2
    -1 10 -4 5.8
    -1 10 -4 7.5
    -1 10 -4 3.8
    -1 10 -4 7.5
    -1 10 -4 4.9
    1 -10 4 3.1
    1 -10 4 4.5
    1 -10 4 5.3
    1 -10 4 6
    1 -10 4 6.5
    1 10 4 6.3
    1 10 4 7.7
    -1 -10 -5 0.6
    -1 -10 -5 0.1
    -1 -10 -5 0.4
    -1 -10 -5 0
    -1 -10 -5 -0.1
    -1 10 -5 1.3
    -1 10 -5 1.1
    -1 10 -5 -0.3
    -1 10 -5 0
    -1 10 -5 0
    1 -10 5 1.2
    1 -10 5 -0.1
    1 -10 5 0.2
    1 10 5 -0.5
    1 10 5 -0.3
    -1 -10 -6 0.8
    -1 -10 -6 0.7
    -1 -10 -6 0.4
    -1 -10 -6 -0.5
    -1 -10 -6 -1.3
    -1 10 -6 3.1
    -1 10 -6 1.1
    1 -10 6 2.2
    1 -10 6 0.6
    1 10 6 1.3
    1 10 6 0.5
    -1 -10 -7 42
    -1 -10 -7 38
    -1 -10 -7 43
    -1 -10 -7 37.3
    -1 10 -7 47
    -1 10 -7 33.8
    1 -10 7 38.4
    1 10 7 42.7
    1 10 7 37.9
    -1 -10 -8 7.3
    -1 -10 -8 12
    -1 -10 -8 5.3
    -1 10 -8 5
    1 -10 8 6
    1 10 8 11.9
    -1 -10 -9 4.2
    -1 -10 -9 5.5
    -1 -10 -9 3.6
    1 -10 9 1.5
    1 10 9 3.8
    -1 -10 -10 73.4
    -1 -10 -10 83
    1 -10 10 72.1
    -1 -11 10 2.9
    -1 11 10 2.9
    1 -11 -10 1.8
    1 -11 -10 3.1
    1 -11 -10 3.4
    1 11 -10 2
    -1 -11 9 61.2
    -1 11 9 68.9
    1 -11 -9 63.8
    1 -11 -9 65.4
    1 -11 -9 71.2
    1 11 -9 77.5
    -1 -11 8 20.4
    -1 11 8 15.7
    1 -11 -8 21.7
    1 -11 -8 19.7
    1 -11 -8 17.4
    1 11 -8 15.6
    -1 -11 7 37.7
    -1 -11 7 29.3
    -1 -11 7 34.6
    -1 11 7 34.1
    1 -11 -7 32.5
    1 -11 -7 28.2
    1 -11 -7 28.8
    1 -11 -7 33.2
    1 -11 -7 35.2
    1 11 -7 41.2
    -1 -11 6 34.3
    -1 -11 6 30.8
    -1 -11 6 30.5
    -1 11 6 32.9
    -1 11 6 35.5
    1 -11 -6 34
    1 -11 -6 34.1
    1 -11 -6 33.3
    1 -11 -6 39.3
    1 -11 -6 30.7
    1 11 -6 37.4
    1 11 -6 37
    -1 -11 5 -0.2
    -1 -11 5 -0.1
    -1 -11 5 0.4
    -1 11 5 -0.3
    -1 11 5 -0.9
    1 -11 -5 -0.5
    1 -11 -5 -0.8
    1 -11 -5 2.1
    1 -11 -5 0.5
    1 -11 -5 -0.3
    1 -11 -5 -0.7
    1 11 -5 1.2
    1 11 -5 1.3
    -1 -11 4 46.9
    -1 -11 4 56.4
    -1 -11 4 52
    -1 -11 4 53.7
    -1 -11 4 47
    -1 -11 4 49.8
    -1 11 4 59.5
    -1 11 4 47
    1 -11 -4 50.7
    1 -11 -4 49.7
    1 -11 -4 56
    1 -11 -4 53.1
    1 -11 -4 52.8
    1 -11 -4 44.8
    1 11 -4 59.1
    1 11 -4 50.4
    1 11 -4 50.1
    1 11 -4 54.5
    -1 -11 3 8.1
    -1 -11 3 11.1
    -1 -11 3 14.2
    -1 -11 3 11.3
    -1 -11 3 14.9
    -1 -11 3 14.9
    -1 11 3 18.8
    -1 11 3 11.6
    -1 11 3 9.1
    1 -11 -3 15.6
    1 -11 -3 9.2
    1 -11 -3 6.7
    1 -11 -3 13.9
    1 -11 -3 11.1
    1 -11 -3 14.3
    1 11 -3 14.5
    1 11 -3 10.8
    1 11 -3 15
    1 11 -3 14
    -1 -11 2 3.4
    -1 -11 2 5
    -1 -11 2 5.1
    -1 -11 2 5.6
    -1 -11 2 3.4
    -1 11 2 5
    -1 11 2 4
    -1 11 2 1.6
    1 -11 -2 2
    1 -11 -2 2.5
    1 -11 -2 2.5
    1 -11 -2 3.9
    1 -11 -2 1.6
    1 11 -2 2
    1 11 -2 3.5
    1 11 -2 4.9
    -1 -11 1 53.8
    -1 -11 1 42.9
    -1 -11 1 52
    -1 -11 1 41.6
    -1 -11 1 50
    -1 11 1 54.1
    -1 11 1 47.4
    -1 11 1 49.5
    1 -11 -1 49.5
    1 -11 -1 46.7
    1 -11 -1 51.8
    1 -11 -1 51.6
    1 -11 -1 48.9
    1 11 -1 50.2
    1 11 -1 51.6
    1 11 -1 48.9
    -1 -11 0 11.9
    -1 -11 0 11.5
    -1 -11 0 13.5
    -1 -11 0 13.5
    -1 -11 0 10.8
    -1 11 0 17.7
    -1 11 0 15.3
    -1 11 0 13.3
    -1 11 0 11.1
    1 -11 0 16.2
    1 -11 0 13.2
    1 -11 0 15.9
    1 -11 0 12.8
    1 -11 0 15.6
    1 11 0 15.8
    1 11 0 11.7
    1 11 0 12.9
    -1 -11 -1 201.4
    -1 -11 -1 181.2
    -1 -11 -1 191.1
    -1 -11 -1 196
    -1 -11 -1 193.2
    -1 11 -1 187.2
    -1 11 -1 197.1
    -1 11 -1 193
    1 -11 1 173
    1 -11 1 195.4
    1 -11 1 177.8
    1 -11 1 195.9
    1 -11 1 204.8
    1 11 1 202.1
    1 11 1 182.5
    1 11 1 175.2
    -1 -11 -2 108.6
    -1 -11 -2 109.5
    -1 -11 -2 118.1
    -1 -11 -2 115.7
    -1 -11 -2 112.9
    -1 11 -2 115.7
    -1 11 -2 125.6
    -1 11 -2 116.5
    1 -11 2 107.2
    1 -11 2 117.4
    1 -11 2 106.6
    1 -11 2 124.3
    1 -11 2 121.1
    1 11 2 118.4
    1 11 2 113.8
    -1 -11 -3 35
    -1 -11 -3 40.8
    -1 -11 -3 41.5
    -1 -11 -3 37.9
    -1 -11 -3 43.8
    -1 11 -3 40.8
    -1 11 -3 42.4
    -1 11 -3 40.2
    -1 11 -3 40.4
    1 -11 3 32.2
    1 -11 3 38.8
    1 -11 3 32.7
    1 -11 3 38.7
    1 -11 3 40.5
    1 11 3 42.1
    1 11 3 32.5
    -1 -11 -4 92
    -1 -11 -4 91.9
    -1 -11 -4 90
    -1 -11 -4 89
    -1 -11 -4 91.4
    -1 11 -4 90.9
    -1 11 -4 97.5
    -1 11 -4 84.3
    -1 11 -4 81.3
    1 -11 4 82.5
    1 -11 4 82.8
    1 -11 4 85.9
    1 -11 4 90.9
    1 -11 4 93.2
    1 11 4 91
    1 11 4 98
    -1 -11 -5 26.8
    -1 -11 -5 36.1
    -1 -11 -5 33
    -1 -11 -5 26.8
    -1 -11 -5 23.3
    -1 11 -5 28.7
    -1 11 -5 29.5
    -1 11 -5 33.7
    1 -11 5 28.5
    1 -11 5 31.4
    1 -11 5 31.7
    1 11 5 25.3
    1 11 5 29.8
    -1 -11 -6 51
    -1 -11 -6 41.6
    -1 -11 -6 39.8
    -1 -11 -6 49.1
    -1 -11 -6 45.4
    1 -11 6 45.8
    1 -11 6 41.5
    1 11 6 47.1
    -1 -11 -7 64.8
    -1 -11 -7 58.3
    -1 -11 -7 52.4
    1 -11 7 54.4
    1 11 7 48.1
    -1 -11 -8 41.2
    -1 -11 -8 36.2
    -1 -11 -8 45.1
    1 -11 8 30.6
    1 11 8 48.3
    -1 -11 -9 33.7
    -1 -11 -9 40.6
    -1 -11 -9 39.2
    1 -11 9 34.8
    1 11 9 51.9
    -1 -12 9 60.3
    -1 12 9 67.7
    1 -12 -9 58.7
    1 -12 -9 62.1
    1 -12 -9 58.8
    1 12 -9 69.3
    -1 -12 8 4.3
    -1 12 8 4.4
    1 -12 -8 5.3
    1 -12 -8 7.7
    1 -12 -8 5.6
    1 12 -8 3
    -1 -12 7 5.3
    -1 12 7 7.2
    1 -12 -7 4.6
    1 -12 -7 10.2
    1 -12 -7 7.3
    1 -12 -7 6.6
    1 12 -7 12.4
    -1 -12 6 3.3
    -1 -12 6 3.9
    -1 12 6 3.7
    1 -12 -6 0.1
    1 -12 -6 3.3
    1 -12 -6 1.4
    1 -12 -6 3.2
    1 -12 -6 2.8
    1 12 -6 2.2
    -1 -12 5 6
    -1 -12 5 5.7
    -1 -12 5 7.4
    -1 12 5 6.5
    1 -12 -5 9.2
    1 -12 -5 3.9
    1 -12 -5 5.7
    1 -12 -5 7.2
    1 -12 -5 8.3
    1 12 -5 8.9
    -1 -12 4 56.5
    -1 -12 4 57.3
    -1 -12 4 71
    -1 -12 4 56.2
    -1 -12 4 64.5
    -1 12 4 62.8
    -1 12 4 50.6
    1 -12 -4 64.6
    1 -12 -4 64.8
    1 -12 -4 59.4
    1 -12 -4 56.8
    1 -12 -4 58.5
    1 -12 -4 52.8
    1 12 -4 68.9
    1 12 -4 56.4
    1 12 -4 57
    1 12 -4 55.4
    -1 -12 3 5.8
    -1 -12 3 5.2
    -1 -12 3 6
    -1 -12 3 3.4
    -1 -12 3 2.7
    -1 12 3 6.4
    -1 12 3 5.4
    1 -12 -3 5.7
    1 -12 -3 3.4
    1 -12 -3 5
    1 -12 -3 4.6
    1 -12 -3 4.1
    1 12 -3 6.5
    1 12 -3 4.5
    1 12 -3 3.5
    1 12 -3 4.6
    -1 -12 2 5.8
    -1 -12 2 3.6
    -1 -12 2 3.5
    -1 -12 2 5.5
    -1 -12 2 1.5
    -1 12 2 8.4
    -1 12 2 1.2
    -1 12 2 5.1
    1 -12 -2 8.4
    1 -12 -2 0.3
    1 -12 -2 6.2
    1 -12 -2 3.4
    1 12 -2 7.4
    1 12 -2 6
    1 12 -2 2.7
    -1 -12 1 76
    -1 -12 1 68.7
    -1 -12 1 69.5
    -1 -12 1 71.1
    -1 -12 1 82.4
    -1 12 1 79.2
    -1 12 1 79.8
    -1 12 1 60.9
    -1 12 1 68.4
    1 -12 -1 77.7
    1 -12 -1 65.8
    1 -12 -1 73.9
    1 -12 -1 77.4
    1 12 -1 71.1
    1 12 -1 64.6
    1 12 -1 77.6
    -1 -12 0 4.3
    -1 -12 0 2
    -1 -12 0 1.6
    -1 -12 0 2.2
    -1 -12 0 0.7
    -1 12 0 1.9
    -1 12 0 2.5
    -1 12 0 3.3
    -1 12 0 3.5
    1 -12 0 1.9
    1 -12 0 2
    1 -12 0 2.7
    1 -12 0 3
    1 12 0 4.3
    1 12 0 2.6
    1 12 0 3.6
    -1 -12 -1 0.2
    -1 -12 -1 0.1
    -1 -12 -1 -0.2
    -1 -12 -1 0.2
    -1 -12 -1 0.5
    -1 12 -1 1.6
    -1 12 -1 0.6
    -1 12 -1 0.2
    -1 12 -1 0.6
    1 -12 1 0.3
    1 -12 1 1.3
    1 -12 1 0.1
    1 -12 1 1.2
    1 12 1 0.8
    1 12 1 0.6
    -1 -12 -2 21
    -1 -12 -2 18.7
    -1 -12 -2 19.7
    -1 -12 -2 16.2
    -1 -12 -2 18
    -1 12 -2 17.6
    -1 12 -2 17.5
    -1 12 -2 18.3
    1 -12 2 19.3
    1 -12 2 15.9
    1 -12 2 18.6
    1 -12 2 15.4
    1 -12 2 17.6
    1 12 2 16.7
    1 12 2 18
    -1 -12 -3 26.3
    -1 -12 -3 24.6
    -1 -12 -3 17.3
    -1 -12 -3 17.9
    -1 -12 -3 20.5
    -1 12 -3 20.8
    -1 12 -3 23.4
    -1 12 -3 16.8
    1 -12 3 25.8
    1 -12 3 18
    1 -12 3 22.6
    1 -12 3 19.9
    1 -12 3 14.8
    1 12 3 19.6
    1 12 3 15.4
    -1 -12 -4 2.9
    -1 -12 -4 2.2
    -1 -12 -4 4.1
    -1 -12 -4 3.6
    -1 -12 -4 1.1
    -1 12 -4 2.5
    -1 12 -4 3.1
    1 -12 4 1.1
    1 -12 4 1.6
    1 -12 4 3
    1 -12 4 3.2
    1 -12 4 4.3
    1 12 4 3.6
    -1 -12 -5 11.3
    -1 -12 -5 22.3
    -1 -12 -5 15.2
    -1 -12 -5 23.7
    1 -12 5 17.1
    1 -12 5 16.1
    1 12 5 23.5
    -1 -12 -6 -1.1
    -1 -12 -6 0
    -1 -12 -6 1
    -1 -12 -6 -0.3
    1 -12 6 2
    1 12 6 2.5
    -1 -12 -7 94.1
    -1 -12 -7 101.9
    -1 -12 -7 102.8
    1 -12 7 102
    1 12 7 101.3
    -1 -12 -8 36.7
    -1 -12 -8 35.1
    -1 -12 -8 44.7
    1 -12 8 33.2
    1 12 8 48.9
    -1 -13 7 4.6
    -1 13 7 2.1
    1 -13 -7 3.8
    1 -13 -7 1.1
    1 -13 -7 1.4
    1 -13 -7 2.8
    1 13 -7 1.8
    -1 -13 6 0.4
    -1 13 6 0
    1 -13 -6 -1.4
    1 -13 -6 -0.1
    1 -13 -6 1.2
    1 -13 -6 -0.4
    1 13 -6 -1.1
    -1 -13 5 4.4
    -1 13 5 8.1
    1 -13 -5 5.8
    1 -13 -5 0.9
    1 -13 -5 6.2
    1 -13 -5 6
    1 13 -5 6.5
    -1 -13 4 11.4
    -1 -13 4 9.1
    -1 13 4 12.6
    1 -13 -4 5.7
    1 -13 -4 11.7
    1 -13 -4 14.1
    1 13 -4 6.9
    1 13 -4 14.8
    -1 -13 3 75.8
    -1 -13 3 69.1
    -1 -13 3 75.6
    -1 -13 3 69.1
    -1 13 3 78.6
    1 -13 -3 75.3
    1 -13 -3 65.9
    1 -13 -3 87.6
    1 13 -3 79.4
    1 13 -3 78.5
    1 13 -3 77.2
    -1 -13 2 3.6
    -1 -13 2 8.4
    -1 -13 2 8.6
    -1 -13 2 9.3
    -1 -13 2 4.1
    -1 13 2 6.1
    -1 13 2 5
    1 -13 -2 5.8
    1 -13 -2 7
    1 -13 -2 10.3
    1 13 -2 7.1
    1 13 -2 7.2
    1 13 -2 9.6
    1 13 -2 5.9
    -1 -13 1 12.1
    -1 -13 1 12.3
    -1 -13 1 14.8
    -1 -13 1 13.1
    -1 -13 1 10.2
    -1 13 1 12.8
    -1 13 1 13.1
    -1 13 1 12.4
    1 -13 -1 11.9
    1 -13 -1 13.3
    1 -13 -1 14
    1 13 -1 8.4
    1 13 -1 11.9
    1 13 -1 11.2
    -1 -13 0 13.6
    -1 -13 0 20.5
    -1 -13 0 12.1
    -1 -13 0 16.8
    -1 13 0 17.4
    -1 13 0 14.2
    1 -13 0 13.8
    1 -13 0 13.4
    1 -13 0 18.9
    1 13 0 13.6
    -1 -13 -1 18.1
    -1 -13 -1 14.8
    -1 -13 -1 18.6
    -1 -13 -1 12.4
    -1 13 -1 24
    1 -13 1 18
    1 -13 1 15
    1 -13 1 21.1
    1 13 1 13.4
    -1 -13 -2 53.1
    -1 -13 -2 46.4
    -1 -13 -2 56.8
    -1 -13 -2 50.3
    -1 13 -2 57.6
    1 -13 2 62.7
    1 -13 2 53.2
    1 -13 2 57.4
    1 13 2 63.7
    -1 -13 -3 21.6
    -1 -13 -3 18.9
    -1 -13 -3 17.6
    -1 13 -3 21.5
    -1 13 -3 20.1
    1 -13 3 21
    1 -13 3 23
    1 -13 3 27.7
    1 13 3 18.1
    -1 -13 -4 39.1
    -1 -13 -4 27.6
    -1 -13 -4 15.8
    -1 -13 -4 31.8
    -1 13 -4 24.6
    -1 13 -4 25.1
    1 -13 4 25.4
    1 -13 4 29.9
    1 -13 4 25
    1 -13 4 24.2
    1 13 4 32.6
    -1 -13 -5 27.2
    -1 -13 -5 32
    -1 -13 -5 25.5
    -1 -13 -5 32.7
    1 -13 5 27.4
    1 -13 5 27.2
    1 13 5 32.6
    -1 -13 -6 27.6
    -1 -13 -6 31.8
    -1 -13 -6 30.4
    -1 -13 -6 28.7
    1 -13 6 33.6
    1 13 6 36.7
    -1 -14 5 3.3
    -1 14 5 1
    1 -14 -5 2.4
    1 -14 -5 1.8
    1 -14 -5 3.2
    1 14 -5 3.5
    -1 -14 4 14.5
    -1 14 4 14.7
    1 -14 -4 10.9
    1 -14 -4 21.3
    1 -14 -4 9.4
    1 14 -4 13.3
    -1 -14 3 4.1
    -1 -14 3 3.8
    -1 -14 3 7.5
    -1 14 3 8.1
    -1 14 3 4.8
    1 -14 -3 4.5
    1 -14 -3 6.4
    1 -14 -3 6.7
    1 14 -3 5.8
    1 14 -3 6.7
    -1 -14 2 5.8
    -1 -14 2 3.7
    -1 -14 2 4.5
    -1 14 2 3.1
    1 -14 -2 5.2
    1 -14 -2 7.1
    1 -14 -2 4.6
    1 14 -2 6
    1 14 -2 2.4
    -1 -14 1 43.1
    -1 -14 1 41.4
    -1 -14 1 45.8
    -1 14 1 41.8
    1 -14 -1 37.9
    1 -14 -1 35.2
    1 -14 -1 46.7
    1 14 -1 44.2
    -1 -14 0 23.5
    -1 -14 0 16.5
    -1 -14 0 19.6
    -1 14 0 23.1
    1 -14 0 20.1
    1 -14 0 14
    1 -14 0 19.6
    1 14 0 29.3
    -1 -14 -1 25.3
    -1 -14 -1 23.3
    -1 -14 -1 29.3
    -1 14 -1 24.1
    1 -14 1 23.7
    1 -14 1 23.5
    1 -14 1 31.6
    1 14 1 30.9
    -1 -14 -2 10.7
    -1 -14 -2 18
    -1 -14 -2 23.3
    -1 14 -2 19.7
    -1 14 -2 19.3
    1 -14 2 16.4
    1 -14 2 16.4
    1 -14 2 22
    1 14 2 23.5
    -1 -14 -3 5.8
    -1 -14 -3 9.3
    -1 -14 -3 6.9
    -1 14 -3 13.2
    -1 14 -3 7.3
    1 -14 3 10.4
    1 -14 3 6.3
    1 -14 3 7.9
    1 14 3 18.9
    -1 -14 -4 1.1
    -1 -14 -4 2.3
    -1 -14 -4 3.6
    1 -14 4 3.5
    1 14 4 3.9
    -2 0 15 0.9
    -2 0 15 0
    2 0 -15 -1.3
    -2 0 14 26.6
    -2 0 14 31.9
    2 0 -14 26.3
    -2 0 13 -0.3
    -2 0 13 0.8
    -2 0 13 -0.1
    2 0 -13 0.8
    2 0 -13 -0.2
    -2 0 12 146.5
    -2 0 12 157.2
    -2 0 12 148.8
    2 0 -12 168
    2 0 -12 155
    2 0 -12 166.8
    -2 0 11 -0.1
    -2 0 11 -0.1
    -2 0 11 -0.7
    2 0 -11 -0.2
    2 0 -11 -0.4
    2 0 -11 -0.4
    2 0 -11 0.7
    -2 0 10 26.8
    -2 0 10 27.5
    -2 0 10 29
    -2 0 10 30.1
    2 0 -10 28.5
    2 0 -10 27.3
    2 0 -10 23.9
    2 0 -10 25.1
    -2 0 9 -0.7
    -2 0 9 0.3
    -2 0 9 0.8
    -2 0 9 1
    2 0 -9 1.9
    2 0 -9 -0.4
    2 0 -9 0.4
    2 0 -9 -0.3
    -2 0 8 719.9
    -2 0 8 734.7
    -2 0 8 721.8
    -2 0 8 726.9
    -2 0 8 594.5
    2 0 -8 715.8
    2 0 -8 691.1
    2 0 -8 743.4
    -2 0 7 0.1
    -2 0 7 0.2
    -2 0 7 0.4
    -2 0 7 0.1
    -2 0 7 -0.2
    -2 0 7 0.6
    -2 0 7 0
    2 0 -7 0.8
    2 0 -7 0.4
    2 0 -7 0.7
    2 0 -7 -0.4
    -2 0 6 21.5
    -2 0 6 19.2
    -2 0 6 21.8
    -2 0 6 22.1
    -2 0 6 23.2
    2 0 -6 22.9
    2 0 -6 22.3
    2 0 -6 20.2
    2 0 -6 22.9
    -2 0 5 0.7
    -2 0 5 0.2
    -2 0 5 0.5
    -2 0 5 0.7
    -2 0 5 -0.2
    2 0 -5 0.1
    2 0 -5 -0.1
    2 0 -5 -0.1
    2 0 -5 -0.1
    -2 0 4 739.7
    -2 0 4 655.6
    -2 0 4 744
    -2 0 4 753.5
    -2 0 4 784.7
    2 0 -4 736.1
    2 0 -4 710.5
    2 0 -4 742.6
    2 0 -4 707.8
    2 0 -4 727.2
    2 0 -4 758.4
    -2 0 3 0.5
    -2 0 3 -0.5
    -2 0 3 0.5
    -2 0 3 -0.3
    -2 0 3 -0.1
    -2 0 3 0.3
    2 0 -3 -0.6
    2 0 -3 0.3
    2 0 -3 0.3
    2 0 -3 0.4
    2 0 -3 0
    2 0 -3 0.1
    -2 0 2 735.1
    -2 0 2 764.4
    -2 0 2 874.6
    -2 0 2 853.9
    -2 0 2 743
    -2 0 2 806.4
    -2 0 2 736.5
    2 0 -2 775.2
    2 0 -2 812.4
    2 0 -2 887.6
    2 0 -2 814.8
    2 0 -2 814.9
    2 0 -2 829.7
    2 0 -2 831.3
    -2 0 1 0.6
    -2 0 1 0.3
    -2 0 1 -0.1
    -2 0 1 0.4
    -2 0 1 0
    -2 0 1 -0.1
    -2 0 1 0.3
    -2 0 1 -0.2
    2 0 -1 1.8
    2 0 -1 0.3
    2 0 -1 0.5
    2 0 -1 0
    2 0 -1 0
    2 0 -1 0.1
    2 0 -1 0.5
    -2 0 0 4392.4
    -2 0 0 4685.5
    -2 0 0 4902.6
    -2 0 0 5408.3
    -2 0 0 4567
    -2 0 0 4958.4
    -2 0 0 4476.5
    2 0 0 4550
    2 0 0 4420.6
    2 0 0 5337.5
    2 0 0 4764.1
    2 0 0 4147.1
    2 0 0 4549.3
    2 0 0 4971.7
    -2 0 -1 -0.2
    -2 0 -1 0.1
    -2 0 -1 0
    -2 0 -1 0.1
    -2 0 -1 -0.4
    -2 0 -1 -0.2
    -2 0 -1 0.3
    -2 0 -1 0.1
    -2 0 -1 0.2
    2 0 1 0.4
    2 0 1 -0.1
    2 0 1 -0.1
    2 0 1 0.3
    2 0 1 -0.1
    2 0 1 0.5
    2 0 1 0.3
    -2 0 -2 1.5
    -2 0 -2 2
    -2 0 -2 1.5
    -2 0 -2 1
    -2 0 -2 1.9
    -2 0 -2 1.6
    -2 0 -2 1.7
    -2 0 -2 1.7
    -2 0 -2 2.7
    2 0 2 2
    2 0 2 2.4
    2 0 2 1
    2 0 2 1.7
    2 0 2 1.5
    2 0 2 1.3
    -2 0 -3 -0.3
    -2 0 -3 0
    -2 0 -3 -0.1
    -2 0 -3 -0.1
    -2 0 -3 0.1
    -2 0 -3 0.2
    -2 0 -3 -0.3
    -2 0 -3 0.1
    2 0 3 -0.1
    2 0 3 0
    2 0 3 0.1
    2 0 3 -0.3
    2 0 3 0.2
    2 0 3 -0.1
    -2 0 -4 0.2
    -2 0 -4 249.1
    -2 0 -4 283.6
    -2 0 -4 273.7
    -2 0 -4 304.5
    -2 0 -4 259.9
    -2 0 -4 272
    2 0 4 254.6
    2 0 4 270.8
    2 0 4 265
    2 0 4 303.3
    2 0 4 298.7
    2 0 4 252.9
    -2 0 -5 -0.1
    -2 0 -5 -0.2
    -2 0 -5 0.2
    -2 0 -5 0.5
    -2 0 -5 0.2
    -2 0 -5 0.3
    2 0 5 0.7
    2 0 5 -1
    2 0 5 -0.1
    2 0 5 -0.4
    2 0 5 0.1
    2 0 5 -0.1
    -2 0 -6 47.3
    -2 0 -6 48.7
    -2 0 -6 47.2
    -2 0 -6 55.3
    -2 0 -6 45.3
    -2 0 -6 52.4
    2 0 6 46.1
    2 0 6 48.8
    2 0 6 48.8
    2 0 6 50.1
    2 0 6 43.4
    -2 0 -7 -0.4
    -2 0 -7 -0.1
    -2 0 -7 -0.3
    -2 0 -7 0.6
    -2 0 -7 -0.2
    2 0 7 -0.9
    2 0 7 -0.3
    2 0 7 -0.7
    2 0 7 0.1
    2 0 7 -0.1
    -2 0 -8 46.8
    -2 0 -8 45.3
    -2 0 -8 49.5
    -2 0 -8 46.3
    2 0 8 42.1
    2 0 8 42.6
    2 0 8 42
    2 0 8 44.7
    2 0 8 38.2
    -2 0 -9 1.1
    -2 0 -9 -0.7
    2 0 9 -0.4
    2 0 9 -0.2
    2 0 9 -0.8
    2 0 9 -0.2
    2 0 9 0.2
    -2 0 -10 41.8
    -2 0 -10 49.1
    2 0 10 41.4
    2 0 10 43.9
    2 0 10 47
    2 0 10 38.6
    -2 0 -11 0.9
    -2 0 -11 0.2
    2 0 11 0.8
    2 0 11 1.7
    -2 0 -12 134.4
    2 0 12 119.6
    2 0 12 110.5
    -2 0 -13 -0.3
    2 0 13 -0.9
    -2 -1 15 37.2
    -2 -1 15 33.7
    -2 1 15 38
    2 -1 -15 47.6
    2 1 -15 40.4
    -2 -1 14 -0.4
    -2 -1 14 -0.5
    -2 1 14 1
    -2 1 14 -0.9
    2 -1 -14 -0.8
    2 1 -14 0.4
    -2 -1 13 1.3
    -2 -1 13 2.2
    -2 -1 13 1.2
    -2 1 13 1.2
    -2 1 13 2.2
    -2 1 13 2.3
    2 -1 -13 0.2
    2 -1 -13 -0.3
    2 1 -13 0.2
    2 1 -13 2
    -2 -1 12 0.3
    -2 -1 12 1
    -2 -1 12 -0.1
    -2 1 12 0.9
    -2 1 12 -0.1
    -2 1 12 -0.5
    2 -1 -12 -0.8
    2 -1 -12 0.3
    2 -1 -12 1.3
    2 1 -12 -0.5
    2 1 -12 0.7
    2 1 -12 -0.5
    -2 -1 11 26.5
    -2 -1 11 21.8
    -2 -1 11 23.5
    -2 1 11 20.8
    -2 1 11 24.7
    -2 1 11 25.3
    2 -1 -11 29
    2 -1 -11 32.2
    2 -1 -11 20.4
    2 1 -11 27.2
    2 1 -11 26.7
    2 1 -11 19.4
    2 1 -11 28.5
    -2 -1 10 41.7
    -2 -1 10 38.9
    -2 -1 10 37.6
    -2 -1 10 39.8
    -2 1 10 37.3
    -2 1 10 39.8
    -2 1 10 41.8
    -2 1 10 41.6
    2 -1 -10 38.2
    2 -1 -10 42.5
    2 -1 -10 38.5
    2 -1 -10 41.6
    2 1 -10 43.4
    2 1 -10 39.8
    2 1 -10 36.4
    2 1 -10 39.1
    -2 -1 9 7.3
    -2 -1 9 12.6
    -2 -1 9 8.7
    -2 -1 9 9.5
    -2 1 9 6.6
    -2 1 9 10.5
    -2 1 9 11
    -2 1 9 7
    2 -1 -9 6.7
    2 -1 -9 10.9
    2 -1 -9 6.3
    2 -1 -9 7.5
    2 1 -9 8.8
    2 1 -9 10.9
    2 1 -9 9.9
    2 1 -9 11.5
    -2 -1 8 69.9
    -2 -1 8 73.4
    -2 -1 8 69.5
    -2 -1 8 71.6
    -2 1 8 63.7
    -2 1 8 73.5
    -2 1 8 65.5
    -2 1 8 70.6
    -2 1 8 78.6
    -2 1 8 64
    2 -1 -8 70.7
    2 -1 -8 70.4
    2 -1 -8 73.3
    2 1 -8 65.5
    2 1 -8 64.3
    2 1 -8 69.9
    -2 -1 7 123.2
    -2 -1 7 124
    -2 -1 7 112.8
    -2 -1 7 118.1
    -2 -1 7 120.1
    -2 -1 7 131.5
    -2 1 7 124.9
    -2 1 7 132.1
    -2 1 7 101
    -2 1 7 116.3
    -2 1 7 126.7
    -2 1 7 125.7
    -2 1 7 122
    2 -1 -7 119.3
    2 -1 -7 119.8
    2 -1 -7 128.3
    2 -1 -7 128.4
    2 1 -7 126.3
    2 1 -7 118.7
    2 1 -7 124
    2 1 -7 132.4
    -2 -1 6 1223.2
    -2 -1 6 1157.4
    -2 -1 6 1226.7
    -2 -1 6 1263.3
    -2 -1 6 1304.5
    -2 1 6 1218.8
    -2 1 6 1290.5
    -2 1 6 1041.7
    -2 1 6 1208.5
    -2 1 6 1254.6
    -2 1 6 1329.8
    -2 1 6 1237.5
    2 -1 -6 1233.2
    2 -1 -6 1182.3
    2 -1 -6 1186.6
    2 -1 -6 1209.1
    2 -1 -6 1254.7
    2 1 -6 1233
    2 1 -6 1221.4
    2 1 -6 1203.2
    2 1 -6 1275
    -2 -1 5 15.8
    -2 -1 5 15.7
    -2 -1 5 17
    -2 -1 5 16.1
    -2 -1 5 17.1
    -2 1 5 17.6
    -2 1 5 17.4
    -2 1 5 14.7
    -2 1 5 18.1
    -2 1 5 18.4
    -2 1 5 16.8
    -2 1 5 17
    2 -1 -5 17.5
    2 -1 -5 17.5
    2 -1 -5 15.8
    2 -1 -5 17.2
    2 -1 -5 16.8
    2 -1 -5 14.2
    2 -1 -5 17.6
    2 1 -5 16.6
    2 1 -5 14.3
    2 1 -5 15.4
    2 1 -5 17.9
    -2 -1 4 496.6
    -2 -1 4 465
    -2 -1 4 488.4
    -2 -1 4 506.9
    -2 -1 4 504.2
    -2 1 4 484.9
    -2 1 4 469.7
    -2 1 4 454.5
    -2 1 4 506.1
    -2 1 4 503.3
    -2 1 4 520.3
    -2 1 4 481.6
    2 -1 -4 484.3
    2 -1 -4 500.9
    2 -1 -4 468.9
    2 -1 -4 212.4
    2 -1 -4 488.6
    2 -1 -4 466.6
    2 -1 -4 494.5
    2 -1 -4 510
    2 -1 -4 488.3
    2 -1 -4 493.8
    2 1 -4 474.3
    2 1 -4 499.9
    2 1 -4 484.7
    2 1 -4 475.7
    2 1 -4 506.8
    -2 -1 3 2.7
    -2 -1 3 2.3
    -2 -1 3 2.3
    -2 -1 3 2.2
    -2 -1 3 1.1
    -2 1 3 2.3
    -2 1 3 2.2
    -2 1 3 2.1
    -2 1 3 2.7
    -2 1 3 1.7
    -2 1 3 1.6
    2 -1 -3 2.5
    2 -1 -3 0.2
    2 -1 -3 2.5
    2 -1 -3 1.9
    2 -1 -3 2
    2 -1 -3 1.1
    2 -1 -3 2.4
    2 -1 -3 2
    2 -1 -3 3.2
    2 -1 -3 1.7
    2 1 -3 2.6
    2 1 -3 1
    2 1 -3 1.6
    2 1 -3 1.2
    2 1 -3 2.9
    2 1 -3 2.1
    -2 -1 2 5262.1
    -2 -1 2 4892.7
    -2 -1 2 4855.9
    -2 -1 2 5395.3
    -2 -1 2 5362.4
    -2 -1 2 5163.5
    -2 -1 2 4932.8
    -2 1 2 4938.8
    -2 1 2 4824.7
    -2 1 2 5544.1
    -2 1 2 5107.8
    -2 1 2 4999.6
    -2 1 2 5340.1
    -2 1 2 5005.4
    2 -1 -2 4687.8
    2 -1 -2 5073.2
    2 -1 -2 5066
    2 -1 -2 4817.7
    2 -1 -2 5491
    2 -1 -2 5040.2
    2 -1 -2 4836.3
    2 -1 -2 5215.4
    2 -1 -2 5116.5
    2 -1 -2 5043.8
    2 1 -2 5043
    2 1 -2 5362.3
    2 1 -2 5121.8
    2 1 -2 5116.9
    2 1 -2 5390
    -2 -1 1 821.2
    -2 -1 1 915.4
    -2 -1 1 886.4
    -2 -1 1 1014.8
    -2 -1 1 941.8
    -2 -1 1 894.2
    -2 -1 1 959.5
    -2 -1 1 865.4
    -2 1 1 886.9
    -2 1 1 921.2
    -2 1 1 932.9
    -2 1 1 981.5
    -2 1 1 888.3
    -2 1 1 896.9
    -2 1 1 838.1
    2 -1 -1 816.6
    2 -1 -1 908.8
    2 -1 -1 870.5
    2 -1 -1 961.7
    2 -1 -1 919
    2 -1 -1 928.4
    2 -1 -1 944.1
    2 1 -1 886.6
    2 1 -1 885
    2 1 -1 999.4
    2 1 -1 914.2
    2 1 -1 914.6
    2 1 -1 933.4
    2 1 -1 920.2
    -2 -1 0 139.6
    -2 -1 0 136
    -2 -1 0 154.9
    -2 -1 0 151
    -2 -1 0 147.2
    -2 -1 0 149.9
    -2 -1 0 92.5
    -2 -1 0 129.2
    -2 1 0 138.7
    -2 1 0 142.7
    -2 1 0 151.6
    -2 1 0 158.5
    -2 1 0 137.5
    -2 1 0 136.2
    -2 1 0 133.8
    2 -1 0 132.3
    2 -1 0 131.1
    2 -1 0 140.6
    2 -1 0 139.8
    2 -1 0 158.4
    2 -1 0 135.9
    2 -1 0 151.1
    2 1 0 126.9
    2 1 0 161
    2 1 0 142.2
    2 1 0 150.2
    2 1 0 145.3
    -2 -1 -1 36.7
    -2 -1 -1 34.5
    -2 -1 -1 40.7
    -2 -1 -1 36.3
    -2 -1 -1 40.3
    -2 -1 -1 33.5
    -2 -1 -1 32.1
    -2 1 -1 32.2
    -2 1 -1 34.1
    -2 1 -1 37.7
    -2 1 -1 37.7
    -2 1 -1 32.5
    -2 1 -1 37.8
    -2 1 -1 32.6
    -2 1 -1 35.9
    2 -1 1 32.1
    2 -1 1 33.1
    2 -1 1 35.2
    2 -1 1 33.4
    2 -1 1 39.2
    2 -1 1 34.2
    2 -1 1 38.7
    2 -1 1 33.8
    2 1 1 33.8
    2 1 1 39.6
    2 1 1 36
    2 1 1 37.8
    2 1 1 34.1
    -2 -1 -2 250.4
    -2 -1 -2 243.3
    -2 -1 -2 238.1
    -2 -1 -2 259.7
    -2 -1 -2 256.5
    -2 -1 -2 270.8
    -2 -1 -2 253.5
    -2 1 -2 223.4
    -2 1 -2 250.7
    -2 1 -2 274.5
    -2 1 -2 276.6
    -2 1 -2 224.9
    -2 1 -2 276.3
    -2 1 -2 247.3
    -2 1 -2 249.3
    2 -1 2 233.9
    2 -1 2 243.8
    2 -1 2 246.1
    2 -1 2 244.8
    2 -1 2 272.1
    2 -1 2 273.3
    2 -1 2 247.4
    2 1 2 236.4
    2 1 2 247.1
    2 1 2 280.9
    2 1 2 256.7
    -2 -1 -3 292.6
    -2 -1 -3 273.3
    -2 -1 -3 296.9
    -2 -1 -3 294.8
    -2 -1 -3 296.8
    -2 -1 -3 330.8
    -2 -1 -3 272.4
    -2 -1 -3 271.2
    -2 -1 -3 284.4
    -2 1 -3 186.4
    -2 1 -3 271.8
    -2 1 -3 308.4
    -2 1 -3 309.9
    -2 1 -3 264.2
    -2 1 -3 317.3
    -2 1 -3 283.2
    -2 1 -3 289.4
    2 -1 3 279.5
    2 -1 3 297.2
    2 -1 3 279
    2 -1 3 323.4
    2 -1 3 304.4
    2 -1 3 277.1
    2 1 3 270.6
    2 1 3 295.1
    2 1 3 268.2
    2 1 3 318.8
    2 1 3 288.2
    -2 -1 -4 1.4
    -2 -1 -4 1.3
    -2 -1 -4 1.1
    -2 -1 -4 1.1
    -2 -1 -4 1.1
    -2 -1 -4 0.8
    -2 -1 -4 0.6
    -2 1 -4 2
    -2 1 -4 0.4
    -2 1 -4 1.4
    -2 1 -4 0.4
    -2 1 -4 0.4
    -2 1 -4 1.2
    -2 1 -4 0.5
    -2 1 -4 0
    2 -1 4 1.7
    2 -1 4 0.7
    2 -1 4 0.9
    2 -1 4 1.3
    2 -1 4 0.4
    2 -1 4 -0.1
    2 1 4 0.7
    2 1 4 0.3
    2 1 4 0.5
    2 1 4 1.2
    2 1 4 0.8
    2 1 4 1
    -2 -1 -5 567.8
    -2 -1 -5 552.3
    -2 -1 -5 611.5
    -2 -1 -5 627.9
    -2 -1 -5 548.1
    -2 -1 -5 611.3
    -2 1 -5 526.5
    -2 1 -5 483.2
    -2 1 -5 601.1
    -2 1 -5 553.3
    -2 1 -5 633.9
    -2 1 -5 562.6
    -2 1 -5 603.6
    2 -1 5 570
    2 -1 5 583.8
    2 -1 5 533.5
    2 -1 5 625.6
    2 -1 5 643.6
    2 -1 5 535.6
    2 1 5 549.1
    2 1 5 590.8
    2 1 5 517.9
    2 1 5 645.5
    2 1 5 621.8
    2 1 5 574.8
    -2 -1 -6 28.3
    -2 -1 -6 26.6
    -2 -1 -6 28
    -2 -1 -6 30.7
    -2 -1 -6 24.9
    -2 -1 -6 28.8
    -2 1 -6 25.8
    -2 1 -6 26.8
    -2 1 -6 0.1
    -2 1 -6 28.8
    -2 1 -6 26.2
    -2 1 -6 30
    2 -1 6 26
    2 -1 6 27.9
    2 -1 6 28.6
    2 -1 6 27.3
    2 -1 6 23.2
    2 1 6 27.8
    2 1 6 26.7
    2 1 6 29.8
    2 1 6 32.5
    2 1 6 26.8
    -2 -1 -7 27
    -2 -1 -7 27.5
    -2 -1 -7 29.4
    -2 -1 -7 29.9
    -2 1 -7 23.5
    -2 1 -7 23.1
    -2 1 -7 21
    -2 1 -7 27.8
    2 -1 7 23
    2 -1 7 27.1
    2 -1 7 28.1
    2 -1 7 24.7
    2 -1 7 23.6
    2 1 7 22.8
    2 1 7 23.6
    2 1 7 25.3
    2 1 7 25
    2 1 7 23.6
    -2 -1 -8 117.6
    -2 -1 -8 121.6
    -2 -1 -8 115.5
    -2 1 -8 117.7
    -2 1 -8 111.7
    -2 1 -8 123.2
    2 -1 8 111.4
    2 -1 8 116
    2 -1 8 116.3
    2 -1 8 116.1
    2 -1 8 103.5
    2 1 8 110
    2 1 8 121
    2 1 8 118
    2 1 8 120.8
    2 1 8 99.2
    -2 -1 -9 61.3
    -2 -1 -9 47.6
    -2 -1 -9 64.4
    -2 -1 -9 57.7
    -2 1 -9 60.4
    -2 1 -9 60.4
    2 -1 9 53.2
    2 -1 9 59.6
    2 -1 9 59.6
    2 -1 9 59
    2 -1 9 54.3
    2 1 9 57.3
    2 1 9 56.3
    2 1 9 60.1
    2 1 9 68.3
    2 1 9 47.7
    -2 -1 -10 230.6
    -2 -1 -10 233.4
    -2 -1 -10 221.6
    -2 1 -10 224.7
    -2 1 -10 230.6
    2 -1 10 198
    2 -1 10 228.9
    2 -1 10 220
    2 1 10 221.8
    2 1 10 228.9
    2 1 10 176
    -2 -1 -11 82.3
    -2 -1 -11 75.8
    -2 1 -11 86.5
    -2 1 -11 76.5
    2 -1 11 75.2
    2 -1 11 68.2
    2 -1 11 77.9
    2 1 11 83.3
    2 1 11 76.1
    -2 -1 -12 10.5
    -2 -1 -12 12.1
    -2 1 -12 14.5
    2 -1 12 11.1
    2 -1 12 8.8
    2 1 12 11.6
    -2 -1 -13 1
    -2 1 -13 1.4
    2 -1 13 -0.6
    2 1 13 -1.9
    -2 -2 15 22.2
    -2 -2 15 19.1
    -2 2 15 21.1
    2 -2 -15 25.4
    2 2 -15 22.4
    -2 -2 14 8.6
    -2 -2 14 7.7
    -2 2 14 5.1
    2 -2 -14 6.8
    2 2 -14 7.8
    -2 -2 13 0.2
    -2 -2 13 0.3
    -2 -2 13 0.6
    -2 2 13 0.1
    -2 2 13 0
    -2 2 13 -0.8
    2 -2 -13 -1.3
    2 -2 -13 -0.9
    2 2 -13 0
    2 2 -13 2.2
    -2 -2 12 8.7
    -2 -2 12 8.7
    -2 -2 12 7.4
    -2 2 12 7.6
    -2 2 12 3.5
    -2 2 12 10
    2 -2 -12 6.4
    2 -2 -12 6.3
    2 2 -12 8.7
    2 2 -12 8.9
    2 2 -12 5.6
    2 2 -12 11.3
    -2 -2 11 68.3
    -2 -2 11 68.7
    -2 -2 11 68.8
    -2 2 11 67.8
    -2 2 11 72
    -2 2 11 69.3
    2 -2 -11 73.5
    2 -2 -11 67
    2 -2 -11 69.9
    2 2 -11 69.6
    2 2 -11 68.4
    2 2 -11 66.7
    2 2 -11 74.1
    -2 -2 10 76.2
    -2 -2 10 67.9
    -2 -2 10 71.3
    -2 -2 10 67.1
    -2 2 10 74.2
    -2 2 10 77.6
    -2 2 10 67.8
    -2 2 10 66.3
    2 -2 -10 74
    2 -2 -10 71.2
    2 -2 -10 63.4
    2 -2 -10 75
    2 2 -10 70.3
    2 2 -10 79.9
    2 2 -10 66.1
    2 2 -10 77.6
    -2 -2 9 30.1
    -2 -2 9 34.2
    -2 -2 9 33.8
    -2 -2 9 32.8
    -2 2 9 33.9
    -2 2 9 31.7
    -2 2 9 33.8
    -2 2 9 28.4
    2 -2 -9 36.1
    2 -2 -9 32.7
    2 -2 -9 29.8
    2 -2 -9 32.6
    2 2 -9 29.4
    2 2 -9 35.1
    2 2 -9 32
    2 2 -9 34.5
    -2 -2 8 411.5
    -2 -2 8 443
    -2 -2 8 423.4
    -2 -2 8 424
    -2 2 8 423
    -2 2 8 444.4
    -2 2 8 375.4
    -2 2 8 419.6
    -2 2 8 436.7
    -2 2 8 403.7
    2 -2 -8 385.6
    2 -2 -8 428.5
    2 -2 -8 402.8
    2 -2 -8 430.1
    2 -2 -8 395
    2 -2 -8 408.3
    2 2 -8 418.2
    2 2 -8 403.1
    2 2 -8 434.3
    -2 -2 7 194.2
    -2 -2 7 193.2
    -2 -2 7 180.8
    -2 -2 7 195.5
    -2 -2 7 184.6
    -2 -2 7 201.6
    -2 2 7 192.1
    -2 2 7 210.6
    -2 2 7 163.6
    -2 2 7 188.1
    -2 2 7 204
    -2 2 7 206.7
    -2 2 7 197.9
    2 -2 -7 189.6
    2 -2 -7 192.9
    2 -2 -7 174.1
    2 -2 -7 185.2
    2 -2 -7 183.7
    2 -2 -7 210.3
    2 -2 -7 194.9
    2 -2 -7 203.9
    2 2 -7 199.9
    2 2 -7 195.2
    2 2 -7 186.1
    2 2 -7 204.9
    -2 -2 6 0.2
    -2 -2 6 0.6
    -2 -2 6 0.4
    -2 -2 6 0.3
    -2 -2 6 0.9
    -2 2 6 -0.2
    -2 2 6 0.3
    -2 2 6 0
    -2 2 6 0.2
    -2 2 6 0.6
    -2 2 6 0.2
    -2 2 6 0.7
    2 -2 -6 -0.2
    2 -2 -6 0.5
    2 -2 -6 -0.1
    2 -2 -6 1
    2 -2 -6 -0.4
    2 -2 -6 0
    2 -2 -6 -0.2
    2 -2 -6 0.5
    2 -2 -6 0.4
    2 2 -6 -0.5
    2 2 -6 0.2
    2 2 -6 -0.2
    2 2 -6 0.3
    -2 -2 5 64.3
    -2 -2 5 60.3
    -2 -2 5 62.6
    -2 -2 5 64.4
    -2 -2 5 65.4
    -2 2 5 56.9
    -2 2 5 57.3
    -2 2 5 65.2
    -2 2 5 61
    2 -2 -5 60.3
    2 -2 -5 58.1
    2 -2 -5 55.5
    2 -2 -5 60.7
    2 -2 -5 59.9
    2 -2 -5 60.6
    2 -2 -5 66.9
    2 -2 -5 64.5
    2 -2 -5 58.6
    2 -2 -5 61.2
    2 2 -5 61.7
    2 2 -5 63.5
    2 2 -5 62.2
    2 2 -5 66
    -2 -2 4 86.1
    -2 -2 4 80.2
    -2 -2 4 88.4
    -2 -2 4 84
    -2 -2 4 83.8
    -2 2 4 83.7
    -2 2 4 81.3
    -2 2 4 92.2
    -2 2 4 81.2
    2 -2 -4 82.4
    2 -2 -4 0.3
    2 -2 -4 82.6
    2 -2 -4 66.7
    2 -2 -4 88.4
    2 -2 -4 90.3
    2 -2 -4 83.1
    2 -2 -4 90.3
    2 2 -4 77.1
    2 2 -4 84.6
    2 2 -4 77.8
    2 2 -4 81.4
    2 2 -4 88.2
    -2 -2 3 1044.5
    -2 -2 3 1032
    -2 -2 3 1023.6
    -2 -2 3 1056.7
    -2 -2 3 1058.2
    -2 -2 3 1030.7
    -2 2 3 1017.6
    -2 2 3 1070.5
    -2 2 3 971.1
    2 -2 -3 954.8
    2 -2 -3 1036
    2 -2 -3 1004.8
    2 -2 -3 1013.9
    2 -2 -3 1041.6
    2 -2 -3 1080.4
    2 -2 -3 1070.8
    2 -2 -3 1048.1
    2 -2 -3 1039.4
    2 2 -3 1016.6
    2 2 -3 1057.4
    2 2 -3 1021.9
    2 2 -3 1023.9
    2 2 -3 1051.6
    -2 -2 2 1051.7
    -2 -2 2 1059.8
    -2 -2 2 1023.8
    -2 -2 2 1100.7
    -2 -2 2 1079.7
    -2 -2 2 1034.6
    -2 -2 2 992.8
    -2 -2 2 1003.9
    -2 2 2 1030.1
    -2 2 2 1071.1
    -2 2 2 1088.4
    -2 2 2 1025.2
    -2 2 2 1087.8
    -2 2 2 974.2
    -2 2 2 970.2
    2 -2 -2 954.4
    2 -2 -2 1037.9
    2 -2 -2 1040.8
    2 -2 -2 1030
    2 -2 -2 946.5
    2 -2 -2 1079.2
    2 -2 -2 1050.9
    2 -2 -2 1070.6
    2 -2 -2 1073.7
    2 -2 -2 1051.2
    2 -2 -2 1034.5
    2 2 -2 1011
    2 2 -2 1093.9
    2 2 -2 1046
    2 2 -2 1009.7
    2 2 -2 1057.3
    2 2 -2 1030.4
    2 2 -2 1048.2
    -2 -2 1 63.4
    -2 -2 1 93.5
    -2 -2 1 90.6
    -2 -2 1 97.7
    -2 -2 1 90.2
    -2 -2 1 91.3
    -2 -2 1 85
    -2 -2 1 88.6
    -2 -2 1 83.3
    -2 2 1 90.5
    -2 2 1 92.5
    -2 2 1 94.2
    -2 2 1 87.4
    -2 2 1 84
    -2 2 1 79.8
    2 -2 -1 83.2
    2 -2 -1 91.5
    2 -2 -1 86.4
    2 -2 -1 89.3
    2 -2 -1 95.5
    2 -2 -1 89.5
    2 -2 -1 93.9
    2 -2 -1 91.7
    2 -2 -1 95.2
    2 2 -1 85.6
    2 2 -1 92.5
    2 2 -1 85.6
    2 2 -1 91.5
    2 2 -1 89.9
    2 2 -1 90.2
    -2 -2 0 1793.8
    -2 -2 0 1812.4
    -2 -2 0 1930
    -2 -2 0 1853.7
    -2 -2 0 1820.5
    -2 -2 0 1816.9
    -2 -2 0 1567.8
    -2 2 0 1763.8
    -2 2 0 1846.1
    -2 2 0 1844.1
    -2 2 0 1763.8
    -2 2 0 1700.3
    -2 2 0 1594.1
    2 -2 0 1645.1
    2 -2 0 1781.7
    2 -2 0 1774.8
    2 -2 0 1730.3
    2 -2 0 1900.1
    2 -2 0 1820.7
    2 2 0 1526.7
    2 2 0 1929.2
    2 2 0 1781.7
    2 2 0 1876.6
    2 2 0 1761.3
    2 2 0 1469.8
    -2 -2 -1 647
    -2 -2 -1 647.2
    -2 -2 -1 687.3
    -2 -2 -1 607.7
    -2 -2 -1 663.1
    -2 -2 -1 683.8
    -2 -2 -1 591.3
    -2 -2 -1 596.3
    -2 2 -1 623.6
    -2 2 -1 687.6
    -2 2 -1 674.2
    -2 2 -1 619.7
    -2 2 -1 654.1
    -2 2 -1 632.6
    -2 2 -1 602.1
    2 -2 1 607.2
    2 -2 1 580.6
    2 -2 1 645.8
    2 -2 1 619.1
    2 -2 1 692.8
    2 -2 1 628.3
    2 -2 1 652.3
    2 -2 1 645.7
    2 2 1 597.4
    2 2 1 682.8
    2 2 1 626.3
    2 2 1 668.4
    2 2 1 638.1
    -2 -2 -2 83.5
    -2 -2 -2 -0.1
    -2 -2 -2 81.2
    -2 -2 -2 85.4
    -2 -2 -2 88.3
    -2 -2 -2 76
    -2 2 -2 78.4
    -2 2 -2 84.1
    -2 2 -2 86.3
    -2 2 -2 77.7
    -2 2 -2 80.3
    -2 2 -2 84.3
    2 -2 2 82
    2 -2 2 76.7
    2 -2 2 79.8
    2 -2 2 76.8
    2 -2 2 92.2
    2 -2 2 85.8
    2 -2 2 84.7
    2 2 2 81.8
    2 2 2 90.7
    2 2 2 84.9
    2 2 2 88.2
    -2 -2 -3 92.5
    -2 -2 -3 87.7
    -2 -2 -3 77.8
    -2 -2 -3 96.8
    -2 -2 -3 101.2
    -2 -2 -3 91.6
    -2 2 -3 58.5
    -2 2 -3 88.4
    -2 2 -3 95.8
    -2 2 -3 92.4
    -2 2 -3 82
    -2 2 -3 88.4
    -2 2 -3 93.4
    2 -2 3 89.2
    2 -2 3 85.3
    2 -2 3 89.5
    2 -2 3 85.7
    2 -2 3 98.5
    2 -2 3 94.5
    2 -2 3 89.9
    2 2 3 82.3
    2 2 3 85.2
    2 2 3 96.8
    2 2 3 85.4
    2 2 3 97.2
    -2 -2 -4 65.4
    -2 -2 -4 59.8
    -2 -2 -4 58.7
    -2 -2 -4 72.4
    -2 -2 -4 71.6
    -2 -2 -4 65
    -2 2 -4 56.9
    -2 2 -4 64.1
    -2 2 -4 69.7
    -2 2 -4 67.4
    -2 2 -4 55.4
    -2 2 -4 59.2
    -2 2 -4 62.2
    2 -2 4 62.7
    2 -2 4 63.4
    2 -2 4 58.6
    2 -2 4 66
    2 -2 4 71
    2 -2 4 64.6
    2 -2 4 61.7
    2 2 4 53.1
    2 2 4 65.2
    2 2 4 68.2
    2 2 4 60
    2 2 4 68.2
    -2 -2 -5 15.5
    -2 -2 -5 12.9
    -2 -2 -5 17.1
    -2 -2 -5 17.1
    -2 -2 -5 17.1
    -2 -2 -5 14.2
    -2 2 -5 12.8
    -2 2 -5 12.7
    -2 2 -5 15.6
    -2 2 -5 12.8
    -2 2 -5 14.4
    -2 2 -5 12.8
    2 -2 5 13.6
    2 -2 5 12.6
    2 -2 5 13.8
    2 -2 5 12.5
    2 -2 5 14.6
    2 -2 5 15.6
    2 -2 5 15
    2 2 5 12
    2 2 5 15.7
    2 2 5 15.2
    2 2 5 17.2
    -2 -2 -6 0
    -2 -2 -6 61.9
    -2 -2 -6 60
    -2 -2 -6 57.1
    -2 2 -6 50.5
    -2 2 -6 56.4
    -2 2 -6 55.6
    -2 2 -6 62.9
    2 -2 6 56.8
    2 -2 6 63.9
    2 -2 6 66.9
    2 -2 6 61.8
    2 -2 6 53.4
    2 2 6 49.5
    2 2 6 54.6
    2 2 6 61.7
    2 2 6 61
    2 2 6 61.2
    -2 -2 -7 1.2
    -2 -2 -7 1.2
    -2 -2 -7 1.5
    -2 -2 -7 0.2
    -2 -2 -7 0.5
    -2 2 -7 1.9
    -2 2 -7 1.4
    -2 2 -7 1.9
    2 -2 7 1.4
    2 -2 7 0
    2 -2 7 1.7
    2 -2 7 0
    2 -2 7 0.6
    2 2 7 2.4
    2 2 7 -0.4
    2 2 7 1.4
    2 2 7 0.2
    2 2 7 1.1
    -2 -2 -8 169.7
    -2 -2 -8 150.2
    -2 -2 -8 161.4
    -2 -2 -8 173.9
    -2 -2 -8 161.3
    -2 2 -8 156.9
    -2 2 -8 153.2
    -2 2 -8 148.3
    -2 2 -8 162.7
    2 -2 8 146.2
    2 -2 8 167.2
    2 -2 8 157.1
    2 -2 8 166.4
    2 -2 8 137.9
    2 2 8 161
    2 2 8 157
    2 2 8 168.9
    2 2 8 139.1
    -2 -2 -9 373.5
    -2 -2 -9 333.7
    -2 -2 -9 373
    -2 -2 -9 375.6
    -2 2 -9 389.8
    -2 2 -9 404
    2 -2 9 356.2
    2 -2 9 374.2
    2 -2 9 371.5
    2 -2 9 389.2
    2 -2 9 310.3
    2 2 9 378.6
    2 2 9 385
    2 2 9 329
    -2 -2 -10 219
    -2 -2 -10 235.2
    -2 -2 -10 222.5
    -2 2 -10 236.7
    -2 2 -10 224.7
    2 -2 10 203.2
    2 -2 10 216.9
    2 -2 10 213.7
    2 2 10 221.6
    2 2 10 226.7
    2 2 10 178.3
    -2 -2 -11 273.8
    -2 -2 -11 235.6
    -2 -2 -11 252.4
    -2 2 -11 273.4
    -2 2 -11 255.7
    2 -2 11 245.8
    2 -2 11 250.1
    2 -2 11 246.7
    2 2 11 246.6
    2 2 11 254.7
    -2 -2 -12 19.4
    -2 -2 -12 17.8
    -2 2 -12 20.5
    2 -2 12 12
    2 -2 12 11.9
    2 -2 12 13.5
    2 2 12 13.6
    -2 -2 -13 0
    -2 2 -13 -0.8
    2 -2 13 2
    2 -2 13 -1.3
    2 2 13 1.8
    -2 -3 15 30.7
    -2 -3 15 23.5
    -2 3 15 28.9
    2 -3 -15 25.9
    2 3 -15 37.4
    -2 -3 14 0.9
    -2 -3 14 1.3
    -2 3 14 1.4
    2 -3 -14 0.7
    2 3 -14 1.7
    -2 -3 13 12.4
    -2 -3 13 10.2
    -2 3 13 9.8
    2 -3 -13 10.9
    2 -3 -13 8.8
    2 3 -13 13.9
    -2 -3 12 94.4
    -2 -3 12 82.8
    -2 -3 12 90.2
    -2 3 12 94
    -2 3 12 88.9
    2 -3 -12 96.8
    2 -3 -12 82.5
    2 3 -12 92.9
    2 3 -12 77.4
    2 3 -12 78.7
    -2 -3 11 0.7
    -2 -3 11 0
    -2 -3 11 0.3
    -2 3 11 0.2
    -2 3 11 -0.5
    -2 3 11 -0.1
    2 -3 -11 0.5
    2 -3 -11 1.3
    2 -3 -11 0.8
    2 3 -11 2
    2 3 -11 0.8
    2 3 -11 0.5
    2 3 -11 0.8
    -2 -3 10 11.7
    -2 -3 10 16.2
    -2 -3 10 9.8
    -2 -3 10 11.5
    -2 3 10 11.9
    -2 3 10 15
    -2 3 10 12.7
    -2 3 10 7.5
    2 -3 -10 12.5
    2 -3 -10 12.4
    2 -3 -10 10.6
    2 -3 -10 12.4
    2 3 -10 11.1
    2 3 -10 12.7
    2 3 -10 15.3
    2 3 -10 9.1
    -2 -3 9 101.9
    -2 -3 9 110.4
    -2 -3 9 101.8
    -2 -3 9 105.1
    -2 3 9 93.6
    -2 3 9 107.7
    -2 3 9 98
    -2 3 9 101.8
    -2 3 9 98
    2 -3 -9 104.9
    2 -3 -9 102.8
    2 -3 -9 97.7
    2 -3 -9 99.1
    2 -3 -9 113.8
    2 3 -9 102.4
    2 3 -9 93.1
    2 3 -9 104.1
    2 3 -9 107
    -2 -3 8 4.9
    -2 -3 8 4.7
    -2 -3 8 3.4
    -2 -3 8 4
    -2 3 8 3.5
    -2 3 8 3.2
    -2 3 8 3.3
    -2 3 8 4.6
    -2 3 8 4.7
    2 -3 -8 4
    2 -3 -8 3.7
    2 -3 -8 4.2
    2 -3 -8 3.2
    2 -3 -8 3.9
    2 -3 -8 5.1
    2 -3 -8 5
    2 3 -8 5.8
    2 3 -8 6.3
    2 3 -8 3.9
    2 3 -8 4.8
    -2 -3 7 169.7
    -2 -3 7 162.4
    -2 -3 7 154.5
    -2 -3 7 169.2
    -2 -3 7 164.1
    -2 3 7 159.1
    -2 3 7 173.9
    -2 3 7 142.4
    -2 3 7 177.2
    -2 3 7 160.5
    2 -3 -7 161.5
    2 -3 -7 163.5
    2 -3 -7 158.9
    2 -3 -7 153.6
    2 -3 -7 158.6
    2 -3 -7 171.9
    2 -3 -7 156.5
    2 -3 -7 164.2
    2 3 -7 159.4
    2 3 -7 157.2
    2 3 -7 166
    2 3 -7 165.8
    -2 -3 6 83.3
    -2 -3 6 81.8
    -2 -3 6 83.6
    -2 -3 6 85
    -2 -3 6 91.2
    -2 3 6 81
    -2 3 6 89.9
    -2 3 6 79.4
    -2 3 6 89.8
    -2 3 6 87.3
    2 -3 -6 78.1
    2 -3 -6 83.5
    2 -3 -6 79
    2 -3 -6 83.5
    2 -3 -6 49.1
    2 -3 -6 86.9
    2 -3 -6 81.5
    2 -3 -6 83.6
    2 3 -6 82.6
    2 3 -6 82.9
    2 3 -6 86.2
    2 3 -6 85.2
    -2 -3 5 114.7
    -2 -3 5 115.8
    -2 -3 5 120.6
    -2 -3 5 119.5
    -2 -3 5 126.8
    -2 3 5 114.2
    -2 3 5 127.8
    -2 3 5 116.1
    2 -3 -5 116.8
    2 -3 -5 115.8
    2 -3 -5 0.1
    2 -3 -5 106.6
    2 -3 -5 126.4
    2 -3 -5 128.4
    2 -3 -5 116.6
    2 -3 -5 116.6
    2 3 -5 114.2
    2 3 -5 126.7
    2 3 -5 119.1
    2 3 -5 128.1
    -2 -3 4 17.9
    -2 -3 4 15.1
    -2 -3 4 18.9
    -2 -3 4 14.8
    -2 -3 4 16.2
    -2 -3 4 16
    -2 3 4 19.1
    -2 3 4 16.7
    -2 3 4 16.6
    2 -3 -4 19.2
    2 -3 -4 17.7
    2 -3 -4 16.8
    2 -3 -4 16.7
    2 -3 -4 18.2
    2 -3 -4 20.3
    2 -3 -4 18.1
    2 -3 -4 17.5
    2 -3 -4 17.9
    2 3 -4 17
    2 3 -4 20.3
    2 3 -4 18.9
    2 3 -4 15.5
    2 3 -4 14.9
    -2 -3 3 1766.1
    -2 -3 3 1708.3
    -2 -3 3 1782.4
    -2 -3 3 1819.4
    -2 -3 3 1812.3
    -2 -3 3 1649.5
    -2 -3 3 1711.6
    -2 -3 3 1823.4
    -2 3 3 1631
    -2 3 3 1692.6
    2 -3 -3 1608.9
    2 -3 -3 1751.4
    2 -3 -3 1680
    2 -3 -3 1734.5
    2 -3 -3 1772.5
    2 -3 -3 1860
    2 -3 -3 1879.6
    2 -3 -3 1790.7
    2 -3 -3 1775.6
    2 3 -3 1690.7
    2 3 -3 1822.9
    2 3 -3 1732.3
    2 3 -3 1729.6
    2 3 -3 1769
    2 3 -3 1808.6
    -2 -3 2 42.6
    -2 -3 2 42
    -2 -3 2 44.1
    -2 -3 2 45.3
    -2 -3 2 44.2
    -2 -3 2 41.7
    -2 -3 2 42.4
    -2 -3 2 46.9
    -2 3 2 40.9
    -2 3 2 46
    -2 3 2 42.5
    -2 3 2 37.2
    -2 3 2 39.3
    2 -3 -2 37.4
    2 -3 -2 44.5
    2 -3 -2 24.8
    2 -3 -2 40.3
    2 -3 -2 41
    2 -3 -2 40.1
    2 -3 -2 46.5
    2 -3 -2 43.8
    2 -3 -2 45.2
    2 -3 -2 43.1
    2 3 -2 45.9
    2 3 -2 46.1
    2 3 -2 43
    2 3 -2 40.4
    2 3 -2 40.7
    2 3 -2 44.3
    -2 -3 1 36.3
    -2 -3 1 38.4
    -2 -3 1 40
    -2 -3 1 40.3
    -2 -3 1 37.7
    -2 -3 1 36.7
    -2 -3 1 38.8
    -2 -3 1 35.9
    -2 -3 1 34.7
    -2 3 1 35.9
    -2 3 1 37.3
    -2 3 1 38.3
    -2 3 1 38.6
    -2 3 1 33.2
    -2 3 1 38.5
    -2 3 1 29
    2 -3 -1 30
    2 -3 -1 34.7
    2 -3 -1 36.8
    2 -3 -1 33.3
    2 -3 -1 35.6
    2 -3 -1 37.2
    2 -3 -1 38.6
    2 -3 -1 37.7
    2 -3 -1 38.3
    2 3 -1 37.2
    2 3 -1 39
    2 3 -1 35.9
    2 3 -1 35
    2 3 -1 36.6
    2 3 -1 35.3
    -2 -3 0 91.4
    -2 -3 0 94.6
    -2 -3 0 96.5
    -2 -3 0 94
    -2 -3 0 89.9
    -2 -3 0 92.6
    -2 3 0 94.6
    -2 3 0 96.7
    -2 3 0 99.1
    -2 3 0 89
    -2 3 0 84.7
    -2 3 0 91.6
    -2 3 0 81.2
    2 -3 0 91.9
    2 -3 0 99.8
    2 -3 0 86.2
    2 -3 0 94
    2 -3 0 96.8
    2 -3 0 94.1
    2 -3 0 87.2
    2 -3 0 99.5
    2 3 0 82.7
    2 3 0 102.7
    2 3 0 92.6
    2 3 0 96.6
    -2 -3 -1 399.6
    -2 -3 -1 392
    -2 -3 -1 411.5
    -2 -3 -1 389
    -2 -3 -1 396.7
    -2 -3 -1 419.4
    -2 3 -1 395.6
    -2 3 -1 419.6
    -2 3 -1 407
    -2 3 -1 398.1
    -2 3 -1 401.2
    -2 3 -1 398.5
    -2 3 -1 367.6
    2 -3 1 361.5
    2 -3 1 407.2
    2 -3 1 350.6
    2 -3 1 388.1
    2 -3 1 391.4
    2 -3 1 428.7
    2 -3 1 369.1
    2 -3 1 401
    2 3 1 351.5
    2 3 1 414
    2 3 1 395.4
    2 3 1 397.6
    2 3 1 371
    -2 -3 -2 2.2
    -2 -3 -2 1.6
    -2 -3 -2 1.4
    -2 -3 -2 1.9
    -2 -3 -2 1.8
    -2 -3 -2 0.7
    -2 -3 -2 0.7
    -2 -3 -2 1.9
    -2 3 -2 2
    -2 3 -2 2.6
    -2 3 -2 0.8
    -2 3 -2 0.7
    -2 3 -2 0.7
    -2 3 -2 0.4
    2 -3 2 1.1
    2 -3 2 1.7
    2 -3 2 0.5
    2 -3 2 2.4
    2 -3 2 1.4
    2 -3 2 0.5
    2 -3 2 2
    2 -3 2 2
    2 3 2 0.9
    2 3 2 0.8
    2 3 2 0.9
    2 3 2 1.7
    2 3 2 1.7
    -2 -3 -3 113.1
    -2 -3 -3 61.2
    -2 -3 -3 99.9
    -2 -3 -3 113.9
    -2 -3 -3 124.8
    -2 -3 -3 113.2
    -2 3 -3 109.8
    -2 3 -3 115.8
    -2 3 -3 115
    -2 3 -3 110.2
    -2 3 -3 115.5
    -2 3 -3 113.1
    2 -3 3 108.5
    2 -3 3 101.3
    2 -3 3 113.6
    2 -3 3 101.9
    2 -3 3 118.4
    2 -3 3 109.9
    2 -3 3 108.6
    2 3 3 110.9
    2 3 3 117.9
    2 3 3 103
    2 3 3 114.6
    -2 -3 -4 23.4
    -2 -3 -4 25.4
    -2 -3 -4 19.1
    -2 -3 -4 23.4
    -2 -3 -4 26.9
    -2 -3 -4 23.2
    -2 3 -4 24.4
    -2 3 -4 23.5
    -2 3 -4 21.2
    -2 3 -4 21.3
    -2 3 -4 22.4
    -2 3 -4 22.1
    2 -3 4 20.9
    2 -3 4 24.3
    2 -3 4 23.6
    2 -3 4 22.5
    2 -3 4 22
    2 -3 4 25.6
    2 -3 4 25.2
    2 3 4 20.9
    2 3 4 19.9
    2 3 4 25.6
    2 3 4 21.1
    2 3 4 23.9
    -2 -3 -5 40.8
    -2 -3 -5 38.5
    -2 -3 -5 35.1
    -2 -3 -5 43.1
    -2 -3 -5 41.3
    -2 -3 -5 39.3
    -2 3 -5 34.9
    -2 3 -5 40
    -2 3 -5 31.1
    -2 3 -5 38.8
    -2 3 -5 36.9
    2 -3 5 39.6
    2 -3 5 36.3
    2 -3 5 35.8
    2 -3 5 33.4
    2 -3 5 37.6
    2 -3 5 41.2
    2 -3 5 39
    2 3 5 33.4
    2 3 5 40.8
    2 3 5 43.9
    2 3 5 35.3
    2 3 5 37.5
    -2 -3 -6 66.9
    -2 -3 -6 60.6
    -2 -3 -6 69.1
    -2 -3 -6 74.8
    -2 -3 -6 71.6
    -2 3 -6 58.6
    -2 3 -6 72.7
    -2 3 -6 32.8
    -2 3 -6 62.9
    -2 3 -6 67
    2 -3 6 64
    2 -3 6 63.2
    2 -3 6 72.4
    2 -3 6 65.1
    2 -3 6 63.9
    2 3 6 70.9
    2 3 6 67.7
    2 3 6 68
    -2 -3 -7 263
    -2 -3 -7 288.5
    -2 -3 -7 276
    -2 -3 -7 276.9
    -2 3 -7 243.5
    -2 3 -7 263.8
    -2 3 -7 273.2
    2 -3 7 269
    2 -3 7 276.3
    2 -3 7 268.9
    2 -3 7 292.1
    2 -3 7 246
    2 3 7 267.4
    2 3 7 285.3
    2 3 7 277.8
    2 3 7 272.2
    -2 -3 -8 75.5
    -2 -3 -8 74.8
    -2 -3 -8 71.9
    -2 -3 -8 66.5
    -2 -3 -8 68.2
    -2 3 -8 73.7
    -2 3 -8 64.6
    -2 3 -8 68.2
    2 -3 8 61
    2 -3 8 71.2
    2 -3 8 68.1
    2 -3 8 66.2
    2 -3 8 62.6
    2 3 8 70.6
    2 3 8 70.7
    2 3 8 70.1
    2 3 8 58
    -2 -3 -9 145.3
    -2 -3 -9 141.1
    -2 -3 -9 146.3
    -2 -3 -9 148.2
    -2 3 -9 152.3
    -2 3 -9 152
    2 -3 9 140.1
    2 -3 9 144.6
    2 -3 9 143.9
    2 -3 9 137.6
    2 -3 9 128.3
    2 3 9 144.3
    2 3 9 151.9
    2 3 9 130.6
    -2 -3 -10 288
    -2 -3 -10 288.2
    -2 -3 -10 267.7
    -2 3 -10 293.2
    -2 3 -10 278.4
    2 -3 10 282.1
    2 -3 10 281.7
    2 -3 10 273.2
    2 3 10 269.2
    2 3 10 266.5
    2 3 10 233.6
    -2 -3 -11 118.3
    -2 -3 -11 100.5
    -2 -3 -11 106.7
    -2 3 -11 120.1
    -2 3 -11 113.8
    2 -3 11 103.4
    2 -3 11 112.7
    2 -3 11 107.7
    2 3 11 112.2
    2 3 11 115.9
    -2 -3 -12 115.5
    -2 -3 -12 105.8
    -2 3 -12 103
    2 -3 12 121.5
    2 -3 12 117.9
    2 -3 12 100.1
    2 3 12 110.3
    -2 -3 -13 30.4
    -2 3 -13 42.7
    2 -3 13 35
    2 -3 13 26.9
    2 3 13 32
    -2 -4 14 38.7
    -2 -4 14 46.8
    -2 4 14 41
    2 -4 -14 47.3
    2 4 -14 53.9
    -2 -4 13 74.2
    -2 -4 13 81
    -2 4 13 65.8
    2 -4 -13 78
    2 -4 -13 68.1
    2 4 -13 74
    -2 -4 12 6.9
    -2 -4 12 6.7
    -2 -4 12 2.9
    -2 4 12 6.7
    -2 4 12 5.3
    2 -4 -12 4.4
    2 -4 -12 2.8
    2 4 -12 9.8
    2 4 -12 5.7
    2 4 -12 8.1
    -2 -4 11 96.9
    -2 -4 11 96.3
    -2 -4 11 104.8
    -2 4 11 104.3
    -2 4 11 110.6
    2 -4 -11 108.2
    2 -4 -11 107.7
    2 -4 -11 106
    2 -4 -11 111.1
    2 4 -11 112.8
    2 4 -11 119.9
    2 4 -11 104.6
    2 4 -11 112.1
    -2 -4 10 0.8
    -2 -4 10 0.4
    -2 -4 10 0.1
    -2 -4 10 2.1
    -2 4 10 2.4
    -2 4 10 1.7
    -2 4 10 1
    2 -4 -10 1.2
    2 -4 -10 0.9
    2 -4 -10 1
    2 -4 -10 0.8
    2 4 -10 2
    2 4 -10 1.6
    2 4 -10 2.7
    2 4 -10 2.5
    -2 -4 9 31
    -2 -4 9 30.5
    -2 -4 9 29.7
    -2 -4 9 31.4
    -2 4 9 26.1
    -2 4 9 33.5
    -2 4 9 31.7
    -2 4 9 27.8
    2 -4 -9 29.6
    2 -4 -9 25
    2 -4 -9 27.2
    2 -4 -9 32.1
    2 -4 -9 29.4
    2 4 -9 26.8
    2 4 -9 27.8
    2 4 -9 29.9
    2 4 -9 33.8
    -2 -4 8 1.7
    -2 -4 8 1.1
    -2 -4 8 1.4
    -2 -4 8 0.4
    -2 4 8 0.7
    -2 4 8 0.8
    -2 4 8 2.2
    -2 4 8 0.4
    2 -4 -8 0.9
    2 -4 -8 0.7
    2 -4 -8 0.7
    2 -4 -8 1.8
    2 -4 -8 0.9
    2 -4 -8 0.7
    2 -4 -8 0.8
    2 -4 -8 0.9
    2 -4 -8 0.7
    2 4 -8 1.1
    2 4 -8 1.7
    2 4 -8 0.6
    2 4 -8 1.7
    -2 -4 7 106.7
    -2 -4 7 122.7
    -2 -4 7 108.7
    -2 -4 7 115.6
    -2 -4 7 111.8
    -2 4 7 108.4
    -2 4 7 117.9
    -2 4 7 121.9
    -2 4 7 116
    2 -4 -7 109.7
    2 -4 -7 101.3
    2 -4 -7 116
    2 -4 -7 105.9
    2 -4 -7 62.7
    2 -4 -7 112.1
    2 -4 -7 111
    2 -4 -7 122.7
    2 4 -7 110.4
    2 4 -7 105.5
    2 4 -7 112.9
    2 4 -7 121.8
    -2 -4 6 31.5
    -2 -4 6 29.2
    -2 -4 6 29.4
    -2 -4 6 25.6
    -2 -4 6 27.1
    -2 -4 6 26.7
    -2 4 6 27.3
    -2 4 6 25.6
    -2 4 6 25.1
    -2 4 6 25
    -2 4 6 21.6
    2 -4 -6 28
    2 -4 -6 27.7
    2 -4 -6 25.8
    2 -4 -6 4
    2 -4 -6 26
    2 -4 -6 25
    2 -4 -6 27.6
    2 -4 -6 25.7
    2 -4 -6 28.4
    2 4 -6 27.1
    2 4 -6 26.6
    2 4 -6 27.4
    2 4 -6 27.5
    -2 -4 5 173.7
    -2 -4 5 165
    -2 -4 5 179
    -2 -4 5 172.7
    -2 -4 5 189
    -2 -4 5 176
    -2 -4 5 173.6
    -2 4 5 184.2
    -2 4 5 185.7
    -2 4 5 174.2
    -2 4 5 171
    2 -4 -5 161.6
    2 -4 -5 176
    2 -4 -5 175
    2 -4 -5 183.4
    2 -4 -5 195.4
    2 -4 -5 193.9
    2 -4 -5 191.2
    2 -4 -5 172.6
    2 -4 -5 185.8
    2 4 -5 174.3
    2 4 -5 188.1
    2 4 -5 179.9
    2 4 -5 185.4
    -2 -4 4 231.9
    -2 -4 4 206.1
    -2 -4 4 229.9
    -2 -4 4 215.2
    -2 -4 4 231.3
    -2 -4 4 210.4
    -2 -4 4 229.9
    -2 -4 4 235.6
    -2 4 4 219.7
    -2 4 4 205.3
    -2 4 4 214.5
    2 -4 -4 211.6
    2 -4 -4 217.3
    2 -4 -4 213.1
    2 -4 -4 217.9
    2 -4 -4 233.4
    2 -4 -4 227.2
    2 -4 -4 250.3
    2 -4 -4 226.4
    2 -4 -4 226.9
    2 4 -4 218.8
    2 4 -4 238.3
    2 4 -4 211
    2 4 -4 222
    2 4 -4 229.2
    -2 -4 3 93.5
    -2 -4 3 90.6
    -2 -4 3 97.6
    -2 -4 3 97.1
    -2 -4 3 93.7
    -2 -4 3 90.5
    -2 -4 3 98.9
    -2 -4 3 102.4
    -2 4 3 94.9
    -2 4 3 88.1
    2 -4 -3 88.3
    2 -4 -3 96
    2 -4 -3 94.9
    2 -4 -3 94.1
    2 -4 -3 95.1
    2 -4 -3 98.2
    2 -4 -3 107.6
    2 -4 -3 100.5
    2 -4 -3 96.7
    2 4 -3 91.2
    2 4 -3 101.1
    2 4 -3 95.6
    2 4 -3 91.2
    2 4 -3 97.4
    -2 -4 2 160
    -2 -4 2 327
    -2 -4 2 356.4
    -2 -4 2 335.8
    -2 -4 2 350.4
    -2 -4 2 330
    -2 -4 2 358.8
    -2 4 2 350.4
    -2 4 2 359.2
    -2 4 2 322.7
    -2 4 2 316.7
    2 -4 -2 314.8
    2 -4 -2 335.3
    2 -4 -2 326.4
    2 -4 -2 336.5
    2 -4 -2 322.1
    2 -4 -2 347.5
    2 -4 -2 353.7
    2 -4 -2 364.7
    2 4 -2 345.5
    2 4 -2 367.6
    2 4 -2 334.1
    2 4 -2 332.4
    2 4 -2 342.5
    2 4 -2 340.1
    -2 -4 1 184.8
    -2 -4 1 197.3
    -2 -4 1 210.5
    -2 -4 1 206.2
    -2 -4 1 201.1
    -2 -4 1 186.8
    -2 -4 1 196.7
    -2 -4 1 212.4
    -2 4 1 206.5
    -2 4 1 205.9
    -2 4 1 204.1
    -2 4 1 192.5
    -2 4 1 182.4
    2 -4 -1 181.3
    2 -4 -1 202.9
    2 -4 -1 197.1
    2 -4 -1 192.2
    2 -4 -1 192.9
    2 -4 -1 210.3
    2 -4 -1 202.3
    2 -4 -1 209.7
    2 4 -1 187.2
    2 4 -1 211.3
    2 4 -1 202
    2 4 -1 203.4
    2 4 -1 202.1
    -2 -4 0 95.2
    -2 -4 0 103.9
    -2 -4 0 103.2
    -2 -4 0 102.6
    -2 -4 0 103
    -2 -4 0 99.3
    -2 -4 0 105.4
    -2 4 0 109
    -2 4 0 106.4
    -2 4 0 105.4
    -2 4 0 106.1
    -2 4 0 110.6
    -2 4 0 94.2
    2 -4 0 100.4
    2 -4 0 109.7
    2 -4 0 100.8
    2 -4 0 102.6
    2 -4 0 108
    2 -4 0 99.9
    2 -4 0 114.7
    2 4 0 89.4
    2 4 0 109.4
    2 4 0 104.9
    2 4 0 103
    2 4 0 102.9
    -2 -4 -1 689.8
    -2 -4 -1 679.7
    -2 -4 -1 659
    -2 -4 -1 691.3
    -2 -4 -1 726.6
    -2 4 -1 709.7
    -2 4 -1 748.7
    -2 4 -1 687.9
    -2 4 -1 683.5
    -2 4 -1 686.4
    -2 4 -1 651.6
    2 -4 1 638.5
    2 -4 1 707.5
    2 -4 1 590.9
    2 -4 1 670.8
    2 -4 1 697
    2 -4 1 690.5
    2 -4 1 646.6
    2 -4 1 719.1
    2 4 1 616.2
    2 4 1 726.4
    2 4 1 676.7
    2 4 1 725.3
    2 4 1 660.7
    -2 -4 -2 656
    -2 -4 -2 632.1
    -2 -4 -2 620.6
    -2 -4 -2 663.9
    -2 4 -2 647.2
    -2 4 -2 688.5
    -2 4 -2 631.6
    -2 4 -2 639
    -2 4 -2 652.2
    -2 4 -2 635.1
    2 -4 2 617
    2 -4 2 654.8
    2 -4 2 586.2
    2 -4 2 614.8
    2 -4 2 599.1
    2 -4 2 657.7
    2 -4 2 613.3
    2 -4 2 679.5
    2 4 2 592.9
    2 4 2 689.9
    2 4 2 615.5
    2 4 2 656.1
    2 4 2 619.4
    -2 -4 -3 435.2
    -2 -4 -3 431.5
    -2 -4 -3 371.9
    -2 -4 -3 450.8
    -2 -4 -3 448.7
    -2 -4 -3 352.2
    -2 -4 -3 424.1
    -2 4 -3 426.6
    -2 4 -3 430.3
    -2 4 -3 428.6
    -2 4 -3 410.9
    -2 4 -3 430.4
    -2 4 -3 423.5
    2 -4 3 409.2
    2 -4 3 430.5
    2 -4 3 401.6
    2 -4 3 421
    2 -4 3 399.7
    2 -4 3 443.9
    2 -4 3 415
    2 -4 3 431.2
    2 4 3 412
    2 4 3 448.9
    2 4 3 408.3
    2 4 3 437.2
    2 4 3 390.8
    2 4 3 388.7
    -2 -4 -4 3.3
    -2 -4 -4 2.5
    -2 -4 -4 4
    -2 -4 -4 4
    -2 -4 -4 5.3
    -2 -4 -4 4.5
    -2 4 -4 0.2
    -2 4 -4 2.9
    -2 4 -4 3.8
    -2 4 -4 5.4
    -2 4 -4 6.1
    -2 4 -4 2.1
    2 -4 4 3.5
    2 -4 4 0
    2 -4 4 4.5
    2 -4 4 1.8
    2 -4 4 2.4
    2 -4 4 3.9
    2 -4 4 3.8
    2 4 4 3.6
    2 4 4 4
    2 4 4 3.2
    2 4 4 3.8
    -2 -4 -5 167.9
    -2 -4 -5 160.7
    -2 -4 -5 176.1
    -2 -4 -5 176.8
    -2 -4 -5 161.5
    -2 4 -5 152.7
    -2 4 -5 172.7
    -2 4 -5 161.9
    -2 4 -5 165.3
    -2 4 -5 173.6
    2 -4 5 154.6
    2 -4 5 163.8
    2 -4 5 165.4
    2 -4 5 148.4
    2 -4 5 173.9
    2 -4 5 175.6
    2 -4 5 168.5
    2 4 5 165.1
    2 4 5 176.1
    2 4 5 176.2
    -2 -4 -6 146.2
    -2 -4 -6 149.1
    -2 -4 -6 142.7
    -2 -4 -6 154.2
    -2 -4 -6 165.2
    -2 -4 -6 153.7
    -2 4 -6 128.2
    -2 4 -6 145.5
    -2 4 -6 147.4
    -2 4 -6 150.3
    2 -4 6 147.9
    2 -4 6 148.4
    2 -4 6 157.8
    2 -4 6 153.7
    2 -4 6 140
    2 4 6 141.3
    2 4 6 158.4
    2 4 6 151.1
    -2 -4 -7 8.4
    -2 -4 -7 8.7
    -2 -4 -7 9.9
    -2 -4 -7 9.9
    -2 -4 -7 10
    -2 4 -7 8.7
    -2 4 -7 4.8
    -2 4 -7 6.5
    2 -4 7 4.9
    2 -4 7 6.4
    2 -4 7 5.9
    2 -4 7 6.2
    2 -4 7 7.2
    2 4 7 6.6
    2 4 7 8.4
    2 4 7 5.6
    -2 -4 -8 22.4
    -2 -4 -8 9
    -2 -4 -8 19.6
    -2 -4 -8 23.5
    -2 -4 -8 17
    -2 4 -8 20.1
    -2 4 -8 16.6
    -2 4 -8 18.2
    2 -4 8 17
    2 -4 8 16.8
    2 -4 8 18.5
    2 -4 8 20.8
    2 -4 8 14.4
    2 4 8 19.4
    2 4 8 16.5
    2 4 8 15.7
    2 4 8 22.1
    -2 -4 -9 588
    -2 -4 -9 575.8
    -2 -4 -9 607.5
    -2 -4 -9 592.6
    -2 4 -9 584.9
    -2 4 -9 531.8
    -2 4 -9 582.9
    2 -4 9 561.1
    2 -4 9 576.6
    2 -4 9 576.8
    2 -4 9 569.2
    2 4 9 577.2
    2 4 9 601.1
    2 4 9 541.7
    -2 -4 -10 16.4
    -2 -4 -10 8.2
    -2 -4 -10 14.4
    -2 -4 -10 11.2
    -2 4 -10 11.6
    -2 4 -10 17.7
    2 -4 10 14.5
    2 -4 10 11.5
    2 -4 10 11.5
    2 4 10 11.2
    2 4 10 11.4
    2 4 10 11
    -2 -4 -11 121.1
    -2 -4 -11 103.3
    -2 4 -11 114.9
    2 -4 11 104.6
    2 -4 11 96.9
    2 -4 11 94
    2 4 11 109.7
    2 4 11 103.6
    2 4 11 88.4
    -2 -4 -12 0.7
    -2 4 -12 1.1
    2 -4 12 2.4
    2 -4 12 -1.1
    2 -4 12 -0.9
    2 4 12 2.6
    -2 -4 -13 4.8
    -2 4 -13 9.4
    2 -4 13 9.3
    2 -4 13 6.2
    2 4 13 8.5
    -2 -5 14 2.5
    -2 -5 14 2.1
    -2 5 14 0
    2 -5 -14 2.4
    2 5 -14 4.6
    -2 -5 13 1.3
    -2 -5 13 1.9
    -2 5 13 0.6
    2 -5 -13 4
    2 -5 -13 1.3
    2 5 -13 1.8
    2 5 -13 1.7
    -2 -5 12 1
    -2 -5 12 0.6
    -2 -5 12 -0.3
    -2 5 12 0.2
    -2 5 12 -0.5
    2 -5 -12 0.2
    2 -5 -12 0
    2 -5 -12 0.2
    2 5 -12 -0.4
    2 5 -12 0.6
    2 5 -12 0.4
    -2 -5 11 50.8
    -2 -5 11 54
    -2 -5 11 51.9
    -2 5 11 56.6
    -2 5 11 45.8
    2 -5 -11 48.3
    2 -5 -11 58.3
    2 -5 -11 52.7
    2 5 -11 69.4
    2 5 -11 51.5
    2 5 -11 55.5
    -2 -5 10 91.7
    -2 -5 10 102
    -2 -5 10 101.3
    -2 -5 10 89.9
    -2 5 10 89.5
    -2 5 10 102.9
    2 -5 -10 91.1
    2 -5 -10 92.7
    2 -5 -10 100.5
    2 -5 -10 83.4
    2 5 -10 102.3
    2 5 -10 98.9
    2 5 -10 98.1
    2 5 -10 93.5
    -2 -5 9 373.3
    -2 -5 9 391.6
    -2 -5 9 386.1
    -2 -5 9 366.9
    -2 5 9 388.2
    -2 5 9 385.6
    -2 5 9 393.5
    -2 5 9 386.6
    2 -5 -9 374.3
    2 -5 -9 378.9
    2 -5 -9 377.8
    2 -5 -9 1.3
    2 -5 -9 395.6
    2 -5 -9 375.7
    2 5 -9 409.8
    2 5 -9 379.7
    2 5 -9 392.3
    2 5 -9 411.3
    -2 -5 8 168.6
    -2 -5 8 165.3
    -2 -5 8 166.3
    -2 -5 8 161.9
    -2 5 8 161.5
    -2 5 8 171.2
    -2 5 8 176.5
    -2 5 8 173.9
    2 -5 -8 122.4
    2 -5 -8 165.8
    2 -5 -8 0
    2 -5 -8 177.2
    2 -5 -8 164.7
    2 -5 -8 169.2
    2 -5 -8 180.8
    2 -5 -8 161.1
    2 -5 -8 173.1
    2 5 -8 175.5
    2 5 -8 174.1
    2 5 -8 163.9
    2 5 -8 174.5
    -2 -5 7 104.5
    -2 -5 7 56.5
    -2 -5 7 106.1
    -2 -5 7 106.1
    -2 -5 7 108.3
    -2 5 7 96
    -2 5 7 109
    -2 5 7 110.3
    -2 5 7 113.1
    -2 5 7 94.2
    2 -5 -7 108.3
    2 -5 -7 104
    2 -5 -7 104.3
    2 -5 -7 109.5
    2 -5 -7 119.1
    2 -5 -7 111.2
    2 -5 -7 108.6
    2 5 -7 109.1
    2 5 -7 109.1
    2 5 -7 105.7
    2 5 -7 107.8
    -2 -5 6 11.6
    -2 -5 6 10.3
    -2 -5 6 12.2
    -2 -5 6 9.7
    -2 -5 6 14.2
    -2 -5 6 13.4
    -2 5 6 12.2
    -2 5 6 12.3
    -2 5 6 14.6
    -2 5 6 10.6
    -2 5 6 14.8
    2 -5 -6 0.5
    2 -5 -6 11.6
    2 -5 -6 9.8
    2 -5 -6 14.9
    2 -5 -6 11.4
    2 -5 -6 11.8
    2 -5 -6 12.9
    2 -5 -6 14.9
    2 -5 -6 12.4
    2 5 -6 11.7
    2 5 -6 11.9
    2 5 -6 12.1
    2 5 -6 12.3
    -2 -5 5 744.6
    -2 -5 5 687.1
    -2 -5 5 753.6
    -2 -5 5 681.9
    -2 -5 5 763.3
    -2 -5 5 723.1
    -2 -5 5 720.1
    -2 -5 5 754.1
    -2 5 5 767.9
    -2 5 5 742.6
    -2 5 5 690.5
    -2 5 5 714.2
    2 -5 -5 0.2
    2 -5 -5 752.3
    2 -5 -5 709
    2 -5 -5 743.5
    2 -5 -5 724.8
    2 -5 -5 802
    2 -5 -5 787.8
    2 -5 -5 731.8
    2 -5 -5 733.6
    2 5 -5 717.6
    2 5 -5 744.1
    2 5 -5 719.2
    2 5 -5 736.4
    2 5 -5 764
    -2 -5 4 36.8
    -2 -5 4 41.7
    -2 -5 4 43.2
    -2 -5 4 38.1
    -2 -5 4 44.1
    -2 -5 4 34.4
    -2 -5 4 37.4
    -2 -5 4 45.4
    -2 5 4 46.9
    -2 5 4 38.8
    -2 5 4 39.9
    -2 5 4 41.1
    2 -5 -4 33.9
    2 -5 -4 41.5
    2 -5 -4 39.6
    2 -5 -4 42.9
    2 -5 -4 37.4
    2 -5 -4 43.1
    2 -5 -4 42.5
    2 -5 -4 42.3
    2 -5 -4 38.3
    2 5 -4 35.1
    2 5 -4 42.5
    2 5 -4 36.4
    2 5 -4 37.9
    2 5 -4 41.2
    -2 -5 3 281.9
    -2 -5 3 263.3
    -2 -5 3 287.9
    -2 -5 3 272.5
    -2 -5 3 290.7
    -2 -5 3 273.7
    -2 -5 3 271.2
    -2 -5 3 297.9
    -2 5 3 291.2
    -2 5 3 263.7
    -2 5 3 255.3
    2 -5 -3 249.5
    2 -5 -3 267
    2 -5 -3 264.6
    2 -5 -3 275.8
    2 -5 -3 267.2
    2 -5 -3 289.9
    2 -5 -3 289.8
    2 -5 -3 300.7
    2 5 -3 264.9
    2 5 -3 288.1
    2 5 -3 270.7
    2 5 -3 261.6
    2 5 -3 282.7
    2 5 -3 287.9
    -2 -5 2 -0.1
    -2 -5 2 54.3
    -2 -5 2 54.2
    -2 -5 2 58.7
    -2 -5 2 58.4
    -2 -5 2 49.2
    -2 -5 2 56.8
    -2 -5 2 59.4
    -2 5 2 58
    -2 5 2 52.9
    -2 5 2 51.1
    -2 5 2 50.4
    2 -5 -2 47.6
    2 -5 -2 55.8
    2 -5 -2 48.3
    2 -5 -2 54.1
    2 -5 -2 49.7
    2 -5 -2 52.7
    2 -5 -2 56.2
    2 -5 -2 63.1
    2 5 -2 55.7
    2 5 -2 54
    2 5 -2 54.7
    2 5 -2 54.3
    2 5 -2 55.7
    -2 -5 1 228.8
    -2 -5 1 244.1
    -2 -5 1 260.5
    -2 -5 1 240.4
    -2 -5 1 241.6
    -2 -5 1 254
    -2 -5 1 262.8
    -2 5 1 252.6
    -2 5 1 247
    -2 5 1 261.1
    -2 5 1 244.4
    -2 5 1 221.8
    2 -5 -1 225.6
    2 -5 -1 258.3
    2 -5 -1 245.1
    2 -5 -1 239.9
    2 -5 -1 254.9
    2 -5 -1 253.4
    2 -5 -1 273.3
    2 5 -1 265.2
    2 5 -1 247.1
    2 5 -1 252.8
    2 5 -1 252.5
    -2 -5 0 290.1
    -2 -5 0 332.1
    -2 -5 0 343.4
    -2 -5 0 317.9
    -2 -5 0 333.2
    -2 -5 0 342.3
    -2 5 0 345.6
    -2 5 0 326.6
    -2 5 0 344.7
    -2 5 0 323.9
    -2 5 0 307.1
    2 -5 0 320.9
    2 -5 0 337.7
    2 -5 0 306.3
    2 -5 0 329
    2 -5 0 332
    2 -5 0 327.2
    2 -5 0 341.2
    2 5 0 287
    2 5 0 360.5
    2 5 0 330.7
    2 5 0 347.3
    2 5 0 320.3
    -2 -5 -1 252.9
    -2 -5 -1 248.5
    -2 -5 -1 235.1
    -2 -5 -1 244.4
    -2 -5 -1 252.4
    -2 5 -1 255.4
    -2 5 -1 247.2
    -2 5 -1 242
    -2 5 -1 260.3
    -2 5 -1 244.4
    -2 5 -1 233.5
    2 -5 1 232.8
    2 -5 1 252.2
    2 -5 1 237.9
    2 -5 1 245.5
    2 -5 1 257.8
    2 -5 1 235.5
    2 -5 1 267.1
    2 5 1 208.1
    2 5 1 260.2
    2 5 1 236.4
    2 5 1 247.6
    2 5 1 230.7
    -2 -5 -2 241.3
    -2 -5 -2 240.1
    -2 -5 -2 223.5
    -2 -5 -2 242.1
    -2 -5 -2 255.8
    -2 5 -2 241
    -2 5 -2 256.9
    -2 5 -2 239.2
    -2 5 -2 247.1
    -2 5 -2 239.4
    -2 5 -2 235.9
    2 -5 2 218.3
    2 -5 2 246.1
    2 -5 2 201.9
    2 -5 2 237.9
    2 -5 2 249
    2 -5 2 224.6
    2 -5 2 257.3
    2 5 2 216
    2 5 2 260.3
    2 5 2 228.8
    2 5 2 264.7
    2 5 2 232.3
    -2 -5 -3 314.5
    -2 -5 -3 308.2
    -2 -5 -3 276.1
    -2 -5 -3 322.7
    -2 -5 -3 334.3
    -2 5 -3 311.1
    -2 5 -3 322.1
    -2 5 -3 298
    -2 5 -3 312
    -2 5 -3 309.6
    -2 5 -3 319.8
    2 -5 3 302.5
    2 -5 3 328.7
    2 -5 3 278
    2 -5 3 305.8
    2 -5 3 318.8
    2 -5 3 303.9
    2 -5 3 327.3
    2 5 3 291.3
    2 5 3 325.8
    2 5 3 288.3
    2 5 3 318.7
    2 5 3 293.6
    -2 -5 -4 63.1
    -2 -5 -4 63.9
    -2 -5 -4 70.3
    -2 -5 -4 72
    -2 -5 -4 65.2
    -2 5 -4 53.2
    -2 5 -4 69.1
    -2 5 -4 62.3
    -2 5 -4 62.1
    -2 5 -4 75.5
    -2 5 -4 67.6
    2 -5 4 61.9
    2 -5 4 71.3
    2 -5 4 61.9
    2 -5 4 64.9
    2 -5 4 68.3
    2 -5 4 63.5
    2 -5 4 72.4
    2 5 4 61.8
    2 5 4 70.8
    2 5 4 66
    -2 -5 -5 215.8
    -2 -5 -5 223
    -2 -5 -5 205.2
    -2 -5 -5 224.9
    -2 -5 -5 237.8
    -2 -5 -5 222.9
    -2 5 -5 204.4
    -2 5 -5 231.5
    -2 5 -5 194.7
    -2 5 -5 217.3
    -2 5 -5 221.4
    2 -5 5 217.6
    2 -5 5 199.5
    2 -5 5 220.4
    2 -5 5 225.9
    2 -5 5 215.5
    2 -5 5 220.1
    2 5 5 215
    2 5 5 224.8
    2 5 5 231.2
    -2 -5 -6 68.8
    -2 -5 -6 70.8
    -2 -5 -6 66.8
    -2 -5 -6 78
    -2 -5 -6 71.8
    -2 -5 -6 67.3
    -2 5 -6 62
    -2 5 -6 73
    -2 5 -6 0.3
    -2 5 -6 67.7
    -2 5 -6 68.4
    2 -5 6 67.3
    2 -5 6 37.6
    2 -5 6 80
    2 -5 6 59.8
    2 -5 6 72.1
    2 5 6 70.2
    2 5 6 75.1
    2 5 6 73.1
    -2 -5 -7 105.6
    -2 -5 -7 95.5
    -2 -5 -7 107.6
    -2 -5 -7 106.2
    -2 -5 -7 95.9
    -2 5 -7 108.5
    -2 5 -7 85.8
    -2 5 -7 100.6
    -2 5 -7 105.5
    2 -5 7 94.3
    2 -5 7 98.9
    2 -5 7 94.6
    2 -5 7 92.3
    2 -5 7 97.5
    2 5 7 100.4
    2 5 7 99.4
    2 5 7 93.9
    -2 -5 -8 0.7
    -2 -5 -8 2.2
    -2 -5 -8 0.6
    -2 -5 -8 0.1
    -2 5 -8 0.6
    -2 5 -8 1.6
    -2 5 -8 1.5
    2 -5 8 -1.1
    2 -5 8 0.1
    2 -5 8 0.2
    2 -5 8 0.5
    2 5 8 1.4
    2 5 8 -0.9
    -2 -5 -9 79.8
    -2 -5 -9 82
    -2 -5 -9 72.6
    -2 5 -9 71.6
    -2 5 -9 76.7
    -2 5 -9 84
    2 -5 9 83.3
    2 -5 9 66.1
    2 -5 9 74.9
    2 5 9 76.5
    2 5 9 84
    2 5 9 66
    -2 -5 -10 25.7
    -2 -5 -10 29.6
    -2 -5 -10 29.7
    -2 5 -10 30.1
    -2 5 -10 31.2
    2 -5 10 31.2
    2 -5 10 24.8
    2 -5 10 31.6
    2 5 10 24.7
    2 5 10 25.1
    2 5 10 24.9
    -2 -5 -11 76.5
    -2 5 -11 67.9
    2 -5 11 61.1
    2 -5 11 59.2
    2 5 11 54.6
    2 5 11 53.1
    -2 -5 -12 8.3
    -2 5 -12 9.8
    2 -5 12 11.5
    2 -5 12 12.5
    2 5 12 4.3
    -2 -5 -13 4.5
    -2 5 -13 6.6
    2 -5 13 4.8
    2 -5 13 4.1
    2 5 13 3.3
    -2 -6 14 16.1
    -2 6 14 13.4
    2 -6 -14 21.9
    2 6 -14 21.8
    -2 -6 13 8.4
    -2 6 13 4.4
    2 -6 -13 5
    2 6 -13 10
    -2 -6 12 19.4
    -2 -6 12 21.2
    -2 6 12 21.3
    2 -6 -12 29.6
    2 6 -12 33.3
    2 6 -12 25.3
    2 6 -12 29.2
    -2 -6 11 -0.2
    -2 -6 11 0.5
    -2 -6 11 -0.4
    -2 6 11 0.3
    -2 6 11 1.5
    2 -6 -11 2.6
    2 -6 -11 -0.7
    2 6 -11 0.4
    2 6 -11 0.2
    2 6 -11 1.7
    -2 -6 10 1.4
    -2 -6 10 2.2
    -2 -6 10 0.7
    -2 -6 10 2
    -2 6 10 1.2
    -2 6 10 2.2
    -2 6 10 0.5
    2 -6 -10 1.5
    2 -6 -10 2.5
    2 -6 -10 1.4
    2 6 -10 1.2
    2 6 -10 1.7
    2 6 -10 2.7
    -2 -6 9 229.8
    -2 -6 9 222.1
    -2 -6 9 216.2
    -2 -6 9 221
    -2 6 9 226.9
    -2 6 9 238.3
    -2 6 9 219.9
    2 -6 -9 210.9
    2 -6 -9 226.4
    2 -6 -9 219.9
    2 -6 -9 236.5
    2 -6 -9 227.7
    2 6 -9 235
    2 6 -9 217.3
    2 6 -9 228.3
    2 6 -9 231.4
    -2 -6 8 865
    -2 -6 8 432.1
    -2 -6 8 838.1
    -2 -6 8 812.3
    -2 6 8 843.5
    -2 6 8 888.4
    -2 6 8 884.7
    2 -6 -8 832.7
    2 -6 -8 849.8
    2 -6 -8 844.3
    2 -6 -8 848.8
    2 -6 -8 813.4
    2 -6 -8 835.2
    2 -6 -8 887.6
    2 -6 -8 828.8
    2 6 -8 898.5
    2 6 -8 824.3
    2 6 -8 828
    2 6 -8 907
    -2 -6 7 525.6
    -2 -6 7 524.8
    -2 -6 7 505.3
    -2 -6 7 520.1
    -2 -6 7 509.2
    -2 6 7 506.8
    -2 6 7 538.7
    -2 6 7 532.1
    -2 6 7 539
    -2 6 7 461.5
    -2 6 7 493.2
    2 -6 -7 505.1
    2 -6 -7 495
    2 -6 -7 532
    2 -6 -7 525.7
    2 -6 -7 519.1
    2 -6 -7 545.6
    2 -6 -7 545.7
    2 -6 -7 513.8
    2 -6 -7 504.2
    2 6 -7 544.3
    2 6 -7 500.5
    2 6 -7 544.7
    2 6 -7 546.2
    -2 -6 6 104.4
    -2 -6 6 97.6
    -2 -6 6 101.7
    -2 -6 6 102.5
    -2 -6 6 97.3
    -2 -6 6 103.6
    -2 6 6 100.2
    -2 6 6 102.3
    -2 6 6 105.4
    -2 6 6 95.6
    -2 6 6 99
    2 -6 -6 100
    2 -6 -6 106.1
    2 -6 -6 96.5
    2 -6 -6 103.7
    2 -6 -6 102.8
    2 -6 -6 104.1
    2 -6 -6 106.8
    2 -6 -6 92.7
    2 -6 -6 101.4
    2 6 -6 97.5
    2 6 -6 95.1
    2 6 -6 103.1
    2 6 -6 101.3
    2 6 -6 113.3
    2 6 -6 99.6
    -2 -6 5 57.6
    -2 -6 5 59.1
    -2 -6 5 60.9
    -2 -6 5 68.1
    -2 -6 5 64.2
    -2 -6 5 62.7
    -2 -6 5 58
    -2 -6 5 57.8
    -2 6 5 66.1
    -2 6 5 61.9
    -2 6 5 55.7
    -2 6 5 59.2
    2 -6 -5 56.1
    2 -6 -5 65.4
    2 -6 -5 57.6
    2 -6 -5 54.4
    2 -6 -5 61.4
    2 -6 -5 65.2
    2 -6 -5 62.7
    2 -6 -5 56.2
    2 6 -5 57.4
    2 6 -5 57.6
    2 6 -5 62.4
    2 6 -5 62.8
    -2 -6 4 47.2
    -2 -6 4 46.9
    -2 -6 4 51.7
    -2 -6 4 46.3
    -2 -6 4 52.8
    -2 -6 4 54.1
    -2 -6 4 54.4
    -2 6 4 52.9
    -2 6 4 52.5
    -2 6 4 47.5
    -2 6 4 47.2
    2 -6 -4 0.1
    2 -6 -4 52
    2 -6 -4 50.8
    2 -6 -4 55
    2 -6 -4 53.8
    2 -6 -4 55
    2 -6 -4 57.4
    2 6 -4 44
    2 6 -4 56.9
    2 6 -4 54.7
    2 6 -4 51.6
    2 6 -4 49.5
    -2 -6 3 332.8
    -2 -6 3 345.7
    -2 -6 3 352.9
    -2 -6 3 351.6
    -2 -6 3 338.5
    -2 -6 3 348.6
    -2 -6 3 364.7
    -2 6 3 343
    -2 6 3 366.1
    -2 6 3 356.8
    -2 6 3 341.2
    -2 6 3 312
    2 -6 -3 312.7
    2 -6 -3 361.5
    2 -6 -3 322.8
    2 -6 -3 336.6
    2 -6 -3 323.1
    2 -6 -3 362
    2 -6 -3 367
    2 -6 -3 366.2
    2 6 -3 346.8
    2 6 -3 308.7
    2 6 -3 351.3
    2 6 -3 349.5
    2 6 -3 346.1
    -2 -6 2 15.5
    -2 -6 2 37.1
    -2 -6 2 35.6
    -2 -6 2 38.8
    -2 -6 2 36.4
    -2 -6 2 36.3
    -2 -6 2 37.7
    -2 6 2 36.6
    -2 6 2 35.3
    -2 6 2 34.9
    -2 6 2 33
    2 -6 -2 29.8
    2 -6 -2 38.3
    2 -6 -2 33.5
    2 -6 -2 31.7
    2 -6 -2 34.4
    2 -6 -2 37.2
    2 -6 -2 37.7
    2 6 -2 39
    2 6 -2 30.2
    2 6 -2 34.1
    2 6 -2 35.1
    2 6 -2 34.5
    -2 -6 1 11.4
    -2 -6 1 12
    -2 -6 1 16.4
    -2 -6 1 11.1
    -2 -6 1 12.9
    -2 -6 1 14.6
    -2 -6 1 14.4
    -2 6 1 14.1
    -2 6 1 11.1
    -2 6 1 12.4
    -2 6 1 13.7
    -2 6 1 11.4
    2 -6 -1 9.5
    2 -6 -1 9.5
    2 -6 -1 13.2
    2 -6 -1 12.2
    2 -6 -1 11.2
    2 -6 -1 13.5
    2 -6 -1 10.8
    2 6 -1 15.6
    2 6 -1 12.1
    2 6 -1 10.9
    2 6 -1 12.8
    -2 -6 0 931.1
    -2 -6 0 1063.7
    -2 -6 0 1085.9
    -2 -6 0 1017.4
    -2 -6 0 1067.4
    -2 -6 0 1097.4
    -2 -6 0 1148.2
    -2 6 0 1141.1
    -2 6 0 1049
    -2 6 0 1136
    -2 6 0 1047.3
    -2 6 0 990.3
    2 -6 0 983
    2 -6 0 1054.3
    2 -6 0 1043.3
    2 -6 0 1115.9
    2 -6 0 1061.8
    2 -6 0 1164.3
    2 6 0 1165.7
    2 6 0 1031.6
    2 6 0 1101.1
    2 6 0 1058.2
    -2 -6 -1 1146.2
    -2 -6 -1 1354.1
    -2 -6 -1 1368.2
    -2 -6 -1 1287.9
    -2 -6 -1 1369.4
    -2 -6 -1 1384.9
    -2 6 -1 1410.7
    -2 6 -1 1430.4
    -2 6 -1 1326.7
    -2 6 -1 1425.1
    -2 6 -1 1396.1
    -2 6 -1 1287.7
    2 -6 1 1287.3
    2 -6 1 1414
    2 -6 1 1355.2
    2 -6 1 1292.2
    2 -6 1 1438.2
    2 -6 1 1294.7
    2 -6 1 1457.8
    2 6 1 1130.9
    2 6 1 1414.9
    2 6 1 1313.4
    2 6 1 1408.6
    2 6 1 1318.8
    -2 -6 -2 23.4
    -2 -6 -2 27.3
    -2 -6 -2 24.6
    -2 -6 -2 24.8
    -2 -6 -2 30.1
    -2 6 -2 26
    -2 6 -2 25.5
    -2 6 -2 26.9
    -2 6 -2 25.8
    -2 6 -2 23.7
    -2 6 -2 26.3
    2 -6 2 25.9
    2 -6 2 30.8
    2 -6 2 31
    2 -6 2 26.2
    2 -6 2 28.1
    2 -6 2 27
    2 -6 2 24.7
    2 6 2 23.9
    2 6 2 23.5
    2 6 2 26.8
    2 6 2 26.8
    2 6 2 24.7
    -2 -6 -3 7.7
    -2 -6 -3 6.9
    -2 -6 -3 8.1
    -2 -6 -3 7.1
    -2 6 -3 10.2
    -2 6 -3 7.5
    -2 6 -3 8.6
    -2 6 -3 8
    -2 6 -3 9.3
    2 -6 3 6.5
    2 -6 3 7.5
    2 -6 3 8.3
    2 -6 3 6.3
    2 -6 3 8.6
    2 -6 3 12
    2 -6 3 9.5
    2 6 3 6.8
    2 6 3 9.5
    2 6 3 9
    2 6 3 7
    -2 -6 -4 90.5
    -2 -6 -4 88.1
    -2 -6 -4 86.3
    -2 -6 -4 93.7
    -2 -6 -4 100.5
    -2 6 -4 88.8
    -2 6 -4 86.3
    -2 6 -4 89.4
    -2 6 -4 86.3
    -2 6 -4 93.5
    2 -6 4 89.7
    2 -6 4 91.4
    2 -6 4 77.9
    2 -6 4 85.9
    2 -6 4 91.2
    2 -6 4 85
    2 -6 4 94.2
    2 6 4 83.6
    2 6 4 89.2
    2 6 4 94.5
    -2 -6 -5 8.8
    -2 -6 -5 7.5
    -2 -6 -5 1.7
    -2 -6 -5 6.5
    -2 -6 -5 10.5
    -2 6 -5 4.8
    -2 6 -5 6.7
    -2 6 -5 6.5
    -2 6 -5 8.1
    -2 6 -5 8
    2 -6 5 6.3
    2 -6 5 7.4
    2 -6 5 9
    2 -6 5 6.9
    2 -6 5 10.7
    2 6 5 3.9
    2 6 5 7.5
    2 6 5 11.2
    -2 -6 -6 17.9
    -2 -6 -6 18.3
    -2 -6 -6 16
    -2 -6 -6 18.1
    -2 -6 -6 18.9
    -2 6 -6 17.1
    -2 6 -6 17.1
    -2 6 -6 0
    -2 6 -6 21.5
    -2 6 -6 20.4
    2 -6 6 17.7
    2 -6 6 18.1
    2 -6 6 16.4
    2 -6 6 14.2
    2 6 6 16.6
    2 6 6 14.3
    2 6 6 15.9
    -2 -6 -7 0.3
    -2 -6 -7 1
    -2 -6 -7 0.9
    -2 -6 -7 -0.8
    -2 6 -7 0
    -2 6 -7 0.3
    -2 6 -7 -0.1
    -2 6 -7 -0.3
    2 -6 7 1.1
    2 -6 7 -0.4
    2 -6 7 0.4
    2 -6 7 0.7
    2 6 7 0.1
    2 6 7 1.8
    -2 -6 -8 0.2
    -2 -6 -8 1
    -2 -6 -8 1.6
    -2 -6 -8 -0.5
    -2 6 -8 -0.5
    -2 6 -8 0.5
    -2 6 -8 0.7
    2 -6 8 0.6
    2 -6 8 0.9
    2 -6 8 0.9
    2 6 8 1.7
    2 6 8 1.4
    -2 -6 -9 14.1
    -2 -6 -9 7.8
    -2 -6 -9 11.9
    -2 -6 -9 11.1
    -2 6 -9 10.9
    -2 6 -9 9.5
    -2 6 -9 14
    2 -6 9 10.4
    2 6 9 8.9
    2 6 9 12.8
    2 6 9 11.2
    -2 -6 -10 31.8
    -2 -6 -10 34
    -2 -6 -10 34.2
    -2 6 -10 34.9
    -2 6 -10 32.1
    -2 6 -10 36.5
    2 -6 10 33.3
    2 6 10 38.6
    2 6 10 44.6
    2 6 10 31.5
    -2 -6 -11 47.4
    -2 6 -11 45.5
    2 -6 11 45.5
    2 6 11 42.3
    2 6 11 27.1
    -2 -6 -12 2.9
    -2 6 -12 3.7
    2 -6 12 5.4
    2 6 12 6.1
    -2 -7 13 15.4
    -2 7 13 17.4
    2 -7 -13 16.6
    2 7 -13 13.9
    -2 -7 12 -0.6
    -2 7 12 1
    2 -7 -12 0.9
    2 7 -12 0.2
    -2 -7 11 27.6
    -2 -7 11 18.7
    -2 7 11 22.4
    -2 7 11 18.4
    2 -7 -11 21
    2 -7 -11 20
    2 7 -11 29.8
    2 7 -11 22.5
    2 7 -11 27.7
    -2 -7 10 156.1
    -2 -7 10 160.5
    -2 7 10 170.6
    -2 7 10 173.6
    -2 7 10 178.6
    2 -7 -10 179.5
    2 -7 -10 159
    2 -7 -10 174.4
    2 7 -10 180.4
    2 7 -10 165.6
    2 7 -10 180.4
    -2 -7 9 23.2
    -2 -7 9 29.8
    -2 7 9 25.5
    -2 7 9 33.1
    -2 7 9 24.8
    2 -7 -9 26
    2 -7 -9 27.7
    2 -7 -9 28.6
    2 -7 -9 30.8
    2 7 -9 33
    2 7 -9 27.7
    2 7 -9 29.4
    -2 -7 8 67.2
    -2 -7 8 56.1
    -2 7 8 61.8
    -2 7 8 62
    -2 7 8 60.4
    2 -7 -8 60.9
    2 -7 -8 68.4
    2 -7 -8 0.4
    2 -7 -8 63.3
    2 -7 -8 67
    2 7 -8 64.6
    2 7 -8 66.6
    2 7 -8 69
    -2 -7 7 223.5
    -2 -7 7 218.1
    -2 -7 7 212.4
    -2 7 7 216.2
    -2 7 7 219.7
    2 -7 -7 206.9
    2 -7 -7 211.9
    2 -7 -7 210.7
    2 -7 -7 202.9
    2 -7 -7 213.3
    2 -7 -7 231.6
    2 -7 -7 231.5
    2 -7 -7 198.1
    2 7 -7 218.2
    2 7 -7 218.5
    2 7 -7 213
    -2 -7 6 481.1
    -2 -7 6 480.9
    -2 -7 6 476.7
    -2 -7 6 490.1
    -2 7 6 493.9
    -2 7 6 508
    -2 7 6 453.7
    -2 7 6 430.2
    2 -7 -6 451.9
    2 -7 -6 458
    2 -7 -6 487.5
    2 -7 -6 471.8
    2 -7 -6 486.8
    2 -7 -6 496.9
    2 -7 -6 511.7
    2 -7 -6 529.7
    2 -7 -6 456.6
    2 7 -6 502.9
    2 7 -6 481.7
    2 7 -6 490.9
    2 7 -6 515.8
    -2 -7 5 53.2
    -2 -7 5 51.6
    -2 -7 5 51.5
    -2 -7 5 49.9
    -2 -7 5 55.3
    -2 -7 5 52.7
    -2 -7 5 52.4
    -2 7 5 50.5
    -2 7 5 48
    -2 7 5 50.6
    -2 7 5 45.9
    2 -7 -5 47.5
    2 -7 -5 49.8
    2 -7 -5 47.9
    2 -7 -5 48
    2 -7 -5 60.2
    2 -7 -5 55.9
    2 -7 -5 57.9
    2 7 -5 53.3
    2 7 -5 50
    2 7 -5 50.7
    2 7 -5 56.5
    -2 -7 4 43.6
    -2 -7 4 50.1
    -2 -7 4 50.4
    -2 -7 4 50.9
    -2 -7 4 52.2
    -2 -7 4 49.7
    -2 -7 4 56.1
    -2 7 4 51.6
    -2 7 4 58.3
    -2 7 4 54
    -2 7 4 48.4
    2 -7 -4 45.3
    2 -7 -4 52
    2 -7 -4 46.6
    2 -7 -4 51
    2 -7 -4 53.9
    2 -7 -4 60.3
    2 -7 -4 51.1
    2 7 -4 55
    2 7 -4 52.5
    2 7 -4 51.1
    2 7 -4 52.8
    -2 -7 3 0.3
    -2 -7 3 1.8
    -2 -7 3 -0.3
    -2 -7 3 -0.1
    -2 -7 3 0.2
    -2 -7 3 1.1
    -2 -7 3 0.6
    -2 7 3 0.4
    -2 7 3 0.1
    -2 7 3 0.8
    -2 7 3 0.6
    2 -7 -3 0
    2 -7 -3 0
    2 -7 -3 0.5
    2 -7 -3 0.3
    2 -7 -3 0.2
    2 -7 -3 1
    2 -7 -3 0.3
    2 -7 -3 -0.1
    2 7 -3 0.1
    2 7 -3 0.6
    2 7 -3 -0.7
    2 7 -3 0.4
    -2 -7 2 9.3
    -2 -7 2 8.9
    -2 -7 2 13.7
    -2 -7 2 10.9
    -2 -7 2 8.9
    -2 -7 2 9.8
    -2 -7 2 10.9
    -2 7 2 7.9
    -2 7 2 9.7
    -2 7 2 7.4
    -2 7 2 8.8
    2 -7 -2 7.9
    2 -7 -2 10.6
    2 -7 -2 8.9
    2 -7 -2 8.5
    2 -7 -2 8
    2 -7 -2 11.8
    2 -7 -2 9.8
    2 7 -2 9.6
    2 7 -2 9.8
    2 7 -2 12
    -2 -7 1 403.3
    -2 -7 1 464.3
    -2 -7 1 471
    -2 -7 1 441.2
    -2 -7 1 452.6
    -2 -7 1 471.2
    -2 -7 1 486.3
    -2 7 1 478.8
    -2 7 1 451.7
    -2 7 1 465.4
    -2 7 1 445.8
    -2 7 1 412.4
    2 -7 -1 418.5
    2 -7 -1 468.1
    2 -7 -1 453.1
    2 -7 -1 475
    2 -7 -1 470.3
    2 -7 -1 526.2
    2 7 -1 478.3
    2 7 -1 466.4
    2 7 -1 472.1
    -2 -7 0 87.3
    -2 -7 0 100.9
    -2 -7 0 98
    -2 -7 0 96.1
    -2 -7 0 97.3
    -2 -7 0 104.3
    -2 7 0 103.2
    -2 7 0 104.1
    -2 7 0 98.7
    -2 7 0 84.1
    2 -7 0 94.9
    2 -7 0 101.7
    2 -7 0 98
    2 -7 0 104.3
    2 -7 0 95.7
    2 -7 0 101.2
    2 7 0 102.6
    2 7 0 94.2
    2 7 0 92.3
    -2 -7 -1 1.7
    -2 -7 -1 2.8
    -2 -7 -1 1.8
    -2 -7 -1 3.1
    -2 7 -1 1.9
    -2 7 -1 1.4
    -2 7 -1 2.5
    -2 7 -1 1.7
    -2 7 -1 1.8
    2 -7 1 1.1
    2 -7 1 2
    2 -7 1 3
    2 -7 1 3.3
    2 -7 1 2.3
    2 -7 1 1.1
    2 7 1 2.3
    2 7 1 1.9
    2 7 1 1.6
    -2 -7 -2 1622.7
    -2 -7 -2 1625.6
    -2 -7 -2 1639
    -2 -7 -2 1662.6
    -2 7 -2 1702.5
    -2 7 -2 1645.9
    -2 7 -2 1653.2
    -2 7 -2 1645.1
    -2 7 -2 1573.5
    2 -7 2 1567.9
    2 -7 2 1692.5
    2 -7 2 1599.3
    2 -7 2 1669.9
    2 -7 2 1527.5
    2 -7 2 1714.6
    2 7 2 1343
    2 7 2 1667.2
    2 7 2 1648.3
    2 7 2 1497.5
    -2 -7 -3 408.8
    -2 -7 -3 420.8
    -2 -7 -3 420.4
    -2 -7 -3 418
    -2 -7 -3 442.1
    -2 7 -3 431
    -2 7 -3 434.7
    -2 7 -3 450.2
    -2 7 -3 454
    -2 7 -3 416.5
    2 -7 3 414
    2 -7 3 433.8
    2 -7 3 425.1
    2 -7 3 381.8
    2 -7 3 441.7
    2 7 3 417.6
    2 7 3 360.3
    2 7 3 429
    2 7 3 431.8
    -2 -7 -4 17.5
    -2 -7 -4 19.9
    -2 -7 -4 19.8
    -2 -7 -4 17.3
    -2 -7 -4 21
    -2 7 -4 18.3
    -2 7 -4 21.7
    -2 7 -4 17.5
    -2 7 -4 17.3
    -2 7 -4 17.9
    2 -7 4 20.5
    2 -7 4 19.5
    2 -7 4 19.7
    2 -7 4 14.1
    2 -7 4 21.6
    2 7 4 13.6
    2 7 4 20.6
    2 7 4 18.3
    2 7 4 17.5
    -2 -7 -5 31.4
    -2 -7 -5 33.1
    -2 -7 -5 30.4
    -2 -7 -5 31.4
    -2 -7 -5 33.9
    -2 7 -5 1.5
    -2 7 -5 38.8
    -2 7 -5 29
    -2 7 -5 31.7
    -2 7 -5 31.6
    2 -7 5 25.3
    2 -7 5 32.9
    2 -7 5 28.5
    2 -7 5 27.2
    2 -7 5 33.3
    2 7 5 28
    2 7 5 26.3
    2 7 5 30.6
    -2 -7 -6 3.9
    -2 -7 -6 4.2
    -2 -7 -6 0.1
    -2 -7 -6 2.3
    -2 -7 -6 3.7
    -2 7 -6 2.4
    -2 7 -6 1.2
    -2 7 -6 1.2
    -2 7 -6 2.9
    -2 7 -6 4.2
    2 -7 6 0.8
    2 -7 6 2.5
    2 -7 6 3.5
    2 7 6 3.4
    2 7 6 1.6
    2 7 6 2.1
    -2 -7 -7 6.5
    -2 -7 -7 6.5
    -2 -7 -7 7
    -2 -7 -7 7.6
    -2 7 -7 7.1
    -2 7 -7 5.6
    -2 7 -7 6.6
    2 -7 7 6.7
    2 -7 7 8.1
    2 7 7 7.5
    2 7 7 8
    -2 -7 -8 39.3
    -2 -7 -8 42.4
    -2 -7 -8 41
    -2 -7 -8 36.2
    -2 7 -8 45.7
    -2 7 -8 38.6
    -2 7 -8 35.6
    2 -7 8 39.2
    2 7 8 39.7
    2 7 8 35.6
    -2 -7 -9 2.1
    -2 -7 -9 3.3
    -2 -7 -9 2.5
    -2 -7 -9 5.2
    -2 7 -9 4
    -2 7 -9 4.1
    -2 7 -9 3.5
    2 -7 9 0.9
    2 7 9 3.9
    2 7 9 4.1
    -2 -7 -10 1.6
    -2 -7 -10 0.3
    -2 7 -10 -0.1
    -2 7 -10 0.3
    2 -7 10 -0.7
    2 7 10 1.6
    2 7 10 1.9
    -2 -7 -11 16.6
    -2 7 -11 16.7
    2 -7 11 10.4
    2 7 11 8.5
    -2 -7 -12 3.6
    2 -7 12 -0.6
    2 7 12 -0.3
    -2 -8 13 11.9
    2 -8 -13 14.7
    2 8 -13 18.9
    -2 -8 12 5.8
    2 -8 -12 8.4
    2 8 -12 10.9
    -2 -8 11 1.1
    -2 -8 11 0.3
    2 -8 -11 0.1
    2 8 -11 -1.7
    2 8 -11 0
    -2 -8 10 5.7
    -2 -8 10 7.2
    -2 8 10 9.7
    -2 8 10 4.4
    2 -8 -10 8.5
    2 -8 -10 9.1
    2 -8 -10 8.7
    2 8 -10 7.5
    2 8 -10 6.4
    2 8 -10 8.4
    -2 -8 9 65.5
    -2 -8 9 68.2
    -2 8 9 66.1
    -2 8 9 70.2
    2 -8 -9 64.9
    2 -8 -9 68
    2 -8 -9 68.9
    2 -8 -9 57.2
    2 8 -9 72.1
    2 8 -9 76.5
    2 8 -9 68.5
    -2 -8 8 364.4
    -2 -8 8 340.3
    -2 8 8 347.7
    -2 8 8 334.6
    2 -8 -8 333.4
    2 -8 -8 344.4
    2 -8 -8 350.5
    2 -8 -8 354.2
    2 -8 -8 361.6
    2 8 -8 354.5
    2 8 -8 351.9
    2 8 -8 361.9
    -2 -8 7 5.5
    -2 -8 7 4.8
    -2 -8 7 5.3
    -2 8 7 6
    2 -8 -7 4.9
    2 -8 -7 6.9
    2 -8 -7 5.4
    2 -8 -7 4.4
    2 -8 -7 4.3
    2 -8 -7 6.9
    2 8 -7 5.4
    2 8 -7 4.6
    2 8 -7 2.5
    -2 -8 6 41.8
    -2 -8 6 35.3
    -2 -8 6 39.1
    -2 8 6 40.1
    -2 8 6 34.7
    2 -8 -6 35.4
    2 -8 -6 37.5
    2 -8 -6 37.3
    2 -8 -6 47.8
    2 -8 -6 42
    2 -8 -6 40.5
    2 8 -6 41.5
    2 8 -6 42.4
    2 8 -6 38.5
    -2 -8 5 76.9
    -2 -8 5 80.4
    -2 -8 5 73.3
    -2 -8 5 82.8
    -2 -8 5 77.1
    -2 -8 5 87.8
    -2 8 5 82.3
    -2 8 5 75.6
    -2 8 5 75
    2 -8 -5 77.1
    2 -8 -5 88
    2 -8 -5 87.7
    2 -8 -5 83.9
    2 -8 -5 85.6
    2 -8 -5 81.6
    2 -8 -5 96.1
    2 8 -5 82.4
    2 8 -5 82.3
    2 8 -5 80.6
    2 8 -5 82.1
    2 8 -5 88.3
    -2 -8 4 0.7
    -2 -8 4 -0.3
    -2 -8 4 0.6
    -2 -8 4 1.3
    -2 -8 4 0.1
    -2 -8 4 -0.2
    -2 8 4 0.7
    -2 8 4 0.8
    -2 8 4 0.3
    -2 8 4 0
    2 -8 -4 0
    2 -8 -4 1.3
    2 -8 -4 0.8
    2 -8 -4 0.5
    2 -8 -4 0.6
    2 -8 -4 0
    2 8 -4 0.3
    2 8 -4 1.1
    2 8 -4 0.2
    2 8 -4 0.2
    -2 -8 3 107.5
    -2 -8 3 122.6
    -2 -8 3 131.7
    -2 -8 3 120.4
    -2 -8 3 118.6
    -2 -8 3 130
    -2 8 3 123.4
    -2 8 3 124.3
    -2 8 3 114.6
    2 -8 -3 0.2
    2 -8 -3 125.1
    2 -8 -3 113.1
    2 -8 -3 131.8
    2 -8 -3 122.5
    2 -8 -3 138
    2 8 -3 115.9
    2 8 -3 129.4
    2 8 -3 109.3
    2 8 -3 117.2
    -2 -8 2 31
    -2 -8 2 29.6
    -2 -8 2 32.9
    -2 -8 2 31.9
    -2 -8 2 32.5
    -2 -8 2 35.6
    -2 8 2 33
    -2 8 2 36.3
    2 -8 -2 29.2
    2 -8 -2 33.7
    2 -8 -2 34.3
    2 -8 -2 35.2
    2 -8 -2 33.1
    2 -8 -2 34.7
    2 8 -2 30.5
    2 8 -2 33.4
    2 8 -2 33.8
    2 8 -2 34.4
    -2 -8 1 1
    -2 -8 1 0.7
    -2 -8 1 0.9
    -2 -8 1 1.2
    -2 -8 1 0.2
    -2 -8 1 2.1
    -2 8 1 2.1
    -2 8 1 1.4
    -2 8 1 0.9
    -2 8 1 0.7
    2 -8 -1 2.9
    2 -8 -1 0.1
    2 -8 -1 -0.2
    2 -8 -1 -0.2
    2 -8 -1 3.3
    2 -8 -1 2.4
    2 8 -1 2.1
    2 8 -1 0.9
    2 8 -1 1.3
    2 8 -1 1.4
    -2 -8 0 704.9
    -2 -8 0 694
    -2 -8 0 696.2
    -2 -8 0 728.8
    -2 -8 0 737.8
    -2 8 0 723
    -2 8 0 741.6
    -2 8 0 711.3
    -2 8 0 617.7
    2 -8 0 656.8
    2 -8 0 712
    2 -8 0 689.6
    2 -8 0 749.3
    2 -8 0 704
    2 -8 0 798.2
    2 8 0 722.3
    2 8 0 708.4
    2 8 0 671
    -2 -8 -1 19.8
    -2 -8 -1 17.1
    -2 -8 -1 23.2
    -2 -8 -1 18.7
    -2 -8 -1 21.8
    -2 8 -1 20.9
    -2 8 -1 21.5
    -2 8 -1 21.9
    -2 8 -1 18.5
    2 -8 1 21.3
    2 -8 1 19.5
    2 -8 1 20.2
    2 -8 1 19.4
    2 -8 1 17.5
    2 -8 1 26
    2 8 1 21.2
    2 8 1 17.4
    2 8 1 22.2
    2 8 1 21.1
    -2 -8 -2 46.1
    -2 -8 -2 59.4
    -2 -8 -2 51.9
    -2 -8 -2 54.4
    -2 -8 -2 54.5
    -2 8 -2 58.1
    -2 8 -2 57.5
    -2 8 -2 60.5
    -2 8 -2 62.5
    -2 8 -2 55.8
    2 -8 2 51.3
    2 -8 2 54.9
    2 -8 2 49
    2 -8 2 57.9
    2 -8 2 56.7
    2 -8 2 61.7
    2 8 2 51.5
    2 8 2 54.8
    2 8 2 56.7
    2 8 2 53.9
    -2 -8 -3 2
    -2 -8 -3 1.3
    -2 -8 -3 0.9
    -2 -8 -3 1.9
    -2 -8 -3 1.5
    -2 8 -3 1.6
    -2 8 -3 2.5
    -2 8 -3 2.2
    -2 8 -3 3.1
    -2 8 -3 1.9
    2 -8 3 2.5
    2 -8 3 2.9
    2 -8 3 1.8
    2 -8 3 2.7
    2 -8 3 3.4
    2 8 3 3
    2 8 3 2.8
    2 8 3 2.5
    -2 -8 -4 48.5
    -2 -8 -4 57.2
    -2 -8 -4 51.5
    -2 -8 -4 51.1
    -2 -8 -4 53.9
    -2 8 -4 56
    -2 8 -4 54.4
    -2 8 -4 50.3
    -2 8 -4 51.8
    -2 8 -4 50.6
    2 -8 4 50.4
    2 -8 4 52.5
    2 -8 4 48.5
    2 -8 4 47.1
    2 -8 4 54.1
    2 8 4 50.3
    2 8 4 50.8
    2 8 4 55
    -2 -8 -5 55.7
    -2 -8 -5 54.9
    -2 -8 -5 50
    -2 -8 -5 54.6
    -2 -8 -5 58.2
    -2 8 -5 58.5
    -2 8 -5 48.7
    -2 8 -5 52.4
    -2 8 -5 57.8
    -2 8 -5 50.3
    2 -8 5 51.9
    2 -8 5 52.8
    2 -8 5 53.3
    2 -8 5 53.2
    2 8 5 54.2
    2 8 5 57.5
    -2 -8 -6 4.4
    -2 -8 -6 8.7
    -2 -8 -6 5.1
    -2 -8 -6 9.2
    -2 -8 -6 7.5
    -2 8 -6 8.2
    -2 8 -6 7.8
    -2 8 -6 8.4
    2 -8 6 7.1
    2 -8 6 9.1
    2 8 6 7.1
    2 8 6 6.7
    -2 -8 -7 0.6
    -2 -8 -7 5.1
    -2 -8 -7 2.3
    -2 -8 -7 2
    -2 8 -7 2
    -2 8 -7 2.8
    2 -8 7 1.7
    2 -8 7 0.6
    2 8 7 3.6
    -2 -8 -8 3.3
    -2 -8 -8 5.2
    -2 -8 -8 2.6
    -2 -8 -8 2.4
    -2 8 -8 4.6
    -2 8 -8 4.9
    2 -8 8 4.6
    2 8 8 5.6
    2 8 8 1.3
    -2 -8 -9 24.7
    -2 -8 -9 19
    -2 -8 -9 20
    -2 8 -9 16.6
    -2 8 -9 19.5
    2 -8 9 16.5
    2 8 9 19.1
    2 8 9 20.4
    -2 -8 -10 3.7
    -2 -8 -10 2.1
    2 -8 10 2.9
    2 8 10 0.9
    -2 -8 -11 0.8
    -2 -8 -11 0.2
    2 -8 11 -0.6
    2 8 11 0.2
    -2 -9 12 5.8
    2 -9 -12 7
    2 9 -12 7.5
    -2 -9 11 0.4
    2 -9 -11 2.3
    2 9 -11 2.7
    -2 -9 10 230.8
    -2 -9 10 214.5
    -2 9 10 229.1
    -2 9 10 237.6
    2 -9 -10 236.9
    2 -9 -10 228.4
    2 -9 -10 213.3
    2 9 -10 246.5
    -2 -9 9 9.5
    -2 -9 9 9.4
    -2 9 9 14.3
    -2 9 9 6.8
    2 -9 -9 10.3
    2 -9 -9 10.2
    2 -9 -9 9.9
    2 -9 -9 10.5
    2 9 -9 10.4
    2 9 -9 12.4
    -2 -9 8 64.5
    -2 -9 8 51.6
    -2 9 8 63
    2 -9 -8 56.3
    2 -9 -8 56.3
    2 -9 -8 58.3
    2 -9 -8 57.2
    2 -9 -8 56.2
    2 9 -8 59.9
    2 9 -8 58.7
    -2 -9 7 133.9
    -2 -9 7 128.6
    -2 -9 7 141.6
    -2 9 7 139.5
    2 -9 -7 130.1
    2 -9 -7 144.5
    2 -9 -7 136.4
    2 -9 -7 153.3
    2 -9 -7 154.2
    2 -9 -7 133.3
    2 9 -7 135.7
    2 9 -7 140.6
    -2 -9 6 38.3
    -2 -9 6 32.8
    -2 -9 6 38.9
    -2 9 6 35.9
    -2 9 6 39
    2 -9 -6 35.2
    2 -9 -6 40.7
    2 -9 -6 36.1
    2 -9 -6 39.4
    2 -9 -6 43.4
    2 -9 -6 43.7
    2 9 -6 41.9
    2 9 -6 46.1
    -2 -9 5 57.2
    -2 -9 5 62.6
    -2 -9 5 60.6
    -2 -9 5 57.4
    -2 -9 5 62.7
    -2 9 5 57.3
    -2 9 5 55.2
    -2 9 5 55.1
    2 -9 -5 57.7
    2 -9 -5 59.1
    2 -9 -5 65.6
    2 -9 -5 65.8
    2 -9 -5 56.8
    2 -9 -5 58
    2 9 -5 65
    2 9 -5 61.3
    2 9 -5 61.9
    2 9 -5 61.1
    -2 -9 4 1.6
    -2 -9 4 2.6
    -2 -9 4 1.9
    -2 -9 4 3.1
    -2 -9 4 4.9
    -2 -9 4 1.6
    -2 9 4 2.7
    -2 9 4 2.3
    -2 9 4 0.6
    -2 9 4 1.8
    2 -9 -4 3.6
    2 -9 -4 1.3
    2 -9 -4 3.1
    2 -9 -4 2.5
    2 -9 -4 3.9
    2 -9 -4 3.5
    2 -9 -4 3.1
    2 9 -4 2.7
    2 9 -4 2.4
    2 9 -4 2.8
    2 9 -4 2.1
    -2 -9 3 18.5
    -2 -9 3 33.8
    -2 -9 3 33.5
    -2 -9 3 35.2
    -2 -9 3 30.8
    -2 -9 3 34.5
    -2 9 3 29.8
    -2 9 3 27.7
    -2 9 3 38.4
    -2 9 3 31.8
    2 -9 -3 21
    2 -9 -3 32
    2 -9 -3 29.3
    2 -9 -3 33
    2 -9 -3 26.9
    2 -9 -3 29.6
    2 9 -3 36.6
    2 9 -3 32.8
    2 9 -3 32.6
    2 9 -3 32.6
    -2 -9 2 244.4
    -2 -9 2 254.7
    -2 -9 2 268.4
    -2 -9 2 271.6
    -2 -9 2 270.5
    -2 -9 2 288.5
    -2 9 2 274.9
    -2 9 2 260.7
    2 -9 -2 252.4
    2 -9 -2 275.9
    2 -9 -2 275.3
    2 -9 -2 290.5
    2 -9 -2 284.1
    2 -9 -2 302.2
    2 9 -2 275
    2 9 -2 272.1
    2 9 -2 265.5
    2 9 -2 269.1
    -2 -9 1 177.9
    -2 -9 1 189.8
    -2 -9 1 176.1
    -2 -9 1 181.9
    -2 -9 1 199.6
    -2 9 1 199.1
    -2 9 1 201.6
    -2 9 1 172.1
    2 -9 -1 159.4
    2 -9 -1 188.7
    2 -9 -1 187.8
    2 -9 -1 186
    2 -9 -1 183.3
    2 -9 -1 203.1
    2 9 -1 194.2
    2 9 -1 189.5
    2 9 -1 196.1
    2 9 -1 182.9
    -2 -9 0 12.2
    -2 -9 0 12.2
    -2 -9 0 14.3
    -2 -9 0 13.4
    -2 -9 0 8.9
    -2 9 0 7.7
    -2 9 0 9.4
    -2 9 0 10.3
    2 -9 0 10.9
    2 -9 0 7.4
    2 -9 0 7.3
    2 -9 0 10.4
    2 -9 0 8.6
    2 -9 0 12.8
    2 9 0 10.5
    2 9 0 9.5
    2 9 0 7.2
    2 9 0 8.8
    -2 -9 -1 1.4
    -2 -9 -1 1.7
    -2 -9 -1 0.3
    -2 -9 -1 3.1
    -2 -9 -1 1
    -2 9 -1 0.7
    -2 9 -1 3.2
    -2 9 -1 1.2
    2 -9 1 0.8
    2 -9 1 2.7
    2 -9 1 3.1
    2 -9 1 0.8
    2 -9 1 1.7
    2 -9 1 1.2
    2 9 1 0.2
    2 9 1 0.9
    2 9 1 1.4
    2 9 1 2.2
    -2 -9 -2 155.5
    -2 -9 -2 166.4
    -2 -9 -2 154.3
    -2 -9 -2 162.3
    -2 -9 -2 164.3
    -2 9 -2 160.7
    -2 9 -2 171.1
    -2 9 -2 162.3
    -2 9 -2 166.2
    2 -9 2 151.7
    2 -9 2 160.8
    2 -9 2 164.1
    2 -9 2 174.9
    2 -9 2 171.9
    2 9 2 155.8
    2 9 2 158.3
    2 9 2 151.8
    -2 -9 -3 -0.4
    -2 -9 -3 0.5
    -2 -9 -3 2.2
    -2 -9 -3 1
    -2 -9 -3 0.7
    -2 9 -3 1.5
    -2 9 -3 -0.2
    -2 9 -3 0.4
    -2 9 -3 1.5
    -2 9 -3 0.9
    2 -9 3 -0.3
    2 -9 3 2.3
    2 -9 3 0.3
    2 -9 3 1.1
    2 -9 3 2.1
    2 9 3 -0.3
    2 9 3 0.1
    2 9 3 2.4
    -2 -9 -4 25.8
    -2 -9 -4 19
    -2 -9 -4 23
    -2 -9 -4 24
    -2 -9 -4 24.6
    -2 9 -4 21.2
    -2 9 -4 25.9
    -2 9 -4 24.5
    -2 9 -4 28.5
    -2 9 -4 23.8
    2 -9 4 19.9
    2 -9 4 23.2
    2 -9 4 24.5
    2 -9 4 27.4
    2 9 4 30.2
    2 9 4 29.8
    -2 -9 -5 4.2
    -2 -9 -5 3.2
    -2 -9 -5 3.6
    -2 -9 -5 5
    -2 -9 -5 3.6
    -2 9 -5 2.6
    -2 9 -5 1
    -2 9 -5 3
    -2 9 -5 4.8
    -2 9 -5 4.6
    2 -9 5 4.6
    2 -9 5 2.7
    2 -9 5 1.5
    2 -9 5 3.6
    2 9 5 0.6
    2 9 5 1.3
    -2 -9 -6 6.6
    -2 -9 -6 6.8
    -2 -9 -6 7.9
    -2 -9 -6 9.3
    -2 -9 -6 5.1
    -2 9 -6 9.5
    -2 9 -6 10.2
    -2 9 -6 7.2
    2 -9 6 7.3
    2 -9 6 7.2
    2 9 6 5.7
    2 9 6 12.8
    -2 -9 -7 3.7
    -2 -9 -7 2.4
    -2 -9 -7 2
    -2 -9 -7 1.1
    -2 9 -7 3.3
    -2 9 -7 2.2
    2 -9 7 0.8
    2 9 7 1.9
    2 9 7 2.4
    -2 -9 -8 -0.2
    -2 -9 -8 1.3
    -2 -9 -8 0.9
    -2 9 -8 0.4
    -2 9 -8 1.2
    2 -9 8 2.3
    2 9 8 4.5
    -2 -9 -9 26
    -2 -9 -9 24.4
    -2 -9 -9 26.8
    2 -9 9 20.1
    -2 -9 -10 41.7
    -2 -9 -10 35.5
    2 -9 10 36.7
    -2 -10 11 36.9
    2 -10 -11 30.3
    2 10 -11 42.8
    -2 -10 10 0.6
    2 -10 -10 1.6
    2 -10 -10 3
    2 -10 -10 0.7
    2 10 -10 2.5
    -2 -10 9 16.1
    -2 -10 9 15.3
    -2 10 9 22.6
    -2 10 9 14.5
    2 -10 -9 15
    2 -10 -9 15.2
    2 -10 -9 20.2
    2 -10 -9 18.1
    2 10 -9 26.7
    -2 -10 8 128.7
    -2 -10 8 129.7
    -2 10 8 142.1
    -2 10 8 134.9
    2 -10 -8 139.1
    2 -10 -8 143.7
    2 -10 -8 128.7
    2 -10 -8 135.3
    2 -10 -8 129.4
    2 10 -8 146
    2 10 -8 123.4
    -2 -10 7 26.7
    -2 -10 7 23.6
    -2 -10 7 24.7
    -2 10 7 27.4
    -2 10 7 27.9
    2 -10 -7 27.6
    2 -10 -7 20.9
    2 -10 -7 31.1
    2 -10 -7 25.5
    2 -10 -7 25.1
    2 -10 -7 19.9
    2 10 -7 34.2
    2 10 -7 21.3
    -2 -10 6 34
    -2 -10 6 32.9
    -2 -10 6 30.1
    -2 10 6 33.8
    -2 10 6 40.7
    2 -10 -6 31.8
    2 -10 -6 33.8
    2 -10 -6 42.6
    2 -10 -6 40.4
    2 -10 -6 40.3
    2 -10 -6 38.8
    2 10 -6 34.5
    2 10 -6 40.8
    -2 -10 5 240
    -2 -10 5 234.5
    -2 -10 5 235.5
    -2 -10 5 244.1
    -2 10 5 239.9
    -2 10 5 242.5
    2 -10 -5 237
    2 -10 -5 246.1
    2 -10 -5 238
    2 -10 -5 259
    2 -10 -5 256.1
    2 -10 -5 255.7
    2 10 -5 256
    2 10 -5 231.3
    2 10 -5 237.4
    2 10 -5 247.8
    -2 -10 4 3.2
    -2 -10 4 2.1
    -2 -10 4 2.8
    -2 -10 4 1.5
    -2 -10 4 3
    -2 -10 4 1.6
    -2 10 4 0.6
    -2 10 4 2.9
    -2 10 4 2.3
    2 -10 -4 1.8
    2 -10 -4 4.2
    2 -10 -4 2.2
    2 -10 -4 1.3
    2 -10 -4 1
    2 -10 -4 1.9
    2 10 -4 3.3
    2 10 -4 1.9
    2 10 -4 2
    2 10 -4 2
    -2 -10 3 0.2
    -2 -10 3 10.2
    -2 -10 3 12.6
    -2 -10 3 14.5
    -2 -10 3 11.3
    -2 -10 3 11.4
    -2 10 3 14.2
    -2 10 3 13.1
    -2 10 3 10
    2 -10 -3 9.3
    2 -10 -3 8.2
    2 -10 -3 7.9
    2 -10 -3 8.4
    2 -10 -3 8.9
    2 -10 -3 13.5
    2 10 -3 9.3
    2 10 -3 9.2
    2 10 -3 14.2
    2 10 -3 11.8
    -2 -10 2 79.8
    -2 -10 2 72.2
    -2 -10 2 81.9
    -2 -10 2 76.2
    -2 -10 2 83.5
    -2 10 2 82.1
    -2 10 2 87
    -2 10 2 73.2
    -2 10 2 74.5
    2 -10 -2 88
    2 -10 -2 76.9
    2 -10 -2 82.9
    2 -10 -2 86.6
    2 -10 -2 79.9
    2 10 -2 78.7
    2 10 -2 76.5
    2 10 -2 78.3
    2 10 -2 74.1
    -2 -10 1 71.7
    -2 -10 1 67
    -2 -10 1 68.7
    -2 -10 1 60.8
    -2 -10 1 70.4
    -2 10 1 60.4
    -2 10 1 68.6
    -2 10 1 67.5
    2 -10 -1 66.6
    2 -10 -1 67.5
    2 -10 -1 65.7
    2 -10 -1 78.5
    2 -10 -1 72.5
    2 -10 -1 73.8
    2 10 -1 69
    2 10 -1 73.7
    2 10 -1 73.6
    2 10 -1 70.8
    -2 -10 0 240.5
    -2 -10 0 247.1
    -2 -10 0 234
    -2 -10 0 230.2
    -2 -10 0 261.2
    -2 10 0 258.3
    -2 10 0 242
    2 -10 0 219.8
    2 -10 0 257.6
    2 -10 0 232.3
    2 -10 0 261.8
    2 -10 0 257
    2 10 0 244.4
    2 10 0 247.4
    2 10 0 243.6
    2 10 0 234.5
    -2 -10 -1 76.7
    -2 -10 -1 77.9
    -2 -10 -1 77.5
    -2 -10 -1 75.5
    -2 10 -1 79.8
    -2 10 -1 76.5
    2 -10 1 65.7
    2 -10 1 85.3
    2 -10 1 73
    2 -10 1 85.2
    2 -10 1 88.2
    2 10 1 75.6
    2 10 1 77.4
    2 10 1 75.1
    -2 -10 -2 51.5
    -2 -10 -2 46.8
    -2 -10 -2 49.5
    -2 -10 -2 45.5
    -2 -10 -2 56.1
    -2 10 -2 55.7
    -2 10 -2 51.2
    -2 10 -2 44
    2 -10 2 50.5
    2 -10 2 46
    2 -10 2 48.4
    2 -10 2 52
    2 -10 2 48.4
    2 10 2 52.5
    2 10 2 46.6
    -2 -10 -3 130.4
    -2 -10 -3 121.7
    -2 -10 -3 119.6
    -2 -10 -3 128.4
    -2 -10 -3 123.7
    -2 10 -3 125.5
    -2 10 -3 120
    -2 10 -3 128.7
    2 -10 3 117.2
    2 -10 3 122.4
    2 -10 3 122.8
    2 -10 3 125.6
    2 -10 3 126.9
    2 10 3 120
    2 10 3 123.3
    -2 -10 -4 124.3
    -2 -10 -4 131.8
    -2 -10 -4 124.7
    -2 -10 -4 125.9
    -2 -10 -4 130.4
    -2 10 -4 131.5
    -2 10 -4 120.7
    -2 10 -4 120.5
    2 -10 4 117.4
    2 -10 4 125.3
    2 -10 4 123.6
    2 -10 4 122.5
    2 10 4 136.2
    2 10 4 130
    -2 -10 -5 1.4
    -2 -10 -5 0.2
    -2 -10 -5 2
    -2 -10 -5 2.6
    -2 -10 -5 1.4
    -2 10 -5 1.2
    -2 10 -5 2.9
    -2 10 -5 2.3
    2 -10 5 4.9
    2 -10 5 1.6
    2 -10 5 2.2
    2 10 5 5.5
    2 10 5 2.4
    -2 -10 -6 0.4
    -2 -10 -6 0.6
    -2 -10 -6 0.7
    -2 -10 -6 -0.8
    -2 -10 -6 -0.3
    -2 10 -6 1
    2 -10 6 0.6
    2 -10 6 0.8
    2 10 6 0.5
    2 10 6 1.2
    -2 -10 -7 6.4
    -2 -10 -7 5.9
    -2 -10 -7 6.6
    2 -10 7 5.5
    2 10 7 7.2
    -2 -10 -8 12
    -2 -10 -8 10.6
    -2 -10 -8 9.4
    2 -10 8 9.9
    2 10 8 8.9
    -2 -10 -9 8.2
    -2 -10 -9 10.5
    -2 -10 -9 6.1
    2 -10 9 5.1
    2 10 9 11.1
    -2 -11 10 -1.7
    -2 11 10 2.4
    2 -11 -10 0.7
    2 -11 -10 1.7
    2 -11 -10 -0.1
    2 11 -10 -0.4
    -2 -11 9 46.7
    -2 11 9 64.2
    2 -11 -9 52.7
    2 -11 -9 44.5
    2 -11 -9 50.8
    2 11 -9 62.7
    -2 -11 8 47.4
    -2 -11 8 40.6
    -2 11 8 60.1
    2 -11 -8 47.1
    2 -11 -8 51.5
    2 -11 -8 40.7
    2 -11 -8 45.8
    2 -11 -8 43.4
    2 11 -8 50.5
    -2 -11 7 156.4
    -2 -11 7 147.7
    -2 -11 7 159.6
    -2 11 7 151.9
    -2 11 7 144.5
    2 -11 -7 161.9
    2 -11 -7 175.2
    2 -11 -7 154.3
    2 -11 -7 163.6
    2 -11 -7 157.3
    2 -11 -7 163.1
    2 11 -7 181
    -2 -11 6 0.5
    -2 -11 6 0.3
    -2 -11 6 0.3
    -2 11 6 3
    -2 11 6 0.6
    2 -11 -6 1.3
    2 -11 -6 2
    2 -11 -6 0
    2 -11 -6 0.1
    2 -11 -6 1.6
    2 -11 -6 0.2
    2 11 -6 0.6
    2 11 -6 1.5
    -2 -11 5 25.8
    -2 -11 5 19
    -2 -11 5 24
    -2 11 5 25.4
    -2 11 5 16.9
    2 -11 -5 16
    2 -11 -5 20.1
    2 -11 -5 24.6
    2 -11 -5 27
    2 -11 -5 20.3
    2 -11 -5 17.8
    2 11 -5 22.1
    2 11 -5 24.1
    -2 -11 4 6.2
    -2 -11 4 8.7
    -2 -11 4 8.6
    -2 -11 4 12.1
    -2 -11 4 7
    -2 11 4 8
    -2 11 4 9.7
    -2 11 4 7.6
    2 -11 -4 5.1
    2 -11 -4 9
    2 -11 -4 9.4
    2 -11 -4 10.5
    2 -11 -4 8.8
    2 11 -4 11.9
    2 11 -4 10.1
    2 11 -4 10.4
    -2 -11 3 36.2
    -2 -11 3 32.1
    -2 -11 3 30.4
    -2 -11 3 38.4
    -2 -11 3 35.6
    -2 11 3 36.7
    -2 11 3 31.8
    -2 11 3 29.7
    2 -11 -3 37.2
    2 -11 -3 36.3
    2 -11 -3 42
    2 -11 -3 37.5
    2 11 -3 39.8
    2 11 -3 34.2
    2 11 -3 31.3
    -2 -11 2 7.4
    -2 -11 2 10.2
    -2 -11 2 11
    -2 -11 2 11
    -2 -11 2 7
    -2 11 2 7
    -2 11 2 9
    -2 11 2 7.3
    2 -11 -2 8.5
    2 -11 -2 6
    2 -11 -2 7.2
    2 -11 -2 8.1
    2 11 -2 9.8
    2 11 -2 9.8
    2 11 -2 6.2
    -2 -11 1 18.7
    -2 -11 1 24
    -2 -11 1 24
    -2 -11 1 27.8
    -2 -11 1 23
    -2 11 1 21.6
    -2 11 1 20.7
    -2 11 1 23.6
    2 -11 -1 18.4
    2 -11 -1 21.6
    2 -11 -1 20.7
    2 -11 -1 18.7
    2 -11 -1 23.3
    2 11 -1 21
    2 11 -1 25
    2 11 -1 23.2
    -2 -11 0 306.8
    -2 -11 0 305.1
    -2 -11 0 319.2
    -2 -11 0 313.1
    -2 -11 0 335.7
    -2 11 0 322.2
    -2 11 0 303
    2 -11 0 268.7
    2 -11 0 312.9
    2 -11 0 309.4
    2 -11 0 328.7
    2 -11 0 318.7
    2 11 0 323.5
    2 11 0 307.7
    2 11 0 293
    -2 -11 -1 51.6
    -2 -11 -1 54.7
    -2 -11 -1 47.1
    -2 -11 -1 42.2
    -2 11 -1 47.4
    -2 11 -1 49.9
    -2 11 -1 48.5
    2 -11 1 37.2
    2 -11 1 51.8
    2 -11 1 48.1
    2 -11 1 49.9
    2 -11 1 52.4
    2 11 1 52.2
    2 11 1 50
    -2 -11 -2 -0.1
    -2 -11 -2 0.7
    -2 -11 -2 1
    -2 -11 -2 1.4
    -2 11 -2 -0.4
    -2 11 -2 0.9
    -2 11 -2 0
    2 -11 2 0.7
    2 -11 2 -0.2
    2 -11 2 1.3
    2 -11 2 -0.1
    2 -11 2 -0.2
    2 11 2 0.6
    2 11 2 -0.2
    -2 -11 -3 20
    -2 -11 -3 19.7
    -2 -11 -3 17.7
    -2 -11 -3 16.8
    -2 -11 -3 17.3
    -2 11 -3 23.5
    -2 11 -3 20.2
    -2 11 -3 17.9
    2 -11 3 13
    2 -11 3 17.2
    2 -11 3 15.7
    2 -11 3 19.3
    2 -11 3 18.6
    2 11 3 23.6
    2 11 3 19.3
    -2 -11 -4 4.5
    -2 -11 -4 5.2
    -2 -11 -4 4.7
    -2 -11 -4 5.1
    -2 -11 -4 4.7
    -2 11 -4 6.8
    -2 11 -4 6.8
    -2 11 -4 9.7
    2 -11 4 4.5
    2 -11 4 7.1
    2 -11 4 3.6
    2 -11 4 8.2
    2 11 4 7
    2 11 4 5.3
    -2 -11 -5 -0.1
    -2 -11 -5 -0.1
    -2 -11 -5 0.8
    -2 -11 -5 1
    -2 -11 -5 2
    -2 11 -5 0.1
    2 -11 5 -0.4
    2 -11 5 -1.2
    2 -11 5 0.4
    2 11 5 2.3
    -2 -11 -6 38
    -2 -11 -6 27.7
    -2 -11 -6 29
    -2 -11 -6 27.1
    2 -11 6 28.9
    2 11 6 25.6
    -2 -11 -7 7.6
    -2 -11 -7 8.8
    -2 -11 -7 9.7
    2 -11 7 8.3
    2 11 7 7.8
    -2 -11 -8 4.6
    -2 -11 -8 1.8
    -2 -11 -8 1.6
    2 -11 8 2.9
    2 11 8 1.1
    -2 -12 9 72.7
    -2 12 9 74.8
    2 -12 -9 62.9
    2 -12 -9 72.7
    2 -12 -9 69.7
    2 12 -9 76.7
    -2 -12 8 1.8
    -2 12 8 3.1
    2 -12 -8 0.2
    2 -12 -8 0.5
    2 -12 -8 0.6
    2 -12 -8 0.1
    2 12 -8 1.5
    -2 -12 7 94.5
    -2 -12 7 85.9
    -2 12 7 103
    2 -12 -7 101.3
    2 -12 -7 100.8
    2 -12 -7 96.9
    2 -12 -7 103.2
    2 12 -7 114
    -2 -12 6 35.2
    -2 -12 6 35.3
    -2 -12 6 34.9
    -2 12 6 36.4
    2 -12 -6 41.7
    2 -12 -6 36.9
    2 -12 -6 40.3
    2 -12 -6 35.5
    2 12 -6 42.3
    -2 -12 5 13.2
    -2 -12 5 9.5
    -2 12 5 8.1
    2 -12 -5 6.6
    2 -12 -5 8.9
    2 -12 -5 7.8
    2 -12 -5 11.2
    2 12 -5 11.3
    -2 -12 4 0.6
    -2 -12 4 -0.5
    -2 -12 4 0.9
    -2 12 4 1.7
    -2 12 4 0.4
    2 -12 -4 1.5
    2 -12 -4 1.6
    2 -12 -4 -0.4
    2 -12 -4 0.2
    2 -12 -4 0.1
    2 12 -4 -0.1
    2 12 -4 2.2
    2 12 -4 2.5
    -2 -12 3 14.7
    -2 -12 3 19.8
    -2 -12 3 19.2
    -2 -12 3 19.9
    -2 -12 3 20.3
    -2 12 3 23
    -2 12 3 14
    -2 12 3 16.1
    2 -12 -3 16.5
    2 -12 -3 15.8
    2 -12 -3 19.4
    2 -12 -3 23.3
    2 12 -3 17.4
    2 12 -3 17
    2 12 -3 13.4
    -2 -12 2 22.1
    -2 -12 2 18.8
    -2 -12 2 27.3
    -2 -12 2 21.9
    -2 -12 2 19.5
    -2 12 2 23.5
    -2 12 2 23
    -2 12 2 15.5
    2 -12 -2 21.1
    2 -12 -2 18.6
    2 -12 -2 22.6
    2 -12 -2 20.5
    2 12 -2 23
    2 12 -2 16.1
    2 12 -2 17.2
    -2 -12 1 89.4
    -2 -12 1 86.3
    -2 -12 1 89.4
    -2 -12 1 82.3
    -2 -12 1 86.4
    -2 12 1 104.2
    -2 12 1 85.8
    -2 12 1 81.9
    2 -12 -1 93.6
    2 -12 -1 84.1
    2 -12 -1 92.5
    2 -12 -1 92.8
    2 12 -1 95.6
    2 12 -1 84.2
    2 12 -1 80.4
    -2 -12 0 0.5
    -2 -12 0 -0.3
    -2 -12 0 1.9
    -2 -12 0 -0.1
    -2 -12 0 0.7
    -2 12 0 0.1
    -2 12 0 0.8
    2 -12 0 1.2
    2 -12 0 1.2
    2 -12 0 1.6
    2 -12 0 1.9
    2 12 0 0
    2 12 0 -0.7
    -2 -12 -1 187.5
    -2 -12 -1 181.2
    -2 -12 -1 192.3
    -2 -12 -1 176.5
    -2 12 -1 184.4
    -2 12 -1 190.4
    -2 12 -1 170.1
    2 -12 1 160.1
    2 -12 1 205.6
    2 -12 1 179.6
    2 -12 1 204
    2 -12 1 194.7
    2 12 1 200.8
    2 12 1 178.8
    -2 -12 -2 3.2
    -2 -12 -2 9.4
    -2 -12 -2 4.4
    -2 -12 -2 8.3
    -2 12 -2 5.1
    -2 12 -2 7
    -2 12 -2 4.6
    2 -12 2 4.3
    2 -12 2 7.5
    2 -12 2 5.4
    2 -12 2 5
    2 -12 2 7.3
    2 12 2 5.2
    2 12 2 5.1
    -2 -12 -3 4
    -2 -12 -3 5.5
    -2 -12 -3 5
    -2 -12 -3 5
    -2 -12 -3 2.7
    -2 12 -3 6
    -2 12 -3 4.8
    2 -12 3 5.1
    2 -12 3 3.5
    2 -12 3 5.3
    2 -12 3 6.3
    2 -12 3 3.3
    2 12 3 5.1
    -2 -12 -4 3
    -2 -12 -4 0.4
    -2 -12 -4 2
    -2 -12 -4 3.4
    -2 12 -4 3
    -2 12 -4 3.5
    2 -12 4 3.1
    2 -12 4 3.1
    2 -12 4 2.3
    2 -12 4 3
    2 12 4 2.8
    -2 -12 -5 -0.3
    -2 -12 -5 -0.7
    -2 -12 -5 0.2
    -2 -12 -5 -0.2
    -2 12 -5 -1.7
    2 -12 5 -0.4
    2 -12 5 -0.2
    2 -12 5 -0.2
    2 12 5 0.1
    -2 -12 -6 1
    -2 -12 -6 4.8
    -2 -12 -6 3.6
    -2 -12 -6 2.3
    2 -12 6 1.6
    2 12 6 2.4
    -2 -12 -7 31.6
    -2 -12 -7 33.5
    -2 -12 -7 28.7
    2 -12 7 27.2
    2 12 7 35
    -2 -13 7 29.5
    -2 13 7 33.1
    2 -13 -7 24.6
    2 -13 -7 27.5
    2 -13 -7 30.6
    2 -13 -7 33.8
    2 13 -7 42.5
    -2 -13 6 -0.3
    -2 13 6 0.2
    2 -13 -6 1
    2 -13 -6 -0.1
    2 -13 -6 -0.8
    2 -13 -6 -1.7
    2 13 -6 1.6
    -2 -13 5 -0.5
    2 -13 -5 2.4
    2 -13 -5 -0.3
    2 -13 -5 2.2
    2 -13 -5 -0.6
    2 13 -5 0.8
    -2 -13 4 -1
    -2 -13 4 0.4
    -2 13 4 1.5
    2 -13 -4 1.4
    2 -13 -4 -0.7
    2 -13 -4 -0.2
    2 13 -4 0.3
    -2 -13 3 39.9
    -2 -13 3 37
    -2 -13 3 40.1
    -2 -13 3 32.3
    -2 13 3 38.2
    2 -13 -3 41
    2 -13 -3 41.3
    2 -13 -3 42.8
    2 13 -3 44.3
    2 13 -3 38.2
    -2 -13 2 0.4
    -2 -13 2 0.4
    -2 -13 2 -0.6
    -2 -13 2 0.2
    -2 -13 2 -0.4
    -2 13 2 0.1
    -2 13 2 -0.4
    2 -13 -2 -0.8
    2 -13 -2 1.5
    2 -13 -2 -0.2
    2 13 -2 -1.4
    2 13 -2 0.4
    2 13 -2 2.4
    -2 -13 1 42.9
    -2 -13 1 43.8
    -2 -13 1 49.1
    -2 -13 1 43.4
    -2 -13 1 41.8
    -2 13 1 46.1
    -2 13 1 32.6
    2 -13 -1 44.2
    2 -13 -1 42.8
    2 -13 -1 53.2
    2 13 -1 41
    2 13 -1 48.5
    -2 -13 0 111.2
    -2 -13 0 115.8
    -2 -13 0 120.1
    -2 -13 0 111.1
    -2 13 0 113.3
    2 -13 0 106.2
    2 -13 0 109.8
    2 -13 0 126.1
    2 13 0 121.5
    -2 -13 -1 29.3
    -2 -13 -1 34.1
    -2 -13 -1 36.3
    -2 13 -1 28.4
    -2 13 -1 30
    2 -13 1 31.9
    2 -13 1 27.7
    2 -13 1 26.7
    2 13 1 39.4
    -2 -13 -2 1.4
    -2 -13 -2 0.4
    -2 -13 -2 1.2
    -2 13 -2 0.1
    -2 13 -2 -0.3
    2 -13 2 0.2
    2 -13 2 -0.9
    2 -13 2 0.2
    2 -13 2 0.5
    2 13 2 1.7
    -2 -13 -3 28.5
    -2 -13 -3 24
    -2 -13 -3 32.9
    -2 13 -3 30.5
    -2 13 -3 34.1
    2 -13 3 22.9
    2 -13 3 28.8
    2 -13 3 28.9
    2 -13 3 31.9
    2 13 3 28.2
    -2 -13 -4 29
    -2 -13 -4 31.3
    -2 -13 -4 28.3
    -2 -13 -4 27.5
    -2 13 -4 20.3
    -2 13 -4 27.6
    2 -13 4 23.4
    2 -13 4 28.4
    2 13 4 28
    -2 -13 -5 -0.1
    -2 -13 -5 0.2
    -2 -13 -5 -0.2
    -2 -13 -5 -1.2
    2 -13 5 1.1
    2 -13 5 0.2
    2 13 5 -0.8
    -2 -13 -6 6.7
    -2 -13 -6 4.7
    -2 -13 -6 4.1
    -2 -13 -6 6.2
    2 -13 6 6.2
    2 13 6 6.4
    -2 -14 5 35
    -2 14 5 32.2
    2 -14 -5 26.2
    2 -14 -5 24.9
    2 -14 -5 29.2
    2 14 -5 34.1
    -2 -14 4 12.2
    -2 14 4 14.3
    2 -14 -4 12
    2 -14 -4 10.7
    2 -14 -4 17.5
    2 14 -4 18.7
    -2 -14 3 50.3
    -2 -14 3 47.2
    -2 -14 3 45.7
    -2 14 3 40.9
    2 -14 -3 54
    2 -14 -3 47.6
    2 -14 -3 41.2
    2 14 -3 49
    2 14 -3 46.2
    -2 -14 2 13.5
    -2 -14 2 15.3
    -2 -14 2 13.5
    -2 14 2 10.2
    2 -14 -2 16.6
    2 -14 -2 18.2
    2 -14 -2 15.3
    2 14 -2 20.9
    -2 -14 1 1.3
    -2 -14 1 0.5
    -2 -14 1 1.9
    -2 14 1 1.7
    2 -14 -1 3.5
    2 -14 -1 2.7
    2 -14 -1 2.9
    2 14 -1 -1.2
    -2 -14 0 25
    -2 -14 0 21.7
    -2 -14 0 23.3
    -2 14 0 21.9
    -2 14 0 19.5
    2 -14 0 22.3
    2 -14 0 24.4
    2 -14 0 24.3
    2 14 0 23.5
    -2 -14 -1 5.6
    -2 -14 -1 7.5
    -2 -14 -1 8.7
    -2 14 -1 11.9
    -2 14 -1 14.9
    2 -14 1 12.2
    2 -14 1 9.1
    2 -14 1 8.3
    2 14 1 13
    -2 -14 -2 8.3
    -2 -14 -2 7.2
    -2 -14 -2 6.7
    -2 14 -2 4.2
    -2 14 -2 6.6
    2 -14 2 10.7
    2 -14 2 3.1
    2 -14 2 6.8
    2 14 2 4.9
    -2 -14 -3 2.9
    -2 -14 -3 2
    -2 -14 -3 5.6
    -2 14 -3 2.2
    -2 14 -3 2.5
    2 -14 3 3.1
    2 -14 3 1.6
    2 -14 3 4.2
    2 14 3 1.7
    -3 0 15 0.3
    -3 0 15 -0.4
    3 0 -15 0.3
    -3 0 14 11.5
    -3 0 14 10.4
    3 0 -14 13.1
    3 0 -14 11.4
    -3 0 13 0.7
    -3 0 13 0.8
    -3 0 13 -0.3
    3 0 -13 -1
    3 0 -13 -0.2
    3 0 -13 -0.8
    -3 0 12 4.9
    -3 0 12 4
    -3 0 12 2.6
    3 0 -12 1.6
    3 0 -12 4
    3 0 -12 4
    3 0 -12 8.2
    -3 0 11 -0.3
    -3 0 11 0.1
    -3 0 11 0.8
    3 0 -11 0.1
    3 0 -11 0.2
    3 0 -11 -0.2
    3 0 -11 -1
    -3 0 10 38.2
    -3 0 10 30.8
    -3 0 10 28.7
    -3 0 10 32
    3 0 -10 31.3
    3 0 -10 28
    3 0 -10 27.1
    3 0 -10 30
    -3 0 9 -1
    -3 0 9 0.1
    -3 0 9 0.3
    -3 0 9 -0.6
    3 0 -9 0.1
    3 0 -9 0.6
    3 0 -9 -0.2
    3 0 -9 1
    -3 0 8 188
    -3 0 8 161.5
    -3 0 8 182.4
    -3 0 8 182.4
    3 0 -8 186.8
    3 0 -8 184.6
    3 0 -8 187.1
    -3 0 7 -0.1
    -3 0 7 0.3
    -3 0 7 -0.2
    -3 0 7 0.1
    -3 0 7 -0.4
    3 0 -7 -0.6
    3 0 -7 -0.2
    3 0 -7 0.5
    3 0 -7 0.8
    -3 0 6 2390.9
    -3 0 6 2021.9
    -3 0 6 2319.8
    -3 0 6 2318.3
    -3 0 6 2399.9
    3 0 -6 2363.8
    3 0 -6 2324.5
    3 0 -6 2176.3
    3 0 -6 2298.5
    3 0 -6 2387.5
    -3 0 5 0
    -3 0 5 -0.5
    -3 0 5 -0.1
    -3 0 5 0.2
    -3 0 5 0.5
    -3 0 5 0.6
    3 0 -5 -0.2
    3 0 -5 0.1
    3 0 -5 0.1
    3 0 -5 0.3
    3 0 -5 0.1
    -3 0 4 27.5
    -3 0 4 23.5
    -3 0 4 20.8
    -3 0 4 25.3
    -3 0 4 25.7
    -3 0 4 22.6
    -3 0 4 24.1
    3 0 -4 23.4
    3 0 -4 24.6
    3 0 -4 24.3
    3 0 -4 25.3
    3 0 -4 27.2
    3 0 -4 24.3
    -3 0 3 1.4
    -3 0 3 -0.2
    -3 0 3 0.6
    -3 0 3 -0.2
    -3 0 3 0
    -3 0 3 0.5
    -3 0 3 -0.3
    -3 0 3 -0.1
    -3 0 3 -0.2
    3 0 -3 0.8
    3 0 -3 -0.3
    3 0 -3 0
    3 0 -3 0.5
    3 0 -3 0.9
    3 0 -3 -0.2
    3 0 -3 0
    -3 0 2 107.1
    -3 0 2 105.7
    -3 0 2 126.9
    -3 0 2 124.5
    -3 0 2 106.7
    -3 0 2 111.9
    -3 0 2 109.9
    3 0 -2 115.3
    3 0 -2 121.4
    3 0 -2 128
    3 0 -2 108.9
    3 0 -2 105.7
    3 0 -2 124.4
    3 0 -2 117.4
    -3 0 1 0.2
    -3 0 1 0.4
    -3 0 1 0.4
    -3 0 1 -0.1
    -3 0 1 0.5
    -3 0 1 0.2
    -3 0 1 -0.2
    3 0 -1 -0.3
    3 0 -1 -0.5
    3 0 -1 0.6
    3 0 -1 0.2
    3 0 -1 0.6
    3 0 -1 -0.3
    -3 0 0 55.1
    -3 0 0 56.2
    -3 0 0 56.7
    -3 0 0 52.4
    -3 0 0 59.8
    -3 0 0 53.5
    3 0 0 53
    3 0 0 50.2
    3 0 0 58.9
    3 0 0 55.2
    3 0 0 54.7
    3 0 0 60.4
    -3 0 -1 0.1
    -3 0 -1 0.2
    -3 0 -1 0.1
    -3 0 -1 0
    -3 0 -1 0
    -3 0 -1 0.4
    -3 0 -1 0.1
    -3 0 -1 -0.1
    3 0 1 -0.3
    3 0 1 -0.2
    3 0 1 0.3
    3 0 1 -0.1
    3 0 1 -0.3
    3 0 1 0.4
    -3 0 -2 50.6
    -3 0 -2 50.4
    -3 0 -2 57.3
    -3 0 -2 58.9
    -3 0 -2 53.6
    -3 0 -2 62
    -3 0 -2 54.5
    -3 0 -2 54.2
    3 0 2 53.9
    3 0 2 54
    3 0 2 51.2
    3 0 2 66
    3 0 2 52.6
    -3 0 -3 0.1
    -3 0 -3 -0.1
    -3 0 -3 0
    -3 0 -3 0.1
    -3 0 -3 -0.2
    -3 0 -3 -0.1
    -3 0 -3 0.3
    -3 0 -3 -0.4
    3 0 3 -0.5
    3 0 3 0
    3 0 3 -0.2
    3 0 3 -0.1
    3 0 3 0
    -3 0 -4 5
    -3 0 -4 4.3
    -3 0 -4 3.5
    -3 0 -4 6
    -3 0 -4 5.7
    -3 0 -4 5.2
    -3 0 -4 5.4
    3 0 4 4.1
    3 0 4 4.6
    3 0 4 5
    3 0 4 6.8
    3 0 4 5.2
    3 0 4 3.3
    -3 0 -5 0.6
    -3 0 -5 0
    -3 0 -5 0.1
    -3 0 -5 -0.3
    -3 0 -5 0
    -3 0 -5 -0.3
    -3 0 -5 0
    3 0 5 0.3
    3 0 5 -0.1
    3 0 5 0
    3 0 5 0
    3 0 5 0.4
    3 0 5 0
    -3 0 -6 4.2
    -3 0 -6 3.9
    -3 0 -6 6.3
    -3 0 -6 2.7
    -3 0 -6 4.3
    3 0 6 3.2
    3 0 6 3.3
    3 0 6 3.6
    3 0 6 5
    3 0 6 2.9
    -3 0 -7 0
    -3 0 -7 -0.2
    -3 0 -7 0.5
    -3 0 -7 0
    -3 0 -7 0.1
    3 0 7 -0.4
    3 0 7 0.2
    3 0 7 0.3
    3 0 7 -1
    3 0 7 -0.3
    -3 0 -8 30.9
    -3 0 -8 24.2
    -3 0 -8 28.6
    -3 0 -8 29.5
    3 0 8 28.2
    3 0 8 28.3
    3 0 8 26.4
    3 0 8 27.8
    3 0 8 24.3
    -3 0 -9 -0.4
    -3 0 -9 0.8
    -3 0 -9 0.5
    -3 0 -9 -0.8
    3 0 9 -0.1
    3 0 9 0.4
    3 0 9 0.7
    3 0 9 1.7
    -3 0 -10 140.1
    -3 0 -10 136.6
    3 0 10 142.5
    3 0 10 143.8
    3 0 10 108
    -3 0 -11 0.2
    -3 0 -11 -0.9
    3 0 11 1.9
    3 0 11 -0.1
    -3 0 -12 41.8
    3 0 12 35.2
    -3 0 -13 -0.3
    3 0 13 -0.2
    -3 -1 15 16.9
    -3 -1 15 14.7
    -3 1 15 10.5
    -3 1 15 11.3
    3 -1 -15 15.8
    3 1 -15 18.4
    -3 -1 14 2
    -3 -1 14 4.1
    -3 1 14 2.7
    -3 1 14 1.2
    3 -1 -14 2.6
    3 -1 -14 2.3
    3 1 -14 8.9
    3 1 -14 2.6
    -3 -1 13 21.1
    -3 -1 13 25.2
    -3 -1 13 30.7
    -3 1 13 26.6
    -3 1 13 27
    -3 1 13 23
    3 -1 -13 32.1
    3 -1 -13 34.4
    3 -1 -13 32.5
    3 1 -13 29.5
    3 1 -13 29.2
    3 1 -13 24.5
    -3 -1 12 9.9
    -3 -1 12 16.8
    -3 -1 12 11.7
    -3 1 12 15.3
    -3 1 12 9
    -3 1 12 10.6
    3 -1 -12 13.4
    3 -1 -12 13.4
    3 -1 -12 13.8
    3 1 -12 13.2
    3 1 -12 16.5
    3 1 -12 10.9
    3 1 -12 14.9
    -3 -1 11 0.3
    -3 -1 11 0.3
    -3 -1 11 0.5
    -3 1 11 0
    -3 1 11 1.1
    -3 1 11 -0.7
    3 -1 -11 0.4
    3 -1 -11 -0.6
    3 -1 -11 -0.4
    3 -1 -11 -0.4
    3 1 -11 -0.8
    3 1 -11 1.1
    3 1 -11 0.3
    3 1 -11 0
    -3 -1 10 2.5
    -3 -1 10 1.3
    -3 -1 10 0.1
    -3 -1 10 0.7
    -3 1 10 1
    -3 1 10 -0.3
    -3 1 10 0.8
    -3 1 10 1
    3 -1 -10 1.1
    3 -1 -10 0.5
    3 -1 -10 0.1
    3 -1 -10 1.4
    3 1 -10 0.3
    3 1 -10 1.5
    3 1 -10 0.9
    3 1 -10 -0.7
    -3 -1 9 76.6
    -3 -1 9 86.8
    -3 -1 9 73.1
    -3 -1 9 82.2
    -3 1 9 78.7
    -3 1 9 79.6
    -3 1 9 66.6
    -3 1 9 76.4
    3 -1 -9 70.3
    3 -1 -9 75.7
    3 -1 -9 68
    3 -1 -9 77.9
    3 1 -9 83.2
    3 1 -9 71.6
    3 1 -9 66.7
    3 1 -9 76.4
    -3 -1 8 667.2
    -3 -1 8 597.6
    -3 -1 8 651
    -3 -1 8 682.3
    -3 1 8 674
    -3 1 8 672.9
    -3 1 8 538.8
    -3 1 8 625
    -3 1 8 621
    -3 1 8 685.7
    -3 1 8 641.4
    3 -1 -8 649.2
    3 -1 -8 642.4
    3 -1 -8 665.4
    3 1 -8 640
    3 1 -8 644
    3 1 -8 683
    -3 -1 7 151
    -3 -1 7 133
    -3 -1 7 147.3
    -3 -1 7 146.6
    -3 -1 7 156.5
    -3 1 7 146.5
    -3 1 7 123.2
    -3 1 7 140.1
    -3 1 7 146.8
    -3 1 7 156.1
    -3 1 7 142.4
    3 -1 -7 153.6
    3 -1 -7 148.4
    3 -1 -7 139.6
    3 -1 -7 142.1
    3 -1 -7 148.9
    3 1 -7 149.5
    3 1 -7 142.6
    3 1 -7 137.4
    3 1 -7 143.5
    -3 -1 6 140.2
    -3 -1 6 128.6
    -3 -1 6 141.9
    -3 -1 6 141.5
    -3 -1 6 146.6
    -3 1 6 144.7
    -3 1 6 129.1
    -3 1 6 125.7
    -3 1 6 142.1
    -3 1 6 142.1
    -3 1 6 148
    3 -1 -6 148
    3 -1 -6 128.7
    3 -1 -6 136
    3 -1 -6 134.5
    3 -1 -6 141.1
    3 -1 -6 149.9
    3 1 -6 134.9
    3 1 -6 141.5
    3 1 -6 139.9
    3 1 -6 148.9
    -3 -1 5 420.9
    -3 -1 5 386
    -3 -1 5 409.9
    -3 -1 5 407.5
    -3 -1 5 420.8
    -3 1 5 413.9
    -3 1 5 386.4
    -3 1 5 364.5
    -3 1 5 408.5
    -3 1 5 407.2
    -3 1 5 387.6
    -3 1 5 421.6
    -3 1 5 388.7
    3 -1 -5 399.3
    3 -1 -5 393.5
    3 -1 -5 400.3
    3 -1 -5 397.8
    3 -1 -5 412.4
    3 -1 -5 396
    3 -1 -5 421.4
    3 1 -5 399.7
    3 1 -5 402.3
    3 1 -5 405.5
    -3 -1 4 1284.8
    -3 -1 4 1137.3
    -3 -1 4 1175.9
    -3 -1 4 1275.8
    -3 -1 4 1277.4
    -3 -1 4 1226.4
    -3 1 4 1248.1
    -3 1 4 1178.9
    -3 1 4 1147
    -3 1 4 1259.5
    -3 1 4 1258
    -3 1 4 1190.6
    -3 1 4 1274.6
    3 -1 -4 1216
    3 -1 -4 1206.3
    3 -1 -4 1269.1
    3 -1 -4 1204.5
    3 -1 -4 1301
    3 -1 -4 1253.7
    3 -1 -4 1273.4
    3 1 -4 1237.6
    3 1 -4 1248.9
    3 1 -4 1283.8
    3 1 -4 1184.4
    3 1 -4 1264.7
    3 1 -4 1257.8
    -3 -1 3 148.1
    -3 -1 3 133.2
    -3 -1 3 135.2
    -3 -1 3 150.3
    -3 -1 3 147
    -3 -1 3 137.9
    -3 -1 3 135.3
    -3 1 3 132.8
    -3 1 3 144.1
    -3 1 3 153.6
    -3 1 3 150.1
    -3 1 3 139.1
    -3 1 3 155.9
    -3 1 3 139.1
    3 -1 -3 135.9
    3 -1 -3 145.2
    3 -1 -3 148.8
    3 -1 -3 136.3
    3 -1 -3 148.4
    3 -1 -3 148.5
    3 -1 -3 142.8
    3 1 -3 142.7
    3 1 -3 139.8
    3 1 -3 152.6
    3 1 -3 142.8
    3 1 -3 145.8
    3 1 -3 150.7
    -3 -1 2 18.5
    -3 -1 2 16.7
    -3 -1 2 15.9
    -3 -1 2 17.6
    -3 -1 2 16.7
    -3 -1 2 16.7
    -3 -1 2 15.3
    -3 -1 2 15.6
    -3 1 2 17.3
    -3 1 2 15.4
    -3 1 2 16.3
    -3 1 2 15
    -3 1 2 16
    -3 1 2 16.2
    3 -1 -2 14.6
    3 -1 -2 19
    3 -1 -2 16
    3 -1 -2 17.4
    3 -1 -2 14.8
    3 -1 -2 16.8
    3 -1 -2 19.4
    3 -1 -2 19
    3 1 -2 16.5
    3 1 -2 16.7
    3 1 -2 19.4
    3 1 -2 16.4
    3 1 -2 15.6
    3 1 -2 19.3
    3 1 -2 16.3
    -3 -1 1 34.1
    -3 -1 1 32.6
    -3 -1 1 34.8
    -3 -1 1 35.7
    -3 -1 1 34.3
    -3 -1 1 31.6
    -3 -1 1 34.1
    -3 1 1 29.9
    -3 1 1 37.2
    -3 1 1 32.3
    -3 1 1 38.8
    -3 1 1 30.7
    -3 1 1 30.3
    -3 1 1 28.9
    3 -1 -1 31.2
    3 -1 -1 32.4
    3 -1 -1 35.5
    3 -1 -1 36.8
    3 -1 -1 31.4
    3 -1 -1 30
    3 -1 -1 33.4
    3 -1 -1 34.4
    3 1 -1 31.2
    3 1 -1 31.5
    3 1 -1 39.1
    3 1 -1 33.7
    3 1 -1 30.5
    3 1 -1 33.9
    -3 -1 0 889.8
    -3 -1 0 869.9
    -3 -1 0 972.5
    -3 -1 0 963.5
    -3 -1 0 935.6
    -3 -1 0 942.9
    -3 -1 0 829.2
    -3 1 0 865.3
    -3 1 0 905.1
    -3 1 0 922.8
    -3 1 0 1009.8
    -3 1 0 845
    -3 1 0 969.7
    -3 1 0 879
    -3 1 0 834.3
    3 -1 0 843.2
    3 -1 0 822.8
    3 -1 0 899
    3 -1 0 842.3
    3 -1 0 985.6
    3 -1 0 857.5
    3 -1 0 867.2
    3 -1 0 960.1
    3 1 0 865.9
    3 1 0 825.3
    3 1 0 827.5
    3 1 0 915.7
    3 1 0 956.4
    -3 -1 -1 50.5
    -3 -1 -1 52.8
    -3 -1 -1 45.4
    -3 -1 -1 51.3
    -3 -1 -1 49.3
    -3 -1 -1 55.1
    -3 -1 -1 49.4
    -3 1 -1 47
    -3 1 -1 48.6
    -3 1 -1 53.2
    -3 1 -1 52.2
    -3 1 -1 48.2
    -3 1 -1 57.9
    -3 1 -1 49.6
    -3 1 -1 51.1
    3 -1 1 48.9
    3 -1 1 45.2
    3 -1 1 50.4
    3 -1 1 55
    3 -1 1 47.7
    3 1 1 47
    3 1 1 47.9
    3 1 1 50.3
    3 1 1 46.6
    3 1 1 43.6
    3 1 1 50.5
    -3 -1 -2 47.9
    -3 -1 -2 44.4
    -3 -1 -2 49.6
    -3 -1 -2 41.2
    -3 -1 -2 48
    -3 -1 -2 42.3
    -3 -1 -2 40.3
    -3 -1 -2 44.5
    -3 1 -2 39.1
    -3 1 -2 23.2
    -3 1 -2 48.3
    -3 1 -2 49
    -3 1 -2 39.5
    -3 1 -2 51.6
    -3 1 -2 41
    -3 1 -2 46.1
    3 -1 2 42.7
    3 -1 2 40.7
    3 -1 2 42.1
    3 -1 2 49.1
    3 -1 2 46
    3 -1 2 43.8
    3 1 2 39.9
    3 1 2 38.9
    3 1 2 46.6
    3 1 2 43.6
    3 1 2 44.8
    -3 -1 -3 58.9
    -3 -1 -3 55.3
    -3 -1 -3 57.4
    -3 -1 -3 60.9
    -3 -1 -3 67.6
    -3 -1 -3 53.7
    -3 -1 -3 54.2
    -3 -1 -3 59.2
    -3 1 -3 56.3
    -3 1 -3 52.2
    -3 1 -3 62.9
    -3 1 -3 59.1
    -3 1 -3 54.9
    -3 1 -3 64.9
    -3 1 -3 55.6
    -3 1 -3 55.8
    3 -1 3 55.5
    3 -1 3 53.2
    3 -1 3 56
    3 -1 3 68
    3 -1 3 62.6
    3 -1 3 62
    3 1 3 55.1
    3 1 3 59.8
    3 1 3 65.9
    3 1 3 61
    -3 -1 -4 11.7
    -3 -1 -4 10.3
    -3 -1 -4 11
    -3 -1 -4 11.3
    -3 -1 -4 10.8
    -3 -1 -4 11.1
    -3 -1 -4 10.1
    -3 -1 -4 12.1
    -3 1 -4 9.6
    -3 1 -4 11
    -3 1 -4 12.2
    -3 1 -4 12.2
    -3 1 -4 11.8
    -3 1 -4 10.3
    -3 1 -4 8.3
    3 -1 4 9.7
    3 -1 4 9.6
    3 -1 4 10.1
    3 -1 4 10.2
    3 -1 4 11.8
    3 -1 4 11
    3 1 4 10.2
    3 1 4 9.2
    3 1 4 8.6
    3 1 4 16.2
    3 1 4 11.8
    -3 -1 -5 143.6
    -3 -1 -5 136.3
    -3 -1 -5 133.9
    -3 -1 -5 140
    -3 -1 -5 154.8
    -3 -1 -5 124.2
    -3 -1 -5 148.8
    -3 1 -5 -0.1
    -3 1 -5 118.8
    -3 1 -5 142.3
    -3 1 -5 139.1
    -3 1 -5 152.8
    -3 1 -5 133.4
    -3 1 -5 146.3
    3 -1 5 128.9
    3 -1 5 145.5
    3 -1 5 126.9
    3 -1 5 155.9
    3 -1 5 151.1
    3 -1 5 133.8
    3 1 5 133.5
    3 1 5 141.3
    3 1 5 151
    3 1 5 151.4
    3 1 5 138.8
    -3 -1 -6 0.5
    -3 -1 -6 7.8
    -3 -1 -6 12.2
    -3 -1 -6 8.9
    -3 1 -6 9.3
    -3 1 -6 10.5
    -3 1 -6 8.7
    -3 1 -6 8.9
    -3 1 -6 7.8
    3 -1 6 9.7
    3 -1 6 13
    3 -1 6 10.2
    3 -1 6 10.5
    3 -1 6 6.5
    3 1 6 8.4
    3 1 6 10.4
    3 1 6 11.1
    3 1 6 11.5
    3 1 6 8.9
    -3 -1 -7 25.8
    -3 -1 -7 23.3
    -3 -1 -7 26.9
    -3 -1 -7 26.9
    -3 -1 -7 22.8
    -3 1 -7 22.5
    -3 1 -7 23.1
    -3 1 -7 23.4
    -3 1 -7 28.4
    3 -1 7 24.4
    3 -1 7 25.1
    3 -1 7 24.1
    3 -1 7 24.5
    3 -1 7 23.4
    3 1 7 23.7
    3 1 7 28.5
    3 1 7 26.5
    3 1 7 29.9
    3 1 7 22.6
    -3 -1 -8 345.4
    -3 -1 -8 373
    -3 -1 -8 368.9
    -3 -1 -8 357.8
    -3 1 -8 349.8
    -3 1 -8 256.1
    -3 1 -8 357.4
    3 -1 8 333.3
    3 -1 8 351.7
    3 -1 8 335.7
    3 -1 8 367.6
    3 -1 8 305.9
    3 1 8 354.7
    3 1 8 356.3
    3 1 8 367.3
    3 1 8 311.5
    -3 -1 -9 14.3
    -3 -1 -9 7.8
    -3 -1 -9 16.5
    -3 -1 -9 12.4
    -3 1 -9 11.1
    -3 1 -9 12.3
    3 -1 9 10.3
    3 -1 9 17.8
    3 -1 9 10.1
    3 -1 9 9.7
    3 -1 9 11.8
    3 1 9 16
    3 1 9 14.1
    3 1 9 11.4
    -3 -1 -10 68
    -3 -1 -10 56.9
    -3 -1 -10 59.2
    -3 1 -10 63.6
    -3 1 -10 57.9
    3 -1 10 59.4
    3 -1 10 65.8
    3 -1 10 60.6
    3 -1 10 49.9
    3 1 10 51.6
    3 1 10 61.9
    3 1 10 49.8
    -3 -1 -11 70.9
    -3 -1 -11 67.6
    -3 1 -11 65.8
    -3 1 -11 56.8
    3 -1 11 66.8
    3 -1 11 65.3
    3 1 11 69.3
    3 1 11 60.9
    -3 -1 -12 16.1
    -3 1 -12 18.7
    3 -1 12 15.1
    3 1 12 18
    -3 -1 -13 30.4
    -3 1 -13 36.4
    3 -1 13 23.3
    3 1 13 30.3
    -3 -2 15 12.6
    -3 -2 15 13.4
    -3 2 15 9.9
    3 -2 -15 12.8
    3 2 -15 15.7
    -3 -2 14 6.3
    -3 -2 14 6.1
    -3 2 14 7.1
    -3 2 14 8.8
    3 -2 -14 10.6
    3 2 -14 9.7
    3 2 -14 10
    -3 -2 13 7.8
    -3 -2 13 5.4
    -3 -2 13 5.6
    -3 2 13 8.8
    -3 2 13 5.4
    -3 2 13 4.7
    3 -2 -13 5.9
    3 -2 -13 5.1
    3 -2 -13 6.4
    3 2 -13 7.5
    3 2 -13 6.6
    3 2 -13 5.9
    -3 -2 12 15.9
    -3 -2 12 14.3
    -3 -2 12 15.7
    -3 2 12 13.4
    -3 2 12 15.2
    -3 2 12 15.2
    3 -2 -12 19
    3 -2 -12 13.8
    3 -2 -12 16
    3 2 -12 12.7
    3 2 -12 13.6
    3 2 -12 13.1
    3 2 -12 13.6
    -3 -2 11 27.3
    -3 -2 11 30
    -3 -2 11 25
    -3 2 11 28.7
    -3 2 11 24.6
    -3 2 11 24.6
    3 -2 -11 23.6
    3 -2 -11 26.8
    3 -2 -11 26.8
    3 -2 -11 30.6
    3 2 -11 34.6
    3 2 -11 26.6
    3 2 -11 22.9
    3 2 -11 25.8
    -3 -2 10 14.4
    -3 -2 10 14.9
    -3 -2 10 15.2
    -3 -2 10 17.6
    -3 2 10 20.6
    -3 2 10 14.6
    -3 2 10 14.7
    -3 2 10 17.2
    3 -2 -10 16.3
    3 -2 -10 16.4
    3 -2 -10 14.2
    3 -2 -10 18.9
    3 2 -10 16.3
    3 2 -10 17.2
    3 2 -10 15.1
    3 2 -10 17.7
    -3 -2 9 129.2
    -3 -2 9 136.3
    -3 -2 9 126.7
    -3 -2 9 125
    -3 2 9 124.5
    -3 2 9 134.5
    -3 2 9 118.9
    -3 2 9 126.8
    3 -2 -9 129.3
    3 -2 -9 138
    3 -2 -9 113.2
    3 -2 -9 135.8
    3 2 -9 129.2
    3 2 -9 139.6
    3 2 -9 126.8
    3 2 -9 142.6
    -3 -2 8 2.7
    -3 -2 8 1.7
    -3 -2 8 2.2
    -3 -2 8 0.8
    -3 2 8 2.4
    -3 2 8 1.8
    -3 2 8 1.3
    -3 2 8 2.6
    -3 2 8 2.6
    -3 2 8 3
    -3 2 8 2.9
    3 -2 -8 2.5
    3 -2 -8 3.3
    3 -2 -8 3.7
    3 -2 -8 2
    3 -2 -8 2.9
    3 -2 -8 2.3
    3 2 -8 -0.4
    3 2 -8 1.6
    3 2 -8 3.1
    -3 -2 7 53.2
    -3 -2 7 48.4
    -3 -2 7 49
    -3 -2 7 48.8
    -3 -2 7 51.6
    -3 2 7 54.8
    -3 2 7 51.2
    -3 2 7 41.4
    -3 2 7 47.5
    -3 2 7 51.3
    -3 2 7 47.4
    -3 2 7 49.2
    3 -2 -7 51.4
    3 -2 -7 47.3
    3 -2 -7 44.4
    3 -2 -7 44.4
    3 -2 -7 46.9
    3 -2 -7 45.6
    3 -2 -7 52.4
    3 2 -7 49.6
    3 2 -7 48.1
    3 2 -7 52
    3 2 -7 49.8
    -3 -2 6 1011
    -3 -2 6 968.7
    -3 -2 6 942.8
    -3 -2 6 1004.6
    -3 -2 6 1018.1
    -3 2 6 992.6
    -3 2 6 962.7
    -3 2 6 906.3
    -3 2 6 994
    -3 2 6 937.9
    -3 2 6 970.8
    -3 2 6 1057.2
    -3 2 6 966.9
    3 -2 -6 981.6
    3 -2 -6 970.6
    3 -2 -6 965.3
    3 -2 -6 802.2
    3 -2 -6 933.8
    3 -2 -6 994.6
    3 -2 -6 1012.1
    3 -2 -6 964.9
    3 -2 -6 1007
    3 2 -6 955.3
    3 2 -6 989.2
    3 2 -6 919.5
    3 2 -6 1044
    -3 -2 5 950.4
    -3 -2 5 916.4
    -3 -2 5 926.7
    -3 -2 5 950.4
    -3 -2 5 924.4
    -3 2 5 937.7
    -3 2 5 898.9
    -3 2 5 881
    -3 2 5 911.8
    -3 2 5 972.6
    -3 2 5 914.9
    3 -2 -5 918.2
    3 -2 -5 947.9
    3 -2 -5 921.4
    3 -2 -5 871.9
    3 -2 -5 925.3
    3 -2 -5 954.3
    3 -2 -5 977.4
    3 -2 -5 929.6
    3 -2 -5 947.3
    3 2 -5 918.2
    3 2 -5 974.3
    3 2 -5 968.2
    -3 -2 4 5.7
    -3 -2 4 6.1
    -3 -2 4 6
    -3 -2 4 5.3
    -3 -2 4 5.3
    -3 -2 4 5.4
    -3 2 4 5.4
    -3 2 4 5.4
    -3 2 4 5.6
    -3 2 4 5.5
    -3 2 4 4.3
    3 -2 -4 3.1
    3 -2 -4 6.7
    3 -2 -4 4.7
    3 -2 -4 4.8
    3 -2 -4 5.2
    3 -2 -4 0
    3 -2 -4 6.1
    3 -2 -4 5.2
    3 -2 -4 5.6
    3 2 -4 4.1
    3 2 -4 5.2
    3 2 -4 4.5
    3 2 -4 3.9
    3 2 -4 4.8
    -3 -2 3 720
    -3 -2 3 714.8
    -3 -2 3 702.1
    -3 -2 3 734.1
    -3 -2 3 736.5
    -3 -2 3 708.6
    -3 -2 3 684.3
    -3 -2 3 712.5
    -3 2 3 678.7
    -3 2 3 695.8
    -3 2 3 693.3
    -3 2 3 754
    -3 2 3 688.6
    -3 2 3 737.9
    -3 2 3 667.7
    3 -2 -3 665.4
    3 -2 -3 700.8
    3 -2 -3 712.8
    3 -2 -3 680.4
    3 -2 -3 693.6
    3 -2 -3 652.1
    3 -2 -3 697.2
    3 -2 -3 739.6
    3 -2 -3 715
    3 -2 -3 687.4
    3 2 -3 706.5
    3 2 -3 715.3
    3 2 -3 719.1
    3 2 -3 706
    3 2 -3 691.3
    3 2 -3 732.6
    -3 -2 2 30.8
    -3 -2 2 31.2
    -3 -2 2 29.9
    -3 -2 2 31.9
    -3 -2 2 32.3
    -3 -2 2 31.1
    -3 -2 2 26.1
    -3 -2 2 29.3
    -3 2 2 30.1
    -3 2 2 31.3
    -3 2 2 31.8
    -3 2 2 32.8
    -3 2 2 31.4
    -3 2 2 29.4
    -3 2 2 32.8
    -3 2 2 30
    3 -2 -2 28.3
    3 -2 -2 32
    3 -2 -2 30.3
    3 -2 -2 31.9
    3 -2 -2 31.1
    3 -2 -2 29.8
    3 2 -2 31.1
    3 2 -2 31.2
    3 2 -2 32.9
    3 2 -2 28.1
    3 2 -2 31.6
    3 2 -2 30.9
    3 2 -2 32.8
    -3 -2 1 10.4
    -3 -2 1 11.2
    -3 -2 1 12.3
    -3 -2 1 12
    -3 -2 1 11.4
    -3 -2 1 10.8
    -3 -2 1 11.7
    -3 -2 1 10.5
    -3 2 1 12.5
    -3 2 1 12.8
    -3 2 1 11.6
    -3 2 1 11.6
    -3 2 1 11.2
    -3 2 1 10.2
    -3 2 1 10.3
    3 -2 -1 9.3
    3 -2 -1 9.7
    3 -2 -1 11.7
    3 -2 -1 10.5
    3 -2 -1 12.8
    3 -2 -1 11.7
    3 -2 -1 10.3
    3 2 -1 10.4
    3 2 -1 10.2
    3 2 -1 10.1
    3 2 -1 12
    3 2 -1 11.6
    -3 -2 0 199
    -3 -2 0 186.4
    -3 -2 0 206.5
    -3 -2 0 196.5
    -3 -2 0 193.6
    -3 -2 0 200.4
    -3 -2 0 174.7
    -3 2 0 185.3
    -3 2 0 198
    -3 2 0 188.1
    -3 2 0 208.7
    -3 2 0 186.5
    -3 2 0 185.5
    -3 2 0 171.8
    3 -2 0 185
    3 -2 0 177.1
    3 -2 0 190.2
    3 -2 0 184.5
    3 -2 0 197.5
    3 -2 0 203
    3 -2 0 199.1
    3 2 0 182.9
    3 2 0 173.5
    3 2 0 204.4
    3 2 0 186.4
    3 2 0 200.8
    3 2 0 195.6
    -3 -2 -1 202.9
    -3 -2 -1 197.2
    -3 -2 -1 201.6
    -3 -2 -1 192.4
    -3 -2 -1 205.6
    -3 -2 -1 180.3
    -3 2 -1 180.3
    -3 2 -1 199.3
    -3 2 -1 206.3
    -3 2 -1 209.6
    -3 2 -1 183.6
    -3 2 -1 187.9
    -3 2 -1 187.2
    3 -2 1 186.8
    3 -2 1 170.9
    3 -2 1 193.1
    3 -2 1 182.6
    3 -2 1 211
    3 -2 1 193.8
    3 -2 1 201.7
    3 -2 1 190.7
    3 2 1 177.5
    3 2 1 180.9
    3 2 1 213.9
    3 2 1 185.2
    3 2 1 196.4
    3 2 1 195.7
    -3 -2 -2 766.2
    -3 -2 -2 502.6
    -3 -2 -2 686
    -3 -2 -2 742.1
    -3 -2 -2 767.3
    -3 -2 -2 813.4
    -3 -2 -2 669.3
    -3 -2 -2 687.9
    -3 -2 -2 708.2
    -3 2 -2 701
    -3 2 -2 799.1
    -3 2 -2 798.5
    -3 2 -2 674.5
    -3 2 -2 756.5
    -3 2 -2 729.4
    3 -2 2 693.9
    3 -2 2 691.2
    3 -2 2 736.9
    3 -2 2 687.7
    3 -2 2 781
    3 -2 2 773.7
    3 -2 2 729.2
    3 2 2 656.6
    3 2 2 697.4
    3 2 2 795.5
    3 2 2 715.7
    3 2 2 772.7
    3 2 2 724.1
    -3 -2 -3 337.5
    -3 -2 -3 331.1
    -3 -2 -3 308
    -3 -2 -3 340.2
    -3 -2 -3 354.4
    -3 -2 -3 324.9
    -3 2 -3 296.5
    -3 2 -3 321.4
    -3 2 -3 345.1
    -3 2 -3 335.5
    -3 2 -3 304.4
    -3 2 -3 319.6
    -3 2 -3 325
    3 -2 3 300.9
    3 -2 3 309
    3 -2 3 323.1
    3 -2 3 288.6
    3 -2 3 341
    3 -2 3 348.3
    3 -2 3 319.5
    3 2 3 288.9
    3 2 3 325.7
    3 2 3 345.5
    3 2 3 315.9
    3 2 3 328.7
    -3 -2 -4 376.9
    -3 -2 -4 347.6
    -3 -2 -4 336.3
    -3 -2 -4 365.2
    -3 -2 -4 400.7
    -3 -2 -4 364.4
    -3 2 -4 323
    -3 2 -4 334.6
    -3 2 -4 362
    -3 2 -4 347.1
    -3 2 -4 314.7
    -3 2 -4 346.5
    -3 2 -4 363.7
    3 -2 4 341.4
    3 -2 4 346.2
    3 -2 4 336.3
    3 -2 4 330
    3 -2 4 383.9
    3 -2 4 379.2
    3 -2 4 335.8
    3 2 4 318.3
    3 2 4 350
    3 2 4 373.9
    3 2 4 338.9
    3 2 4 348.8
    -3 -2 -5 131.3
    -3 -2 -5 109.9
    -3 -2 -5 111.2
    -3 -2 -5 120.2
    -3 -2 -5 128.8
    -3 -2 -5 119.5
    -3 2 -5 53.7
    -3 2 -5 102.1
    -3 2 -5 116
    -3 2 -5 111.7
    -3 2 -5 109.8
    -3 2 -5 126.8
    3 -2 5 111.2
    3 -2 5 117.3
    3 -2 5 103.3
    3 -2 5 120.6
    3 -2 5 122.8
    3 -2 5 109.8
    3 2 5 98
    3 2 5 112.9
    3 2 5 120.5
    3 2 5 111.4
    -3 -2 -6 150.9
    -3 -2 -6 164.1
    -3 -2 -6 156.4
    -3 -2 -6 158.6
    -3 2 -6 136.3
    -3 2 -6 135.6
    -3 2 -6 143.1
    -3 2 -6 147.6
    3 -2 6 146.5
    3 -2 6 152.3
    3 -2 6 152.9
    3 -2 6 164
    3 -2 6 143
    3 2 6 133.3
    3 2 6 144.4
    3 2 6 152.6
    3 2 6 146
    -3 -2 -7 0.7
    -3 -2 -7 0.1
    -3 -2 -7 0.7
    -3 -2 -7 1.4
    -3 -2 -7 1.2
    -3 2 -7 1.1
    -3 2 -7 0.9
    -3 2 -7 0.2
    -3 2 -7 0.8
    3 -2 7 -0.2
    3 -2 7 1.3
    3 -2 7 0.8
    3 -2 7 0.4
    3 -2 7 0.8
    3 2 7 -0.4
    3 2 7 0.5
    3 2 7 0.8
    3 2 7 -0.5
    -3 -2 -8 5.4
    -3 -2 -8 3.9
    -3 -2 -8 1.6
    -3 -2 -8 4.6
    -3 -2 -8 2.8
    -3 2 -8 6
    -3 2 -8 -0.1
    -3 2 -8 2.4
    3 -2 8 3.6
    3 -2 8 4.1
    3 -2 8 3.9
    3 -2 8 4.4
    3 -2 8 4
    3 2 8 4.5
    3 2 8 4.3
    3 2 8 5.5
    3 2 8 3
    -3 -2 -9 52.6
    -3 -2 -9 55.2
    -3 -2 -9 54.4
    -3 -2 -9 63.7
    -3 2 -9 59.2
    -3 2 -9 58.9
    3 -2 9 50.4
    3 -2 9 54.1
    3 -2 9 53.2
    3 -2 9 53
    3 -2 9 46.5
    3 2 9 58.1
    3 2 9 63.9
    3 2 9 49.1
    -3 -2 -10 16.1
    -3 -2 -10 18.3
    -3 -2 -10 17
    -3 2 -10 23.5
    -3 2 -10 19.9
    3 -2 10 18.3
    3 -2 10 20.1
    3 -2 10 16.8
    3 2 10 18.5
    3 2 10 18.1
    3 2 10 17.9
    -3 -2 -11 67.3
    -3 -2 -11 67.5
    -3 -2 -11 65.8
    -3 2 -11 71
    3 -2 11 62.2
    3 -2 11 71
    3 -2 11 63.8
    3 2 11 71.2
    3 2 11 69.3
    -3 -2 -12 42.9
    -3 2 -12 52.9
    3 -2 12 42.2
    3 2 12 42.3
    -3 -2 -13 1.6
    -3 2 -13 0.6
    3 -2 13 -0.1
    3 2 13 -1.4
    -3 -3 15 58.2
    -3 -3 15 67.9
    -3 3 15 57
    3 -3 -15 70
    3 3 -15 72
    -3 -3 14 60
    -3 -3 14 65.6
    -3 3 14 59.1
    3 -3 -14 71.3
    3 3 -14 64.2
    -3 -3 13 13.4
    -3 -3 13 16.1
    -3 -3 13 8.4
    -3 3 13 14.7
    -3 3 13 15.8
    -3 3 13 9.9
    3 -3 -13 21.1
    3 -3 -13 8
    3 -3 -13 9.3
    3 3 -13 13
    3 3 -13 11.5
    3 3 -13 15.2
    3 3 -13 16.9
    -3 -3 12 3.8
    -3 -3 12 4
    -3 -3 12 2.7
    -3 3 12 2.2
    -3 3 12 5.1
    -3 3 12 2.3
    3 -3 -12 2.9
    3 -3 -12 4.5
    3 -3 -12 3.6
    3 3 -12 3
    3 3 -12 3.7
    3 3 -12 1.8
    3 3 -12 2.6
    -3 -3 11 60.8
    -3 -3 11 58.8
    -3 -3 11 59
    -3 3 11 60.6
    -3 3 11 60.4
    -3 3 11 62.8
    3 -3 -11 68.6
    3 -3 -11 59.1
    3 -3 -11 63
    3 3 -11 68.4
    3 3 -11 53.9
    3 3 -11 54.5
    3 3 -11 63.2
    -3 -3 10 1.1
    -3 -3 10 0.1
    -3 -3 10 0.6
    -3 -3 10 1.9
    -3 3 10 0.1
    -3 3 10 0.5
    -3 3 10 0.3
    3 -3 -10 0.2
    3 -3 -10 0.5
    3 -3 -10 -0.1
    3 -3 -10 0
    3 3 -10 -0.1
    3 3 -10 0.3
    3 3 -10 0.9
    3 3 -10 0.8
    -3 -3 9 175.9
    -3 -3 9 169.1
    -3 -3 9 169.9
    -3 -3 9 176.4
    -3 3 9 165.4
    -3 3 9 177.5
    -3 3 9 178
    3 -3 -9 154.7
    3 -3 -9 164.2
    3 -3 -9 153
    3 -3 -9 168
    3 3 -9 164.1
    3 3 -9 172.2
    3 3 -9 164.2
    3 3 -9 158.8
    -3 -3 8 308.9
    -3 -3 8 327
    -3 -3 8 297.1
    -3 -3 8 306.1
    -3 -3 8 303.9
    -3 3 8 320.8
    -3 3 8 309.5
    -3 3 8 316.7
    -3 3 8 262.4
    -3 3 8 333.3
    -3 3 8 319
    3 -3 -8 312.2
    3 -3 -8 311.2
    3 -3 -8 304
    3 -3 -8 285.9
    3 -3 -8 295
    3 -3 -8 339.3
    3 -3 -8 285.5
    3 -3 -8 310.2
    3 3 -8 308.8
    3 3 -8 313.5
    3 3 -8 303.1
    3 3 -8 313.5
    -3 -3 7 554.2
    -3 -3 7 532.1
    -3 -3 7 540.8
    -3 -3 7 532.8
    -3 3 7 535.3
    -3 3 7 533.9
    -3 3 7 507.7
    -3 3 7 568.9
    -3 3 7 539.1
    3 -3 -7 558.4
    3 -3 -7 540
    3 -3 -7 509.7
    3 -3 -7 512.2
    3 -3 -7 544.3
    3 -3 -7 555.6
    3 -3 -7 519.2
    3 -3 -7 548.7
    3 3 -7 519.9
    3 3 -7 535.6
    3 3 -7 540.5
    3 3 -7 571.4
    -3 -3 6 157.4
    -3 -3 6 150.7
    -3 -3 6 144.8
    -3 -3 6 161.4
    -3 -3 6 149.8
    -3 3 6 143.2
    -3 3 6 148.6
    -3 3 6 141.4
    -3 3 6 163.4
    -3 3 6 153.8
    3 -3 -6 150.6
    3 -3 -6 153.1
    3 -3 -6 160.1
    3 -3 -6 153.8
    3 -3 -6 158.5
    3 -3 -6 159.1
    3 -3 -6 160.7
    3 -3 -6 158.1
    3 3 -6 146.2
    3 3 -6 152.8
    3 3 -6 151.2
    3 3 -6 160.9
    -3 -3 5 40.5
    -3 -3 5 36.9
    -3 -3 5 37.6
    -3 -3 5 41.5
    -3 -3 5 42.1
    -3 -3 5 40.7
    -3 3 5 38.5
    -3 3 5 39.1
    -3 3 5 39.4
    -3 3 5 43.1
    -3 3 5 39.7
    -3 3 5 40
    3 -3 -5 40
    3 -3 -5 44.5
    3 -3 -5 40.8
    3 -3 -5 40.6
    3 -3 -5 33.5
    3 -3 -5 43.5
    3 -3 -5 46.3
    3 -3 -5 43.9
    3 -3 -5 38.3
    3 3 -5 37.8
    3 3 -5 45.4
    3 3 -5 37.6
    3 3 -5 41.9
    -3 -3 4 32.1
    -3 -3 4 30.3
    -3 -3 4 31.6
    -3 -3 4 33.4
    -3 -3 4 35.3
    -3 -3 4 31.4
    -3 -3 4 28.5
    -3 3 4 33.4
    -3 3 4 33.5
    -3 3 4 34.8
    -3 3 4 36
    -3 3 4 30
    3 -3 -4 28.1
    3 -3 -4 31.5
    3 -3 -4 34.7
    3 -3 -4 30.8
    3 -3 -4 33.3
    3 -3 -4 35.2
    3 -3 -4 34
    3 -3 -4 36.1
    3 -3 -4 32.3
    3 3 -4 33.3
    3 3 -4 32.9
    3 3 -4 29.6
    3 3 -4 35.3
    3 3 -4 34.3
    -3 -3 3 5
    -3 -3 3 4.1
    -3 -3 3 3.8
    -3 -3 3 4.8
    -3 -3 3 4.7
    -3 -3 3 5.3
    -3 -3 3 3.7
    -3 3 3 3.7
    -3 3 3 4.3
    -3 3 3 4.7
    -3 3 3 4.9
    -3 3 3 3.4
    -3 3 3 4.7
    -3 3 3 5.8
    -3 3 3 2.8
    3 -3 -3 3.8
    3 -3 -3 3.6
    3 -3 -3 5.3
    3 -3 -3 4.5
    3 -3 -3 4.6
    3 -3 -3 4.5
    3 -3 -3 4.1
    3 -3 -3 5.7
    3 -3 -3 2.8
    3 -3 -3 5.3
    3 3 -3 4.3
    3 3 -3 4.3
    3 3 -3 3.3
    3 3 -3 5.1
    3 3 -3 4.7
    3 3 -3 4.9
    -3 -3 2 0
    -3 -3 2 0.2
    -3 -3 2 -0.6
    -3 -3 2 0.4
    -3 -3 2 -0.1
    -3 -3 2 0.5
    -3 -3 2 0.5
    -3 -3 2 0.1
    -3 3 2 0.3
    -3 3 2 0.3
    -3 3 2 -0.5
    -3 3 2 0
    -3 3 2 0.2
    -3 3 2 0.3
    -3 3 2 0.1
    3 -3 -2 0.4
    3 -3 -2 0.4
    3 -3 -2 0.3
    3 -3 -2 0.6
    3 -3 -2 0.6
    3 -3 -2 0.2
    3 -3 -2 -0.2
    3 -3 -2 -0.8
    3 -3 -2 0.7
    3 3 -2 0.5
    3 3 -2 0.8
    3 3 -2 -0.5
    3 3 -2 0.5
    3 3 -2 0.1
    3 3 -2 0.2
    -3 -3 1 0.1
    -3 -3 1 -0.1
    -3 -3 1 1.1
    -3 -3 1 1
    -3 -3 1 0.5
    -3 -3 1 0.5
    -3 -3 1 1.3
    -3 -3 1 0.4
    -3 3 1 0.8
    -3 3 1 0.7
    -3 3 1 0.7
    -3 3 1 0.3
    -3 3 1 0.8
    -3 3 1 0.2
    3 -3 -1 1.6
    3 -3 -1 0.3
    3 -3 -1 0.1
    3 -3 -1 0.2
    3 -3 -1 0.3
    3 -3 -1 0.1
    3 -3 -1 1.1
    3 -3 -1 0.6
    3 3 -1 0.8
    3 3 -1 -0.4
    3 3 -1 -0.3
    3 3 -1 1
    3 3 -1 -0.3
    -3 -3 0 151.9
    -3 -3 0 168.3
    -3 -3 0 157.9
    -3 -3 0 170.5
    -3 -3 0 154.1
    -3 -3 0 165.9
    -3 -3 0 166.4
    -3 -3 0 136.6
    -3 3 0 154.9
    -3 3 0 165
    -3 3 0 169.2
    -3 3 0 156.3
    -3 3 0 152
    -3 3 0 140.8
    3 -3 0 147.2
    3 -3 0 155
    3 -3 0 0
    3 -3 0 158.2
    3 -3 0 148.2
    3 -3 0 163.8
    3 -3 0 154.6
    3 3 0 150.7
    3 3 0 140.8
    3 3 0 172.7
    3 3 0 151.1
    3 3 0 170.4
    3 3 0 158.8
    -3 -3 -1 1058.1
    -3 -3 -1 1029.9
    -3 -3 -1 1073.7
    -3 -3 -1 1006.5
    -3 -3 -1 1069.4
    -3 -3 -1 1063.5
    -3 -3 -1 919.8
    -3 3 -1 989.6
    -3 3 -1 1071
    -3 3 -1 1065.4
    -3 3 -1 1003.6
    -3 3 -1 1015.9
    -3 3 -1 1012.8
    -3 3 -1 967.1
    3 -3 1 989.1
    3 -3 1 520.8
    3 -3 1 1022.9
    3 -3 1 958.5
    3 -3 1 1063.3
    3 -3 1 996.6
    3 -3 1 943.5
    3 -3 1 1031.4
    3 3 1 927.6
    3 3 1 1070.8
    3 3 1 962.9
    3 3 1 1071
    3 3 1 1011.9
    -3 -3 -2 1276.9
    -3 -3 -2 1245
    -3 -3 -2 1194.7
    -3 -3 -2 1295
    -3 -3 -2 1346.1
    -3 -3 -2 1069.3
    -3 -3 -2 1155.1
    -3 3 -2 1171.8
    -3 3 -2 1266.1
    -3 3 -2 1304.2
    -3 3 -2 1235.7
    -3 3 -2 1158.5
    -3 3 -2 1242.3
    -3 3 -2 1174.7
    3 -3 2 1158.4
    3 -3 2 1121
    3 -3 2 1240
    3 -3 2 1123.3
    3 -3 2 1304.5
    3 -3 2 1186.1
    3 -3 2 1230.9
    3 3 2 1132
    3 3 2 1308.4
    3 3 2 1178.2
    3 3 2 1278.5
    3 3 2 1161.8
    -3 -3 -3 51.3
    -3 -3 -3 48.6
    -3 -3 -3 59.4
    -3 -3 -3 55.6
    -3 -3 -3 51.6
    -3 3 -3 46.5
    -3 3 -3 54.7
    -3 3 -3 53.3
    -3 3 -3 50.7
    -3 3 -3 46.9
    -3 3 -3 52.1
    -3 3 -3 55.2
    3 -3 3 49.1
    3 -3 3 51.6
    3 -3 3 50.9
    3 -3 3 48.3
    3 -3 3 54
    3 -3 3 54.4
    3 -3 3 52.3
    3 3 3 41.5
    3 3 3 49.6
    3 3 3 55.3
    3 3 3 52.6
    3 3 3 60.8
    -3 -3 -4 214.1
    -3 -3 -4 194.2
    -3 -3 -4 182.8
    -3 -3 -4 205
    -3 -3 -4 221.5
    -3 -3 -4 204.1
    -3 3 -4 187.4
    -3 3 -4 192.8
    -3 3 -4 209.9
    -3 3 -4 188.6
    -3 3 -4 188.5
    -3 3 -4 192.5
    -3 3 -4 206.9
    3 -3 4 190.8
    3 -3 4 196.5
    3 -3 4 195.6
    3 -3 4 177.8
    3 -3 4 212.3
    3 -3 4 205.5
    3 -3 4 197.3
    3 3 4 174.6
    3 3 4 204.2
    3 3 4 223.5
    3 3 4 187.7
    3 3 4 204.1
    -3 -3 -5 248.1
    -3 -3 -5 222.6
    -3 -3 -5 242.7
    -3 -3 -5 245.8
    -3 -3 -5 231.2
    -3 3 -5 118.4
    -3 3 -5 213
    -3 3 -5 233.3
    -3 3 -5 203.7
    -3 3 -5 213.2
    -3 3 -5 232.1
    3 -3 5 224.3
    3 -3 5 230.7
    3 -3 5 214.4
    3 -3 5 247.8
    3 -3 5 237.8
    3 -3 5 215.2
    3 3 5 234.3
    3 3 5 238.1
    3 3 5 227.6
    -3 -3 -6 0.7
    -3 -3 -6 0.3
    -3 -3 -6 0.5
    -3 -3 -6 0.7
    -3 -3 -6 -0.1
    -3 3 -6 -0.5
    -3 3 -6 -0.9
    -3 3 -6 0
    -3 3 -6 1
    -3 3 -6 -0.2
    3 -3 6 -0.2
    3 -3 6 0.5
    3 -3 6 0.2
    3 -3 6 0.8
    3 -3 6 0.2
    3 3 6 0.4
    3 3 6 0.1
    3 3 6 -0.1
    -3 -3 -7 28.8
    -3 -3 -7 30.1
    -3 -3 -7 31.5
    -3 -3 -7 31.8
    -3 -3 -7 31.8
    -3 3 -7 20.8
    -3 3 -7 28.3
    -3 3 -7 28.7
    3 -3 7 27.4
    3 -3 7 31.2
    3 -3 7 31.9
    3 -3 7 29.5
    3 -3 7 25.5
    3 3 7 29.2
    3 3 7 27.5
    3 3 7 34.5
    3 3 7 31.1
    -3 -3 -8 5.9
    -3 -3 -8 0.2
    -3 -3 -8 6.6
    -3 -3 -8 5
    -3 -3 -8 4.3
    -3 3 -8 7
    -3 3 -8 4.1
    -3 3 -8 6.4
    3 -3 8 5
    3 -3 8 5.1
    3 -3 8 4.7
    3 -3 8 6.3
    3 -3 8 6.2
    3 3 8 6.4
    3 3 8 7.2
    3 3 8 7.4
    3 3 8 8.1
    -3 -3 -9 116.5
    -3 -3 -9 114.2
    -3 -3 -9 117.3
    -3 -3 -9 116.6
    -3 3 -9 124
    -3 3 -9 118.5
    3 -3 9 111.7
    3 -3 9 113.1
    3 -3 9 113.7
    3 -3 9 111.4
    3 -3 9 98.2
    3 3 9 109.9
    3 3 9 122
    3 3 9 103.2
    -3 -3 -10 0.5
    -3 -3 -10 1
    -3 -3 -10 1.8
    -3 -3 -10 1.7
    -3 3 -10 1.8
    -3 3 -10 0.3
    3 -3 10 0.7
    3 -3 10 1.9
    3 -3 10 1.3
    3 3 10 0.7
    3 3 10 0.1
    3 3 10 0.3
    -3 -3 -11 3.7
    -3 -3 -11 9.4
    -3 -3 -11 4.2
    -3 3 -11 7.8
    3 -3 11 5.5
    3 -3 11 5.8
    3 -3 11 7.6
    3 3 11 4.6
    3 3 11 8.9
    -3 -3 -12 6.4
    -3 3 -12 4.8
    3 -3 12 3.3
    3 -3 12 3.9
    3 3 12 4.7
    -3 -4 15 41.6
    -3 -4 15 51.7
    -3 4 15 49.6
    3 -4 -15 48.5
    3 4 -15 52
    -3 -4 14 -1.3
    -3 -4 14 0.8
    -3 4 14 3.1
    3 -4 -14 1.4
    3 4 -14 2.5
    -3 -4 13 36.9
    -3 -4 13 30
    -3 4 13 28
    3 -4 -13 27.6
    3 -4 -13 26
    3 -4 -13 28.5
    3 4 -13 31.9
    3 4 -13 33.7
    3 4 -13 31.7
    -3 -4 12 1.5
    -3 -4 12 1.3
    -3 -4 12 1.7
    -3 4 12 0.4
    -3 4 12 0.9
    3 -4 -12 1.3
    3 -4 -12 1.9
    3 -4 -12 1
    3 4 -12 0.1
    3 4 -12 0.2
    3 4 -12 0.6
    3 4 -12 0.2
    -3 -4 11 156.5
    -3 -4 11 159.3
    -3 -4 11 159.1
    -3 4 11 148.7
    -3 4 11 170.4
    -3 4 11 162.2
    3 -4 -11 153.9
    3 -4 -11 152.1
    3 -4 -11 146.4
    3 4 -11 178.3
    3 4 -11 152.3
    3 4 -11 138.2
    3 4 -11 153.2
    -3 -4 10 127.8
    -3 -4 10 134.8
    -3 -4 10 128.4
    -3 -4 10 116.9
    -3 4 10 131.8
    -3 4 10 139.3
    -3 4 10 145.5
    3 -4 -10 126.8
    3 -4 -10 127.6
    3 -4 -10 130.3
    3 -4 -10 121.2
    3 4 -10 124.7
    3 4 -10 125.6
    3 4 -10 122.7
    3 4 -10 129.2
    -3 -4 9 66.1
    -3 -4 9 61
    -3 -4 9 60.4
    -3 -4 9 62.3
    -3 4 9 64
    -3 4 9 60.7
    -3 4 9 67.4
    -3 4 9 68.2
    3 -4 -9 56.5
    3 -4 -9 64.2
    3 -4 -9 70.2
    3 -4 -9 61.2
    3 -4 -9 58.5
    3 -4 -9 61.9
    3 -4 -9 63.5
    3 4 -9 61.8
    3 4 -9 61.5
    3 4 -9 69.5
    3 4 -9 68.7
    -3 -4 8 30.8
    -3 -4 8 30.7
    -3 -4 8 31.7
    -3 -4 8 32.5
    -3 -4 8 26.1
    -3 4 8 31.8
    -3 4 8 27.6
    -3 4 8 32.1
    -3 4 8 35.7
    -3 4 8 33.3
    3 -4 -8 33.3
    3 -4 -8 33.4
    3 -4 -8 31
    3 -4 -8 27
    3 -4 -8 35.4
    3 -4 -8 32.5
    3 -4 -8 29.5
    3 -4 -8 33.8
    3 4 -8 30.7
    3 4 -8 30.1
    3 4 -8 32.3
    3 4 -8 30.9
    -3 -4 7 17.5
    -3 -4 7 14.2
    -3 -4 7 15.1
    -3 -4 7 18.5
    -3 4 7 13.8
    -3 4 7 13.8
    -3 4 7 15.7
    -3 4 7 19.2
    -3 4 7 14.4
    3 -4 -7 15.7
    3 -4 -7 2
    3 -4 -7 15.3
    3 -4 -7 -0.1
    3 -4 -7 0
    3 -4 -7 16
    3 -4 -7 15.8
    3 -4 -7 20
    3 -4 -7 14.2
    3 4 -7 16
    3 4 -7 13.4
    3 4 -7 19
    -3 -4 6 159.7
    -3 -4 6 162.5
    -3 -4 6 146.3
    -3 -4 6 154.3
    -3 -4 6 152.2
    -3 4 6 150.3
    -3 4 6 148.6
    -3 4 6 160.8
    -3 4 6 151.2
    -3 4 6 143.7
    -3 4 6 152.4
    3 -4 -6 147.4
    3 -4 -6 160.1
    3 -4 -6 146.8
    3 -4 -6 146.3
    3 -4 -6 161.3
    3 -4 -6 164.2
    3 -4 -6 158.4
    3 -4 -6 143.1
    3 -4 -6 157.6
    3 4 -6 149.2
    3 4 -6 154.1
    3 4 -6 149.1
    3 4 -6 170.7
    -3 -4 5 96.1
    -3 -4 5 92.7
    -3 -4 5 101.6
    -3 -4 5 91.2
    -3 -4 5 100
    -3 -4 5 104.6
    -3 4 5 104.3
    -3 4 5 95.4
    -3 4 5 91.2
    -3 4 5 90.2
    3 -4 -5 87.6
    3 -4 -5 95.2
    3 -4 -5 94
    3 -4 -5 97.3
    3 -4 -5 94.8
    3 -4 -5 106.3
    3 -4 -5 100.9
    3 -4 -5 96.3
    3 -4 -5 101.7
    3 4 -5 92.7
    3 4 -5 103.7
    3 4 -5 94.5
    3 4 -5 99
    -3 -4 4 4.9
    -3 -4 4 5.5
    -3 -4 4 5.6
    -3 -4 4 4.2
    -3 -4 4 5.7
    -3 -4 4 5.2
    -3 -4 4 3.7
    -3 4 4 4.2
    -3 4 4 4.6
    -3 4 4 5.5
    -3 4 4 3.8
    -3 4 4 4.2
    3 -4 -4 4.4
    3 -4 -4 5.4
    3 -4 -4 4.6
    3 -4 -4 5.4
    3 -4 -4 5.4
    3 -4 -4 4.5
    3 -4 -4 6.1
    3 -4 -4 4.1
    3 -4 -4 3
    3 4 -4 4.8
    3 4 -4 3.3
    3 4 -4 5
    3 4 -4 4.1
    3 4 -4 6.6
    3 4 -4 6.2
    -3 -4 3 51.8
    -3 -4 3 48.6
    -3 -4 3 53
    -3 -4 3 51.9
    -3 -4 3 49.2
    -3 -4 3 49.8
    -3 -4 3 50.9
    -3 4 3 52.1
    -3 4 3 52.8
    -3 4 3 55.4
    -3 4 3 55.5
    -3 4 3 52.1
    -3 4 3 50.1
    3 -4 -3 50.4
    3 -4 -3 51.6
    3 -4 -3 -0.1
    3 -4 -3 51.9
    3 -4 -3 48.4
    3 -4 -3 56
    3 -4 -3 51.9
    3 -4 -3 55.5
    3 -4 -3 56.8
    3 4 -3 52.1
    3 4 -3 50.2
    3 4 -3 49.7
    3 4 -3 53.1
    3 4 -3 51.9
    3 4 -3 52.6
    -3 -4 2 61.3
    -3 -4 2 65.6
    -3 -4 2 73.5
    -3 -4 2 62.9
    -3 -4 2 72
    -3 -4 2 65.8
    -3 -4 2 63.7
    -3 -4 2 63.4
    -3 4 2 70.4
    -3 4 2 69.2
    -3 4 2 70.6
    -3 4 2 70.2
    -3 4 2 65.2
    -3 4 2 58.9
    3 -4 -2 61.9
    3 -4 -2 68.3
    3 -4 -2 66.4
    3 -4 -2 70
    3 -4 -2 67.5
    3 -4 -2 69.1
    3 -4 -2 65
    3 -4 -2 71.4
    3 4 -2 68.1
    3 4 -2 69.3
    3 4 -2 66.4
    3 4 -2 68.6
    3 4 -2 67.2
    3 4 -2 64.7
    -3 -4 1 14.2
    -3 -4 1 17.4
    -3 -4 1 14.5
    -3 -4 1 17.2
    -3 -4 1 16
    -3 -4 1 16.7
    -3 -4 1 15.2
    -3 -4 1 14.1
    -3 4 1 15.3
    -3 4 1 15.4
    -3 4 1 15.8
    -3 4 1 16.8
    -3 4 1 15.2
    -3 4 1 13.7
    -3 4 1 14.6
    3 -4 -1 13
    3 -4 -1 14.3
    3 -4 -1 14.6
    3 -4 -1 19.2
    3 -4 -1 14.2
    3 -4 -1 15.7
    3 -4 -1 15.5
    3 -4 -1 15.4
    3 4 -1 13.7
    3 4 -1 17
    3 4 -1 14.5
    3 4 -1 16.4
    3 4 -1 15.2
    -3 -4 0 215.7
    -3 -4 0 241.6
    -3 -4 0 235.7
    -3 -4 0 252.6
    -3 -4 0 243.5
    -3 -4 0 256.9
    -3 -4 0 233.7
    -3 4 0 228.9
    -3 4 0 246.8
    -3 4 0 244.3
    -3 4 0 242.7
    -3 4 0 215.4
    -3 4 0 237.2
    -3 4 0 210.6
    3 -4 0 225.2
    3 -4 0 246.3
    3 -4 0 212.5
    3 -4 0 240.7
    3 -4 0 235.1
    3 -4 0 249.3
    3 4 0 204.6
    3 4 0 253
    3 4 0 225
    3 4 0 249.9
    3 4 0 235.7
    -3 -4 -1 262.2
    -3 -4 -1 267.8
    -3 -4 -1 246.7
    -3 -4 -1 267.9
    -3 -4 -1 266.4
    -3 4 -1 260.3
    -3 4 -1 273
    -3 4 -1 264
    -3 4 -1 249.5
    -3 4 -1 252.9
    -3 4 -1 239.5
    3 -4 1 235.6
    3 -4 1 258.4
    3 -4 1 221.4
    3 -4 1 248
    3 -4 1 257.4
    3 -4 1 228.9
    3 -4 1 259.3
    3 4 1 218.2
    3 4 1 264.9
    3 4 1 239.1
    3 4 1 255.1
    3 4 1 239.4
    -3 -4 -2 117.2
    -3 -4 -2 115
    -3 -4 -2 95.4
    -3 -4 -2 117
    -3 -4 -2 111.7
    -3 -4 -2 99.4
    -3 4 -2 104.9
    -3 4 -2 110.8
    -3 4 -2 110.3
    -3 4 -2 105.5
    -3 4 -2 106.3
    -3 4 -2 111.4
    3 -4 2 100.3
    3 -4 2 96.6
    3 -4 2 108.5
    3 -4 2 118.7
    3 -4 2 101.9
    3 -4 2 114.6
    3 4 2 102.3
    3 4 2 113.1
    3 4 2 107.5
    3 4 2 119.7
    3 4 2 101.1
    -3 -4 -3 1656.3
    -3 -4 -3 1619.4
    -3 -4 -3 1650.5
    -3 -4 -3 1661.4
    -3 -4 -3 1551.7
    -3 4 -3 1515.8
    -3 4 -3 1636.9
    -3 4 -3 1544.4
    -3 4 -3 1485.1
    -3 4 -3 1596.7
    -3 4 -3 1549.4
    3 -4 3 1530
    3 -4 3 1571.4
    3 -4 3 1644.6
    3 -4 3 1541.4
    3 -4 3 1565.4
    3 4 3 1477.4
    3 4 3 1645.2
    3 4 3 1418.2
    3 4 3 1646.8
    -3 -4 -4 190.9
    -3 -4 -4 178.1
    -3 -4 -4 192.3
    -3 -4 -4 204.5
    -3 -4 -4 181.9
    -3 4 -4 177.3
    -3 4 -4 196.7
    -3 4 -4 175.9
    -3 4 -4 170.6
    -3 4 -4 183
    -3 4 -4 186.9
    3 -4 4 175.8
    3 -4 4 174.6
    3 -4 4 184.6
    3 -4 4 181.3
    3 -4 4 177.9
    3 -4 4 185.1
    3 4 4 181.7
    3 4 4 188.5
    3 4 4 189.7
    -3 -4 -5 64.2
    -3 -4 -5 61.8
    -3 -4 -5 66
    -3 -4 -5 64.6
    -3 -4 -5 63.4
    -3 4 -5 58.5
    -3 4 -5 65.5
    -3 4 -5 54.6
    -3 4 -5 63
    -3 4 -5 65.4
    3 -4 5 61.7
    3 -4 5 60.5
    3 -4 5 59.1
    3 -4 5 66.6
    3 -4 5 67.2
    3 -4 5 61.4
    3 4 5 62.8
    3 4 5 61.3
    3 4 5 67.6
    -3 -4 -6 2.9
    -3 -4 -6 0.3
    -3 -4 -6 2
    -3 -4 -6 3.6
    -3 -4 -6 2.5
    -3 4 -6 2.5
    -3 4 -6 1.4
    -3 4 -6 2.4
    -3 4 -6 2.6
    -3 4 -6 1.9
    3 -4 6 2.2
    3 -4 6 1.1
    3 -4 6 0.1
    3 -4 6 1.4
    3 -4 6 1.2
    3 4 6 2.3
    3 4 6 2.4
    3 4 6 2.2
    -3 -4 -7 196.3
    -3 -4 -7 187.9
    -3 -4 -7 193.8
    -3 -4 -7 198.6
    -3 -4 -7 191
    -3 4 -7 186.9
    -3 4 -7 107.3
    -3 4 -7 175
    -3 4 -7 191.2
    3 -4 7 178.9
    3 -4 7 184.4
    3 -4 7 196
    3 -4 7 179.9
    3 -4 7 181
    3 4 7 178.6
    3 4 7 190.4
    3 4 7 182
    -3 -4 -8 1.4
    -3 -4 -8 -0.1
    -3 -4 -8 -1
    -3 -4 -8 -0.5
    -3 -4 -8 0.1
    -3 4 -8 0.5
    -3 4 -8 0.4
    -3 4 -8 1.3
    3 -4 8 1.4
    3 -4 8 -1
    3 -4 8 1
    3 -4 8 0.2
    3 -4 8 0.9
    3 4 8 -0.3
    3 4 8 -0.7
    3 4 8 0.4
    -3 -4 -9 1.1
    -3 -4 -9 2.4
    -3 -4 -9 1
    -3 -4 -9 2.8
    -3 4 -9 4.1
    -3 4 -9 2.7
    3 -4 9 2.3
    3 -4 9 -0.2
    3 -4 9 1.5
    3 -4 9 2.1
    3 4 9 0.6
    3 4 9 2.2
    3 4 9 1.7
    -3 -4 -10 17.6
    -3 -4 -10 19.5
    -3 -4 -10 19.3
    -3 4 -10 21.6
    -3 4 -10 23.4
    3 -4 10 17.9
    3 -4 10 17.4
    3 4 10 16.8
    3 4 10 20.4
    3 4 10 17.4
    -3 -4 -11 74.7
    -3 4 -11 70
    3 -4 11 73.2
    3 -4 11 67.6
    3 4 11 69
    3 4 11 57.3
    -3 -4 -12 24.1
    -3 4 -12 24.9
    3 -4 12 24
    3 -4 12 23.1
    3 4 12 16.3
    -3 -5 14 1.3
    -3 -5 14 2.7
    -3 5 14 1.8
    3 -5 -14 1.9
    3 5 -14 2.9
    -3 -5 13 0.6
    -3 -5 13 1.5
    -3 5 13 2.3
    3 -5 -13 1
    3 -5 -13 0.8
    3 5 -13 4
    3 5 -13 2.7
    3 5 -13 3.3
    -3 -5 12 12.8
    -3 -5 12 11.7
    -3 -5 12 12.2
    -3 5 12 11.3
    -3 5 12 11.7
    3 -5 -12 12.1
    3 -5 -12 14.8
    3 -5 -12 15.6
    3 5 -12 13.5
    3 5 -12 10.5
    3 5 -12 15.6
    3 5 -12 11.9
    -3 -5 11 56.1
    -3 -5 11 59.7
    -3 -5 11 60
    -3 5 11 64.1
    -3 5 11 57.1
    3 -5 -11 56.9
    3 -5 -11 57.6
    3 -5 -11 54.2
    3 -5 -11 58.1
    3 5 -11 65.8
    3 5 -11 59.3
    3 5 -11 57.9
    3 5 -11 54.9
    -3 -5 10 3.2
    -3 -5 10 2.7
    -3 -5 10 2.7
    -3 -5 10 2.5
    -3 5 10 1
    -3 5 10 0.1
    -3 5 10 0.8
    3 -5 -10 3.7
    3 -5 -10 3.8
    3 -5 -10 6.2
    3 -5 -10 3.2
    3 5 -10 2
    3 5 -10 4.2
    3 5 -10 2.5
    3 5 -10 3.2
    -3 -5 9 226.7
    -3 -5 9 229.2
    -3 -5 9 228.3
    -3 -5 9 214.2
    -3 5 9 224
    -3 5 9 249.7
    -3 5 9 249.2
    -3 5 9 237.3
    3 -5 -9 233.9
    3 -5 -9 227.5
    3 -5 -9 228.3
    3 -5 -9 236.3
    3 -5 -9 164.3
    3 -5 -9 222.2
    3 -5 -9 220.6
    3 -5 -9 229.5
    3 5 -9 239
    3 5 -9 225.7
    3 5 -9 238
    3 5 -9 246.3
    -3 -5 8 23.6
    -3 -5 8 21.2
    -3 -5 8 21.4
    -3 -5 8 18.2
    -3 -5 8 16.8
    -3 5 8 19.5
    -3 5 8 24.6
    -3 5 8 20.7
    -3 5 8 23
    -3 5 8 22.6
    -3 5 8 17.8
    3 -5 -8 20.9
    3 -5 -8 14.4
    3 -5 -8 -0.2
    3 -5 -8 16.6
    3 -5 -8 19.3
    3 -5 -8 21.5
    3 -5 -8 25.9
    3 -5 -8 22.1
    3 -5 -8 19.9
    3 5 -8 22.2
    3 5 -8 20
    3 5 -8 17.6
    3 5 -8 23.5
    -3 -5 7 62.1
    -3 -5 7 58.2
    -3 -5 7 58.1
    -3 -5 7 51
    -3 5 7 62
    -3 5 7 69.6
    -3 5 7 67.3
    -3 5 7 56.1
    -3 5 7 58.3
    -3 5 7 55
    3 -5 -7 57.2
    3 -5 -7 65.5
    3 -5 -7 61.2
    3 -5 -7 58.3
    3 -5 -7 61
    3 -5 -7 60.2
    3 -5 -7 58.6
    3 -5 -7 54.6
    3 -5 -7 60.5
    3 5 -7 59.4
    3 5 -7 57.8
    3 5 -7 60.3
    3 5 -7 61
    -3 -5 6 492.4
    -3 -5 6 438.2
    -3 -5 6 490
    -3 -5 6 476.7
    -3 -5 6 473.4
    -3 5 6 494.9
    -3 5 6 479.2
    -3 5 6 420.8
    -3 5 6 438.7
    3 -5 -6 451.2
    3 -5 -6 494.1
    3 -5 -6 460.6
    3 -5 -6 479.8
    3 -5 -6 485.2
    3 -5 -6 494.8
    3 -5 -6 506.9
    3 -5 -6 483.8
    3 -5 -6 476.8
    3 5 -6 452.4
    3 5 -6 481
    3 5 -6 462.7
    3 5 -6 488.2
    -3 -5 5 104.9
    -3 -5 5 103.5
    -3 -5 5 112.4
    -3 -5 5 103.1
    -3 -5 5 106.3
    -3 -5 5 106.4
    -3 -5 5 110.6
    -3 -5 5 110.8
    -3 5 5 108.9
    -3 5 5 107.5
    -3 5 5 107
    -3 5 5 104.6
    3 -5 -5 101.1
    3 -5 -5 116.6
    3 -5 -5 108.8
    3 -5 -5 113.1
    3 -5 -5 114.8
    3 -5 -5 111.3
    3 -5 -5 120.7
    3 -5 -5 112.2
    3 -5 -5 105.6
    3 5 -5 106.2
    3 5 -5 111
    3 5 -5 108.4
    3 5 -5 103.1
    3 5 -5 111.9
    -3 -5 4 620.9
    -3 -5 4 596.2
    -3 -5 4 637.1
    -3 -5 4 597
    -3 -5 4 608.9
    -3 -5 4 578.9
    -3 -5 4 602.8
    -3 -5 4 637.6
    -3 5 4 633.3
    -3 5 4 587.5
    -3 5 4 579.3
    3 -5 -4 577.2
    3 -5 -4 641.8
    3 -5 -4 504.1
    3 -5 -4 614.8
    3 -5 -4 641
    3 -5 -4 637
    3 -5 -4 678.8
    3 -5 -4 635.7
    3 5 -4 593.2
    3 5 -4 647.3
    3 5 -4 576
    3 5 -4 606.8
    3 5 -4 625.9
    3 5 -4 622.6
    -3 -5 3 232.4
    -3 -5 3 224.8
    -3 -5 3 251.4
    -3 -5 3 229.2
    -3 -5 3 236.2
    -3 -5 3 223.2
    -3 -5 3 221.8
    -3 5 3 240.8
    -3 5 3 240.3
    -3 5 3 245
    -3 5 3 245.5
    -3 5 3 225.1
    -3 5 3 205
    3 -5 -3 206.7
    3 -5 -3 247.3
    3 -5 -3 219
    3 -5 -3 228.5
    3 -5 -3 212.4
    3 -5 -3 238.1
    3 -5 -3 234.5
    3 -5 -3 252.2
    3 -5 -3 225.2
    3 5 -3 230
    3 5 -3 229.2
    3 5 -3 207.3
    3 5 -3 231
    3 5 -3 227.5
    3 5 -3 229.5
    -3 -5 2 707
    -3 -5 2 726
    -3 -5 2 782
    -3 -5 2 755.6
    -3 -5 2 716.5
    -3 -5 2 726.7
    -3 5 2 751.8
    -3 5 2 766.9
    -3 5 2 755.5
    -3 5 2 758.4
    -3 5 2 718.1
    -3 5 2 645
    3 -5 -2 660.3
    3 -5 -2 769.6
    3 -5 -2 724.1
    3 -5 -2 731.7
    3 -5 -2 676.9
    3 -5 -2 776.2
    3 -5 -2 746.6
    3 -5 -2 800.3
    3 5 -2 708.8
    3 5 -2 766.3
    3 5 -2 722
    3 5 -2 749.8
    3 5 -2 731.1
    3 5 -2 718.3
    -3 -5 1 4.7
    -3 -5 1 6.9
    -3 -5 1 5.7
    -3 -5 1 3.9
    -3 -5 1 8.1
    -3 -5 1 5.9
    -3 5 1 5.7
    -3 5 1 6.1
    -3 5 1 5.9
    -3 5 1 5.8
    -3 5 1 7.1
    -3 5 1 6.2
    3 -5 -1 4.5
    3 -5 -1 6.7
    3 -5 -1 6.6
    3 -5 -1 7.1
    3 -5 -1 4.8
    3 -5 -1 7.1
    3 -5 -1 6
    3 -5 -1 7.5
    3 5 -1 6.6
    3 5 -1 4.9
    3 5 -1 6
    3 5 -1 5.9
    3 5 -1 8.3
    -3 -5 0 104.8
    -3 -5 0 132.1
    -3 -5 0 137.7
    -3 -5 0 121.5
    -3 -5 0 122.3
    -3 -5 0 130.4
    -3 5 0 126.2
    -3 5 0 133.3
    -3 5 0 126.9
    -3 5 0 121.9
    -3 5 0 122.8
    -3 5 0 111
    3 -5 0 120.6
    3 -5 0 125.8
    3 -5 0 115.8
    3 -5 0 124.8
    3 -5 0 122.8
    3 -5 0 131.2
    3 -5 0 120.5
    3 -5 0 132
    3 5 0 112.2
    3 5 0 136.7
    3 5 0 119.4
    3 5 0 119.9
    -3 -5 -1 1845.4
    -3 -5 -1 1852.6
    -3 -5 -1 1723.3
    -3 -5 -1 1824.5
    -3 -5 -1 1860.1
    -3 5 -1 1827.8
    -3 5 -1 1880.3
    -3 5 -1 1780.6
    -3 5 -1 1790.8
    -3 5 -1 1790.2
    -3 5 -1 1704.6
    3 -5 1 1743.9
    3 -5 1 1865.6
    3 -5 1 1568.1
    3 -5 1 1852.2
    3 -5 1 1773
    3 -5 1 1662.5
    3 -5 1 1865.8
    3 5 1 1561.6
    3 5 1 1870
    3 5 1 1667.3
    3 5 1 1848.9
    3 5 1 1756.1
    -3 -5 -2 65.8
    -3 -5 -2 61.8
    -3 -5 -2 56.9
    -3 -5 -2 69.3
    -3 -5 -2 62.1
    -3 5 -2 55.6
    -3 5 -2 63.1
    -3 5 -2 62.5
    -3 5 -2 58.1
    -3 5 -2 65.2
    -3 5 -2 59.1
    3 -5 2 62.8
    3 -5 2 66.5
    3 -5 2 52.6
    3 -5 2 54.2
    3 -5 2 63.8
    3 -5 2 54.6
    3 -5 2 63
    3 5 2 56.1
    3 5 2 64.2
    3 5 2 60.7
    3 5 2 60.4
    3 5 2 57.8
    -3 -5 -3 100.6
    -3 -5 -3 92.9
    -3 -5 -3 91.2
    -3 -5 -3 97.3
    -3 -5 -3 93.7
    -3 5 -3 94.1
    -3 5 -3 92.9
    -3 5 -3 89.7
    -3 5 -3 97.1
    -3 5 -3 102.2
    3 -5 3 98.3
    3 -5 3 82.8
    3 -5 3 91.7
    3 -5 3 96.5
    3 -5 3 86.5
    3 -5 3 96.9
    3 5 3 86.5
    3 5 3 93
    3 5 3 94.1
    -3 -5 -4 194.9
    -3 -5 -4 122.5
    -3 -5 -4 197.5
    -3 -5 -4 204.6
    -3 -5 -4 189.7
    -3 5 -4 180
    -3 5 -4 178.8
    -3 5 -4 177.5
    -3 5 -4 192.9
    -3 5 -4 188.2
    3 -5 4 179
    3 -5 4 177.3
    3 -5 4 195.5
    3 -5 4 195.6
    3 -5 4 178.4
    3 -5 4 178.2
    3 5 4 182.1
    3 5 4 188.1
    3 5 4 205.2
    -3 -5 -5 106.5
    -3 -5 -5 116.2
    -3 -5 -5 102
    -3 -5 -5 109.9
    -3 -5 -5 112.2
    -3 -5 -5 109
    -3 5 -5 0.1
    -3 5 -5 110.3
    -3 5 -5 102.2
    -3 5 -5 114
    -3 5 -5 115.6
    3 -5 5 113
    3 -5 5 105.6
    3 -5 5 109.9
    3 -5 5 107.7
    3 -5 5 113.2
    3 5 5 102.6
    3 5 5 102.1
    3 5 5 114.1
    -3 -5 -6 138.1
    -3 -5 -6 147.5
    -3 -5 -6 144.6
    -3 -5 -6 156.1
    -3 5 -6 125.3
    -3 5 -6 129
    -3 5 -6 138.1
    -3 5 -6 143.2
    3 -5 6 142.4
    3 -5 6 125.3
    3 -5 6 135.4
    3 -5 6 137.9
    3 5 6 139.9
    3 5 6 140.2
    3 5 6 135.6
    -3 -5 -7 68
    -3 -5 -7 65.1
    -3 -5 -7 67
    -3 -5 -7 66.6
    -3 5 -7 45.6
    -3 5 -7 58.7
    -3 5 -7 61.7
    3 -5 7 57.1
    3 -5 7 59.7
    3 -5 7 59.1
    3 -5 7 58.8
    3 5 7 65.1
    3 5 7 71.9
    -3 -5 -8 7.4
    -3 -5 -8 11.5
    -3 -5 -8 8.8
    -3 -5 -8 12.7
    -3 5 -8 8.3
    -3 5 -8 18.7
    3 -5 8 8.4
    3 -5 8 9.4
    3 -5 8 7.2
    3 5 8 10.2
    3 5 8 10.1
    -3 -5 -9 32.6
    -3 -5 -9 31.1
    -3 -5 -9 40.2
    -3 5 -9 39.9
    3 -5 9 31.9
    3 -5 9 34.1
    3 5 9 38.3
    3 5 9 35.5
    3 5 9 29.5
    -3 -5 -10 2.6
    -3 -5 -10 2.8
    -3 -5 -10 1.7
    3 -5 10 4.5
    3 -5 10 2.7
    3 5 10 2.7
    3 5 10 3.5
    3 5 10 2.2
    -3 -5 -11 5
    3 -5 11 3.6
    3 -5 11 2.7
    3 5 11 2.8
    -3 -5 -12 55.5
    3 -5 12 54.1
    3 -5 12 51.5
    3 5 12 55.5
    -3 -6 14 4.6
    -3 6 14 -0.6
    3 -6 -14 3.5
    3 6 -14 3.6
    -3 -6 13 47.8
    -3 6 13 45.9
    3 -6 -13 49.6
    3 6 -13 50.6
    -3 -6 12 -1.7
    -3 -6 12 0.3
    -3 -6 12 0
    -3 6 12 0.4
    -3 6 12 0.6
    3 -6 -12 0.1
    3 -6 -12 0.8
    3 6 -12 0.8
    3 6 -12 0.4
    3 6 -12 -0.5
    -3 -6 11 61.1
    -3 -6 11 62.6
    -3 -6 11 56.3
    -3 6 11 66.4
    -3 6 11 72.8
    3 -6 -11 68.4
    3 -6 -11 65.1
    3 -6 -11 58.8
    3 -6 -11 54.7
    3 6 -11 74.2
    3 6 -11 59.1
    3 6 -11 60.7
    -3 -6 10 16.1
    -3 -6 10 16.3
    -3 -6 10 13.2
    -3 -6 10 18.2
    -3 6 10 15.8
    -3 6 10 17.8
    3 -6 -10 15.4
    3 -6 -10 13.8
    3 -6 -10 15.9
    3 -6 -10 16.8
    3 6 -10 13.5
    3 6 -10 15.8
    3 6 -10 15.1
    3 6 -10 17.5
    -3 -6 9 2.5
    -3 -6 9 3.1
    -3 -6 9 1.3
    -3 -6 9 1.6
    -3 6 9 1.3
    -3 6 9 2
    -3 6 9 3.7
    -3 6 9 0.1
    -3 6 9 1.6
    3 -6 -9 1.3
    3 -6 -9 4.1
    3 -6 -9 1
    3 -6 -9 1.2
    3 -6 -9 2.5
    3 -6 -9 0.5
    3 -6 -9 0.8
    3 6 -9 3.1
    3 6 -9 2
    3 6 -9 3
    3 6 -9 3
    -3 -6 8 66.4
    -3 -6 8 0.3
    -3 -6 8 64
    -3 -6 8 57.4
    -3 -6 8 58.7
    -3 6 8 69
    -3 6 8 72.5
    -3 6 8 71.4
    -3 6 8 70.5
    -3 6 8 58.6
    -3 6 8 67
    3 -6 -8 59.2
    3 -6 -8 61.4
    3 -6 -8 64.7
    3 -6 -8 62.5
    3 -6 -8 37.1
    3 -6 -8 66.8
    3 -6 -8 67.9
    3 -6 -8 60
    3 -6 -8 62.6
    3 6 -8 67
    3 6 -8 63.9
    3 6 -8 70.7
    3 6 -8 68.1
    -3 -6 7 44.4
    -3 -6 7 46.8
    -3 -6 7 45.8
    -3 -6 7 47.4
    -3 -6 7 46.5
    -3 6 7 42.2
    -3 6 7 46.7
    -3 6 7 47.9
    -3 6 7 46.5
    -3 6 7 41.7
    -3 6 7 39.8
    3 -6 -7 46.7
    3 -6 -7 46.4
    3 -6 -7 45.1
    3 -6 -7 46.4
    3 -6 -7 48.1
    3 -6 -7 45.9
    3 -6 -7 45.3
    3 -6 -7 46.2
    3 -6 -7 44.2
    3 6 -7 46
    3 6 -7 45.9
    3 6 -7 49.4
    3 6 -7 50.4
    -3 -6 6 3.1
    -3 -6 6 1.3
    -3 -6 6 2.9
    -3 -6 6 1.9
    -3 6 6 0.9
    -3 6 6 1.4
    -3 6 6 2
    -3 6 6 1
    -3 6 6 2.6
    3 -6 -6 2.3
    3 -6 -6 1.7
    3 -6 -6 0.8
    3 -6 -6 2
    3 -6 -6 2.3
    3 -6 -6 1.8
    3 -6 -6 1.7
    3 -6 -6 2.3
    3 -6 -6 0.7
    3 6 -6 1.7
    3 6 -6 2.9
    3 6 -6 1.4
    3 6 -6 2
    3 6 -6 3.2
    -3 -6 5 92
    -3 -6 5 98.5
    -3 -6 5 106.1
    -3 -6 5 98.6
    -3 -6 5 93.3
    -3 -6 5 98.9
    -3 -6 5 100.9
    -3 6 5 97.1
    -3 6 5 92.2
    -3 6 5 92.9
    3 -6 -5 91.9
    3 -6 -5 97.3
    3 -6 -5 95.9
    3 -6 -5 101.7
    3 -6 -5 99.4
    3 -6 -5 100.9
    3 -6 -5 104.4
    3 -6 -5 99
    3 -6 -5 94.8
    3 6 -5 94.3
    3 6 -5 108.4
    3 6 -5 97.3
    3 6 -5 99.8
    3 6 -5 99.6
    -3 -6 4 78.1
    -3 -6 4 73.7
    -3 -6 4 79.4
    -3 -6 4 76.1
    -3 -6 4 72.3
    -3 -6 4 76.5
    -3 -6 4 82.4
    -3 6 4 81.2
    -3 6 4 71.2
    -3 6 4 71.8
    3 -6 -4 67
    3 -6 -4 82
    3 -6 -4 74.3
    3 -6 -4 73.9
    3 -6 -4 80.4
    3 -6 -4 79.7
    3 -6 -4 77.6
    3 6 -4 71.9
    3 6 -4 82.7
    3 6 -4 59
    3 6 -4 76
    3 6 -4 78
    3 6 -4 75
    -3 -6 3 0
    -3 -6 3 94.6
    -3 -6 3 94.2
    -3 -6 3 89.2
    -3 -6 3 89.8
    -3 -6 3 91.2
    -3 -6 3 93.9
    -3 6 3 94.3
    -3 6 3 97.1
    -3 6 3 94.3
    -3 6 3 94.6
    -3 6 3 79.6
    3 -6 -3 84.3
    3 -6 -3 103.3
    3 -6 -3 88.5
    3 -6 -3 90.4
    3 -6 -3 81.5
    3 -6 -3 96.7
    3 -6 -3 95.6
    3 -6 -3 101.2
    3 6 -3 88.5
    3 6 -3 99.3
    3 6 -3 86.2
    3 6 -3 89
    3 6 -3 86.3
    3 6 -3 88.8
    -3 -6 2 32.2
    -3 -6 2 32.2
    -3 -6 2 40.8
    -3 -6 2 33.8
    -3 -6 2 35.5
    -3 -6 2 35.5
    -3 6 2 36.8
    -3 6 2 37.8
    -3 6 2 36.2
    -3 6 2 36.6
    -3 6 2 34.5
    -3 6 2 30.8
    3 -6 -2 35
    3 -6 -2 37.6
    3 -6 -2 34.6
    3 -6 -2 34.5
    3 -6 -2 32.7
    3 -6 -2 40.3
    3 -6 -2 38.5
    3 -6 -2 43
    3 6 -2 34
    3 6 -2 38.6
    3 6 -2 31.9
    3 6 -2 36.4
    3 6 -2 36.7
    -3 -6 1 311.1
    -3 -6 1 345.8
    -3 -6 1 370.5
    -3 -6 1 330.4
    -3 -6 1 342.1
    -3 -6 1 348.2
    -3 6 1 355.7
    -3 6 1 366.1
    -3 6 1 344
    -3 6 1 363.7
    -3 6 1 335.5
    -3 6 1 299.7
    3 -6 -1 299.5
    3 -6 -1 372.4
    3 -6 -1 339.5
    3 -6 -1 319.8
    3 -6 -1 365.3
    3 -6 -1 353.5
    3 -6 -1 376.9
    3 6 -1 315.2
    3 6 -1 367.3
    3 6 -1 319.4
    3 6 -1 367.6
    3 6 -1 346.5
    -3 -6 0 10.2
    -3 -6 0 11
    -3 -6 0 12.9
    -3 -6 0 11.4
    -3 -6 0 10.6
    -3 -6 0 14.1
    -3 6 0 15.4
    -3 6 0 13.7
    -3 6 0 12.4
    -3 6 0 11.4
    -3 6 0 10.1
    -3 6 0 11.7
    3 -6 0 13.9
    3 -6 0 10.6
    3 -6 0 10.7
    3 -6 0 12
    3 -6 0 12.6
    3 -6 0 10.9
    3 -6 0 10.9
    3 6 0 11.5
    3 6 0 11.5
    3 6 0 9.9
    3 6 0 11.8
    3 6 0 13.6
    -3 -6 -1 1.8
    -3 -6 -1 1
    -3 -6 -1 0.4
    -3 -6 -1 2.3
    -3 -6 -1 1
    -3 6 -1 2.8
    -3 6 -1 0.9
    -3 6 -1 2.5
    -3 6 -1 1.6
    -3 6 -1 3.5
    3 -6 1 1.4
    3 -6 1 1.2
    3 -6 1 1.6
    3 -6 1 2.8
    3 -6 1 2.7
    3 -6 1 2.6
    3 -6 1 3
    3 6 1 2.4
    3 6 1 2.1
    3 6 1 2.4
    3 6 1 2.2
    -3 -6 -2 559.1
    -3 -6 -2 559.7
    -3 -6 -2 568
    -3 -6 -2 557.7
    -3 6 -2 547.7
    -3 6 -2 585.8
    -3 6 -2 544.4
    -3 6 -2 569.6
    -3 6 -2 545.3
    3 -6 2 533.5
    3 -6 2 572.2
    3 -6 2 472.7
    3 -6 2 554
    3 -6 2 510.9
    3 -6 2 574.9
    3 6 2 510
    3 6 2 561.8
    3 6 2 590.5
    3 6 2 530.7
    -3 -6 -3 650.3
    -3 -6 -3 686.4
    -3 -6 -3 688.3
    -3 -6 -3 680.5
    -3 -6 -3 722.8
    -3 6 -3 667.9
    -3 6 -3 707.7
    -3 6 -3 660.5
    -3 6 -3 697.1
    -3 6 -3 669.5
    3 -6 3 657.5
    3 -6 3 716.2
    3 -6 3 590.7
    3 -6 3 672.6
    3 -6 3 608.6
    3 -6 3 707.7
    3 6 3 684
    3 6 3 627
    3 6 3 713.1
    3 6 3 710.8
    -3 -6 -4 49.6
    -3 -6 -4 51.4
    -3 -6 -4 60
    -3 -6 -4 54.3
    -3 -6 -4 47.8
    -3 6 -4 46.7
    -3 6 -4 49.9
    -3 6 -4 48.7
    -3 6 -4 52.4
    -3 6 -4 58.3
    3 -6 4 47.7
    3 -6 4 46.5
    3 -6 4 52
    3 -6 4 45.7
    3 -6 4 53.1
    3 6 4 48.9
    3 6 4 51.9
    3 6 4 54.6
    3 6 4 46.6
    -3 -6 -5 14.9
    -3 -6 -5 18.6
    -3 -6 -5 0
    -3 -6 -5 13.7
    -3 -6 -5 18.2
    -3 6 -5 14.9
    -3 6 -5 16.5
    -3 6 -5 13.7
    -3 6 -5 15.2
    -3 6 -5 16.3
    3 -6 5 16.9
    3 -6 5 15.5
    3 -6 5 14.8
    3 -6 5 15.2
    3 -6 5 17.4
    3 6 5 12.3
    3 6 5 12
    3 6 5 17.7
    -3 -6 -6 1.2
    -3 -6 -6 1
    -3 -6 -6 0.5
    -3 -6 -6 1
    -3 6 -6 0.8
    -3 6 -6 0.6
    -3 6 -6 0.8
    -3 6 -6 0.1
    3 -6 6 0.6
    3 -6 6 0.4
    3 -6 6 -0.3
    3 6 6 -0.2
    3 6 6 -0.3
    3 6 6 0.6
    -3 -6 -7 13.2
    -3 -6 -7 13
    -3 -6 -7 10.8
    -3 -6 -7 11.6
    -3 6 -7 8.9
    -3 6 -7 8.8
    -3 6 -7 9.1
    3 -6 7 7.5
    3 -6 7 0.8
    3 -6 7 9
    3 6 7 11.3
    3 6 7 10.1
    -3 -6 -8 1.8
    -3 -6 -8 1.1
    -3 -6 -8 1.9
    -3 -6 -8 3
    -3 6 -8 0.5
    -3 6 -8 1.5
    3 -6 8 2.9
    3 -6 8 1.3
    3 -6 8 2
    3 6 8 -1
    3 6 8 3.4
    -3 -6 -9 52
    -3 -6 -9 40.3
    -3 -6 -9 36.4
    -3 -6 -9 43.8
    -3 6 -9 36.9
    -3 6 -9 44.8
    3 -6 9 42
    3 6 9 35.3
    3 6 9 43.6
    3 6 9 40.2
    -3 -6 -10 42.9
    -3 -6 -10 41.5
    3 -6 10 36.3
    3 6 10 33.6
    3 6 10 31.4
    -3 -6 -11 145.9
    3 -6 11 125.6
    3 6 11 135.7
    -3 -6 -12 97.8
    -3 -7 13 0.9
    -3 7 13 1.4
    3 -7 -13 2
    3 7 -13 -1.9
    -3 -7 12 52.1
    -3 7 12 55.2
    3 -7 -12 58
    3 7 -12 67.2
    3 7 -12 56.3
    -3 -7 11 0.7
    -3 -7 11 0.4
    -3 7 11 2.3
    -3 7 11 2.2
    3 -7 -11 1.3
    3 -7 -11 2
    3 7 -11 1.4
    3 7 -11 1.8
    3 7 -11 1
    -3 -7 10 131.8
    -3 -7 10 123.5
    -3 7 10 141
    -3 7 10 135.8
    3 -7 -10 127.2
    3 -7 -10 131.4
    3 -7 -10 131.3
    3 -7 -10 122.3
    3 7 -10 145.5
    3 7 -10 133
    3 7 -10 137.1
    -3 -7 9 132.7
    -3 -7 9 151.9
    -3 7 9 143.1
    -3 7 9 145.8
    -3 7 9 159
    3 -7 -9 136.6
    3 -7 -9 143
    3 -7 -9 135.9
    3 -7 -9 136.2
    3 -7 -9 134.7
    3 7 -9 157.1
    3 7 -9 141
    3 7 -9 141.2
    -3 -7 8 7.5
    -3 -7 8 10.9
    -3 -7 8 12.2
    -3 7 8 8.5
    -3 7 8 13.4
    -3 7 8 7
    3 -7 -8 8.4
    3 -7 -8 10.7
    3 -7 -8 10
    3 -7 -8 11.1
    3 -7 -8 7.8
    3 -7 -8 11.3
    3 -7 -8 10.4
    3 -7 -8 8.8
    3 -7 -8 8.2
    3 -7 -8 4.6
    3 7 -8 9.6
    3 7 -8 9.6
    3 7 -8 9
    -3 -7 7 3.2
    -3 -7 7 5.1
    -3 -7 7 3.4
    -3 -7 7 4.6
    -3 7 7 4.4
    -3 7 7 3.1
    -3 7 7 5.9
    -3 7 7 2.4
    -3 7 7 2.7
    -3 7 7 4.2
    3 -7 -7 0
    3 -7 -7 4.8
    3 -7 -7 3.1
    3 -7 -7 2.4
    3 -7 -7 3.1
    3 -7 -7 4.5
    3 -7 -7 5.8
    3 -7 -7 4
    3 -7 -7 2
    3 7 -7 2.9
    3 7 -7 4.6
    3 7 -7 5.3
    -3 -7 6 80.9
    -3 -7 6 88
    -3 -7 6 80.6
    -3 -7 6 86.5
    -3 7 6 89.1
    -3 7 6 89.6
    -3 7 6 76
    -3 7 6 73.8
    3 -7 -6 63.7
    3 -7 -6 90.4
    3 -7 -6 79.7
    3 -7 -6 80
    3 -7 -6 83
    3 -7 -6 86.8
    3 -7 -6 91.5
    3 -7 -6 73.4
    3 7 -6 81.3
    3 7 -6 85.4
    3 7 -6 86.2
    3 7 -6 82.3
    -3 -7 5 0.7
    -3 -7 5 -0.1
    -3 -7 5 0.3
    -3 -7 5 -0.4
    -3 -7 5 -0.1
    -3 -7 5 1
    -3 -7 5 0.2
    -3 7 5 0.1
    -3 7 5 0.2
    -3 7 5 1
    -3 7 5 0.5
    3 -7 -5 0.2
    3 -7 -5 0.9
    3 -7 -5 0.4
    3 -7 -5 -0.3
    3 -7 -5 0.4
    3 -7 -5 0.2
    3 -7 -5 1
    3 7 -5 -0.2
    3 7 -5 -0.2
    3 7 -5 0.2
    3 7 -5 0.4
    3 7 -5 1.9
    -3 -7 4 108.7
    -3 -7 4 116.4
    -3 -7 4 119.6
    -3 -7 4 109.8
    -3 -7 4 113.8
    -3 -7 4 115.3
    -3 -7 4 124.5
    -3 7 4 125.8
    -3 7 4 114.9
    -3 7 4 102.6
    3 -7 -4 106
    3 -7 -4 125.1
    3 -7 -4 107.1
    3 -7 -4 114.2
    3 -7 -4 122.9
    3 -7 -4 122.5
    3 -7 -4 125.5
    3 7 -4 114.7
    3 7 -4 116.7
    3 7 -4 114
    3 7 -4 116.4
    3 7 -4 118.8
    -3 -7 3 0.4
    -3 -7 3 3.6
    -3 -7 3 3.2
    -3 -7 3 2
    -3 -7 3 2.1
    -3 -7 3 0.9
    -3 -7 3 3.5
    -3 7 3 1.8
    -3 7 3 2.4
    -3 7 3 1.7
    -3 7 3 2.1
    -3 7 3 2.1
    3 -7 -3 3.9
    3 -7 -3 2.4
    3 -7 -3 2.9
    3 -7 -3 1.4
    3 -7 -3 3.1
    3 -7 -3 1.8
    3 -7 -3 4.3
    3 7 -3 4.1
    3 7 -3 2.8
    3 7 -3 2.8
    3 7 -3 1.5
    -3 -7 2 15.8
    -3 -7 2 21.1
    -3 -7 2 20.5
    -3 -7 2 26.7
    -3 -7 2 18.7
    -3 -7 2 16.4
    -3 7 2 17.7
    -3 7 2 17.1
    -3 7 2 19.1
    -3 7 2 19.7
    -3 7 2 15.9
    3 -7 -2 17.7
    3 -7 -2 17.5
    3 -7 -2 19.4
    3 -7 -2 16
    3 -7 -2 13.3
    3 -7 -2 18
    3 7 -2 20.1
    3 7 -2 18.9
    3 7 -2 17.2
    -3 -7 1 4
    -3 -7 1 4.5
    -3 -7 1 4.3
    -3 -7 1 3.7
    -3 -7 1 5.5
    -3 7 1 5.4
    -3 7 1 4.5
    -3 7 1 6.4
    -3 7 1 5.6
    -3 7 1 3.7
    3 -7 -1 2.8
    3 -7 -1 4.8
    3 -7 -1 6
    3 -7 -1 3.6
    3 -7 -1 3.8
    3 -7 -1 4.7
    3 7 -1 5.1
    3 7 -1 3.5
    3 7 -1 5.7
    -3 -7 0 295.6
    -3 -7 0 302.1
    -3 -7 0 294.4
    -3 -7 0 295.3
    -3 7 0 308
    -3 7 0 305
    -3 7 0 309.2
    -3 7 0 291.6
    -3 7 0 254.8
    3 -7 0 280
    3 -7 0 312.7
    3 -7 0 306.1
    3 -7 0 310.2
    3 -7 0 286.6
    3 -7 0 321
    3 7 0 259
    3 7 0 298.3
    3 7 0 297.6
    3 7 0 297.3
    -3 -7 -1 395.2
    -3 -7 -1 414.4
    -3 -7 -1 404.7
    -3 -7 -1 431.7
    -3 -7 -1 427.2
    -3 7 -1 425.5
    -3 7 -1 431.7
    -3 7 -1 417.1
    -3 7 -1 408
    -3 7 -1 382.7
    3 -7 1 391.5
    3 -7 1 437.6
    3 -7 1 401.2
    3 -7 1 431.4
    3 -7 1 393.1
    3 -7 1 434.1
    3 7 1 394.5
    3 7 1 341.1
    3 7 1 425.9
    3 7 1 432.9
    3 7 1 396.4
    -3 -7 -2 4.4
    -3 -7 -2 7.1
    -3 -7 -2 5.5
    -3 -7 -2 6.2
    -3 -7 -2 4.4
    -3 7 -2 4.1
    -3 7 -2 5.5
    -3 7 -2 5.3
    -3 7 -2 6.4
    -3 7 -2 4.8
    3 -7 2 5.3
    3 -7 2 4.9
    3 -7 2 4.8
    3 -7 2 3.9
    3 -7 2 5.7
    3 7 2 2.9
    3 7 2 3.5
    3 7 2 6.6
    3 7 2 4.6
    -3 -7 -3 9.9
    -3 -7 -3 8.8
    -3 -7 -3 6
    -3 -7 -3 10
    -3 -7 -3 9.7
    -3 7 -3 8.1
    -3 7 -3 10.8
    -3 7 -3 6
    -3 7 -3 9.1
    -3 7 -3 9.2
    3 -7 3 4.5
    3 -7 3 9.6
    3 -7 3 9.3
    3 -7 3 7
    3 7 3 10.3
    3 7 3 6.5
    3 7 3 6.4
    3 7 3 7.9
    -3 -7 -4 28.7
    -3 -7 -4 34.3
    -3 -7 -4 29.8
    -3 -7 -4 33.9
    -3 -7 -4 35.6
    -3 7 -4 26.6
    -3 7 -4 30.1
    -3 7 -4 28
    -3 7 -4 35
    -3 7 -4 31.6
    3 -7 4 29.7
    3 -7 4 30.6
    3 -7 4 35.9
    3 -7 4 31.3
    3 7 4 36.5
    3 7 4 26.3
    3 7 4 34
    3 7 4 33.5
    -3 -7 -5 10.7
    -3 -7 -5 5.2
    -3 -7 -5 6.4
    -3 -7 -5 7.2
    -3 -7 -5 7.3
    -3 7 -5 10.7
    -3 7 -5 8.4
    -3 7 -5 5.4
    -3 7 -5 8.3
    -3 7 -5 10.8
    3 -7 5 7
    3 -7 5 8.2
    3 -7 5 8.8
    3 7 5 10
    3 7 5 7.1
    3 7 5 6.9
    3 7 5 9.5
    -3 -7 -6 52.3
    -3 -7 -6 57.7
    -3 -7 -6 56.2
    -3 -7 -6 62
    -3 7 -6 55.4
    -3 7 -6 57
    -3 7 -6 52.4
    3 -7 6 53.7
    3 -7 6 55.9
    3 7 6 52.7
    3 7 6 57.1
    -3 -7 -7 2.9
    -3 -7 -7 3.8
    -3 -7 -7 2.2
    -3 -7 -7 3.3
    -3 7 -7 9.3
    -3 7 -7 7.4
    3 -7 7 8.1
    3 -7 7 5.8
    3 7 7 4.9
    3 7 7 6.8
    -3 -7 -8 17
    -3 -7 -8 19.3
    -3 -7 -8 18.8
    -3 -7 -8 14.7
    -3 7 -8 12.2
    -3 7 -8 14.4
    3 -7 8 9.9
    3 7 8 11.5
    3 7 8 14.8
    -3 -7 -9 1
    -3 -7 -9 0.5
    -3 -7 -9 0.6
    -3 7 -9 0
    -3 7 -9 -0.5
    3 -7 9 2.1
    3 7 9 0.4
    3 7 9 1.2
    -3 -7 -10 31.1
    -3 -7 -10 26.3
    3 -7 10 31.3
    3 7 10 24.9
    -3 -7 -11 21.3
    3 -7 11 24.2
    3 7 11 23.5
    -3 -8 13 4
    3 -8 -13 -0.4
    3 8 -13 4.2
    -3 -8 12 1.5
    3 -8 -12 0.5
    3 8 -12 0.8
    -3 -8 11 2.7
    -3 8 11 5.5
    3 -8 -11 1.3
    3 -8 -11 0.8
    3 8 -11 1.2
    3 8 -11 2.4
    -3 -8 10 145.7
    -3 -8 10 140.3
    -3 8 10 157.8
    -3 8 10 146.7
    3 -8 -10 152
    3 -8 -10 156.8
    3 -8 -10 143.4
    3 8 -10 160
    3 8 -10 147.6
    3 8 -10 149.1
    -3 -8 9 2.5
    -3 -8 9 1.8
    -3 8 9 1.4
    -3 8 9 2.9
    3 -8 -9 3.4
    3 -8 -9 1.8
    3 -8 -9 2.4
    3 -8 -9 3.1
    3 8 -9 3.4
    3 8 -9 1.3
    -3 -8 8 68
    -3 -8 8 56.3
    -3 -8 8 70.7
    -3 8 8 63.9
    -3 8 8 64
    3 -8 -8 65
    3 -8 -8 70.4
    3 -8 -8 68.7
    3 -8 -8 61.2
    3 -8 -8 65.6
    3 -8 -8 63.4
    3 8 -8 66.2
    3 8 -8 64.8
    -3 -8 7 54.2
    -3 -8 7 48
    -3 -8 7 46.3
    -3 8 7 43.3
    -3 8 7 41.9
    -3 8 7 43.1
    3 -8 -7 46.9
    3 -8 -7 50.1
    3 -8 -7 46.8
    3 -8 -7 49.6
    3 -8 -7 41.6
    3 -8 -7 44.4
    3 8 -7 46.2
    3 8 -7 54.9
    -3 -8 6 155.7
    -3 -8 6 155.2
    -3 -8 6 157.5
    -3 8 6 151.6
    -3 8 6 139.8
    3 -8 -6 144.6
    3 -8 -6 166.6
    3 -8 -6 161.2
    3 -8 -6 168.4
    3 -8 -6 155.7
    3 -8 -6 160.3
    3 8 -6 165.3
    3 8 -6 161
    -3 -8 5 25.5
    -3 -8 5 21.9
    -3 -8 5 29.9
    -3 -8 5 27.7
    -3 -8 5 24.8
    -3 8 5 26.1
    -3 8 5 25.4
    3 -8 -5 20
    3 -8 -5 26.5
    3 -8 -5 25.4
    3 -8 -5 32
    3 -8 -5 25.4
    3 -8 -5 32.6
    3 8 -5 27.7
    3 8 -5 27.8
    3 8 -5 24.2
    3 8 -5 29.4
    -3 -8 4 5.2
    -3 -8 4 7.6
    -3 -8 4 9.3
    -3 -8 4 10.6
    -3 -8 4 10.6
    -3 -8 4 9
    -3 8 4 8.2
    -3 8 4 7.7
    -3 8 4 3
    -3 8 4 7.3
    3 -8 -4 8.7
    3 -8 -4 6.4
    3 -8 -4 6.4
    3 -8 -4 7.9
    3 -8 -4 5.9
    3 -8 -4 9.6
    3 8 -4 7.7
    3 8 -4 6.2
    3 8 -4 8.9
    3 8 -4 8.2
    -3 -8 3 16.6
    -3 -8 3 18.3
    -3 -8 3 17.2
    -3 -8 3 15.7
    -3 -8 3 20.2
    -3 -8 3 18.2
    -3 8 3 16.4
    -3 8 3 15.9
    -3 8 3 17.6
    -3 8 3 11.3
    3 -8 -3 17.4
    3 -8 -3 17.9
    3 -8 -3 16.2
    3 -8 -3 12.1
    3 -8 -3 15.6
    3 -8 -3 14.2
    3 8 -3 17.2
    3 8 -3 17.2
    3 8 -3 14.8
    3 8 -3 16.8
    -3 -8 2 86.1
    -3 -8 2 99
    -3 -8 2 96.7
    -3 -8 2 99.4
    -3 -8 2 99.9
    -3 -8 2 104.3
    -3 8 2 101.7
    -3 8 2 99.4
    -3 8 2 105.2
    -3 8 2 87.5
    3 -8 -2 98.2
    3 -8 -2 106.9
    3 -8 -2 105.4
    3 -8 -2 113.3
    3 -8 -2 99.9
    3 -8 -2 111.3
    3 8 -2 95.7
    3 8 -2 108.9
    3 8 -2 97.5
    3 8 -2 104.5
    -3 -8 1 16.2
    -3 -8 1 12.7
    -3 -8 1 11.3
    -3 -8 1 17.3
    -3 8 1 13.4
    -3 8 1 15.1
    -3 8 1 11.9
    -3 8 1 11.5
    -3 8 1 8
    3 -8 -1 12.4
    3 -8 -1 13.7
    3 -8 -1 13.6
    3 -8 -1 16.5
    3 -8 -1 14.1
    3 -8 -1 13.5
    3 8 -1 12.9
    3 8 -1 10.2
    3 8 -1 15
    3 8 -1 12.4
    -3 -8 0 93.1
    -3 -8 0 101.2
    -3 -8 0 98.4
    -3 -8 0 98.6
    -3 8 0 96.4
    -3 8 0 102.9
    -3 8 0 92.6
    -3 8 0 95.5
    -3 8 0 82
    3 -8 0 92.1
    3 -8 0 102.6
    3 -8 0 100.7
    3 -8 0 107
    3 -8 0 99.7
    3 8 0 90.2
    3 8 0 97.9
    3 8 0 96.9
    3 8 0 99
    -3 -8 -1 28.8
    -3 -8 -1 30
    -3 -8 -1 30.5
    -3 -8 -1 33.9
    -3 -8 -1 35.2
    -3 8 -1 33.1
    -3 8 -1 33.1
    -3 8 -1 31.4
    -3 8 -1 30.5
    -3 8 -1 32.8
    3 -8 1 31.2
    3 -8 1 31.6
    3 -8 1 27.4
    3 -8 1 29.8
    3 -8 1 31.1
    3 8 1 31.2
    3 8 1 29.3
    3 8 1 31.7
    3 8 1 29.7
    -3 -8 -2 466.3
    -3 -8 -2 474.7
    -3 -8 -2 463.2
    -3 -8 -2 481.3
    -3 -8 -2 495.3
    -3 8 -2 498.9
    -3 8 -2 495.9
    -3 8 -2 472.1
    -3 8 -2 470.4
    -3 8 -2 434.9
    3 -8 2 464.7
    3 -8 2 487.5
    3 -8 2 475
    3 -8 2 494.7
    3 8 2 472.7
    3 8 2 468.9
    -3 -8 -3 63.4
    -3 -8 -3 64.2
    -3 -8 -3 62.7
    -3 -8 -3 70.5
    -3 8 -3 62.3
    -3 8 -3 65.2
    -3 8 -3 58.6
    -3 8 -3 65.2
    -3 8 -3 60
    3 -8 3 59.2
    3 -8 3 74.2
    3 -8 3 63
    3 -8 3 66.7
    3 8 3 63.5
    3 8 3 76.6
    -3 -8 -4 10.5
    -3 -8 -4 10.9
    -3 -8 -4 11.8
    -3 -8 -4 11.6
    -3 -8 -4 14.6
    -3 8 -4 9.8
    -3 8 -4 10.5
    -3 8 -4 11.9
    -3 8 -4 13.5
    -3 8 -4 11
    3 -8 4 11.5
    3 -8 4 14.3
    3 -8 4 11.5
    3 -8 4 14.6
    3 8 4 9.9
    3 8 4 11.1
    3 8 4 12.8
    -3 -8 -5 17.7
    -3 -8 -5 19.4
    -3 -8 -5 19.8
    -3 -8 -5 20
    -3 -8 -5 21.9
    -3 8 -5 20.8
    -3 8 -5 18.9
    -3 8 -5 17.8
    -3 8 -5 19.4
    -3 8 -5 22.1
    3 -8 5 12.8
    3 -8 5 18.6
    3 -8 5 14.4
    3 8 5 18.6
    3 8 5 17.9
    -3 -8 -6 54.9
    -3 -8 -6 50.7
    -3 -8 -6 46.1
    -3 -8 -6 55.5
    -3 8 -6 50.8
    -3 8 -6 57.8
    -3 8 -6 56.7
    3 -8 6 56.6
    3 -8 6 57.3
    3 8 6 49.2
    3 8 6 52.6
    -3 -8 -7 10.2
    -3 -8 -7 9.6
    -3 -8 -7 15.8
    -3 -8 -7 12.1
    -3 8 -7 11.8
    -3 8 -7 15.2
    3 -8 7 9.2
    3 -8 7 14.1
    3 8 7 10.1
    3 8 7 9.7
    -3 -8 -8 -0.5
    -3 -8 -8 0.7
    -3 -8 -8 0.8
    -3 -8 -8 -1.4
    -3 8 -8 -0.5
    -3 8 -8 -0.2
    3 -8 8 -0.6
    3 8 8 -0.4
    3 8 8 0.1
    -3 -8 -9 8.8
    -3 -8 -9 7
    -3 -8 -9 10.1
    -3 8 -9 9.8
    3 -8 9 9.4
    3 8 9 8.5
    -3 -8 -10 2.8
    -3 -8 -10 3.6
    3 -8 10 3.8
    3 8 10 5.5
    -3 -9 12 2.2
    3 -9 -12 3.7
    3 9 -12 -0.7
    -3 -9 11 25.4
    3 -9 -11 16.7
    3 9 -11 26.1
    -3 -9 10 19.9
    -3 -9 10 21.4
    -3 9 10 18.6
    -3 9 10 13.4
    3 -9 -10 26.7
    3 -9 -10 20.1
    3 -9 -10 18.2
    3 9 -10 24.4
    -3 -9 9 99.1
    -3 -9 9 86.9
    -3 9 9 103.4
    -3 9 9 95.7
    3 -9 -9 92.5
    3 -9 -9 100.2
    3 -9 -9 98.5
    3 -9 -9 90.8
    3 9 -9 106.8
    3 9 -9 99.9
    -3 -9 8 579.5
    -3 -9 8 589
    -3 -9 8 563.8
    -3 9 8 577
    -3 9 8 601.3
    3 -9 -8 561.1
    3 -9 -8 629.6
    3 -9 -8 588.2
    3 -9 -8 628.8
    3 -9 -8 592.8
    3 -9 -8 610.5
    3 9 -8 642.1
    3 9 -8 621
    -3 -9 7 5.5
    -3 -9 7 4.8
    -3 -9 7 5.2
    -3 9 7 4.6
    3 -9 -7 5.7
    3 -9 -7 5.7
    3 -9 -7 5
    3 -9 -7 1.6
    3 -9 -7 4
    3 -9 -7 3.4
    3 9 -7 9.5
    3 9 -7 3.8
    -3 -9 6 254.5
    -3 -9 6 249.2
    -3 -9 6 241
    -3 9 6 242
    -3 9 6 256.4
    -3 9 6 226.9
    3 -9 -6 229.7
    3 -9 -6 266.1
    3 -9 -6 245.5
    3 -9 -6 279.5
    3 -9 -6 254
    3 -9 -6 270.3
    3 9 -6 269.1
    3 9 -6 252.9
    -3 -9 5 18.4
    -3 -9 5 20.5
    -3 -9 5 21.6
    -3 -9 5 16.3
    -3 9 5 18.7
    -3 9 5 16.1
    -3 9 5 15.9
    3 -9 -5 0.3
    3 -9 -5 17.9
    3 -9 -5 15.9
    3 -9 -5 16.8
    3 -9 -5 19.5
    3 -9 -5 15.4
    3 -9 -5 20.3
    3 9 -5 20.5
    3 9 -5 18.7
    3 9 -5 21.3
    -3 -9 4 2.8
    -3 -9 4 4.9
    -3 -9 4 5.5
    -3 -9 4 4.7
    -3 -9 4 3
    -3 -9 4 3.5
    -3 9 4 2.5
    -3 9 4 3.7
    -3 9 4 4.6
    -3 9 4 2.9
    3 -9 -4 3.5
    3 -9 -4 2.9
    3 -9 -4 5.9
    3 -9 -4 8.2
    3 -9 -4 5.2
    3 -9 -4 2.6
    3 9 -4 5.2
    3 9 -4 3.4
    3 9 -4 4.7
    3 9 -4 4.7
    -3 -9 3 4.5
    -3 -9 3 2.9
    -3 -9 3 2.8
    -3 -9 3 3.6
    -3 -9 3 4.4
    -3 -9 3 2.5
    -3 9 3 1.3
    -3 9 3 3.4
    -3 9 3 2.3
    3 -9 -3 3.9
    3 -9 -3 2.5
    3 -9 -3 2.6
    3 -9 -3 2.5
    3 -9 -3 3.2
    3 -9 -3 2.6
    3 9 -3 3
    3 9 -3 1.7
    3 9 -3 5
    3 9 -3 5.2
    -3 -9 2 24.8
    -3 -9 2 26.3
    -3 -9 2 26.6
    -3 -9 2 31.9
    -3 -9 2 30.3
    -3 9 2 31.6
    -3 9 2 29.9
    -3 9 2 25.6
    3 -9 -2 22.9
    3 -9 -2 36.1
    3 -9 -2 26.8
    3 -9 -2 33.1
    3 -9 -2 28.7
    3 9 -2 28.6
    3 9 -2 28.1
    3 9 -2 31.6
    3 9 -2 29.7
    -3 -9 1 18.3
    -3 -9 1 17
    -3 -9 1 14.9
    -3 -9 1 16.5
    -3 9 1 20.5
    -3 9 1 13.2
    -3 9 1 17.5
    -3 9 1 15
    3 -9 -1 13.8
    3 -9 -1 16.2
    3 -9 -1 15.4
    3 -9 -1 17.2
    3 -9 -1 14.2
    3 9 -1 21.3
    3 9 -1 11.1
    3 9 -1 15.9
    3 9 -1 16.5
    -3 -9 0 834.6
    -3 -9 0 801.8
    -3 -9 0 814.2
    -3 -9 0 853.9
    -3 9 0 839.1
    -3 9 0 829.6
    -3 9 0 850.9
    -3 9 0 833.8
    3 -9 0 749.1
    3 -9 0 858
    3 -9 0 799
    3 -9 0 873.7
    3 -9 0 867.3
    3 9 0 827.4
    3 9 0 832.1
    3 9 0 831.5
    3 9 0 773.3
    -3 -9 -1 128.8
    -3 -9 -1 130.6
    -3 -9 -1 123.6
    -3 -9 -1 134.2
    -3 -9 -1 125.9
    -3 9 -1 126
    -3 9 -1 122.6
    -3 9 -1 130.8
    -3 9 -1 136.7
    -3 9 -1 109.8
    3 -9 1 120.7
    3 -9 1 138.7
    3 -9 1 125.5
    3 -9 1 128.6
    3 -9 1 131.4
    3 9 1 123.6
    3 9 1 124.3
    3 9 1 125.7
    -3 -9 -2 87.7
    -3 -9 -2 84.3
    -3 -9 -2 85.9
    -3 -9 -2 101.1
    -3 -9 -2 86
    -3 9 -2 88.3
    -3 9 -2 79.7
    -3 9 -2 83.6
    -3 9 -2 87.4
    -3 9 -2 83.4
    3 -9 2 83.9
    3 -9 2 91.3
    3 -9 2 77.5
    3 -9 2 92
    3 -9 2 95.5
    3 9 2 93
    3 9 2 83.4
    3 9 2 92.4
    -3 -9 -3 13.7
    -3 -9 -3 21.1
    -3 -9 -3 19.7
    -3 -9 -3 15.4
    -3 -9 -3 14.1
    -3 9 -3 17
    -3 9 -3 15.1
    -3 9 -3 21.9
    -3 9 -3 19.5
    -3 9 -3 18.6
    3 -9 3 13.5
    3 -9 3 18.9
    3 -9 3 14.8
    3 -9 3 19.5
    3 9 3 19
    3 9 3 18.5
    -3 -9 -4 3
    -3 -9 -4 0.1
    -3 -9 -4 0.9
    -3 -9 -4 1.3
    -3 -9 -4 1.5
    -3 9 -4 0.3
    -3 9 -4 2.2
    -3 9 -4 2.2
    -3 9 -4 0.2
    -3 9 -4 2.1
    3 -9 4 0.6
    3 -9 4 1.4
    3 -9 4 0.2
    3 -9 4 1.8
    3 9 4 1.8
    3 9 4 2
    -3 -9 -5 -0.9
    -3 -9 -5 1.3
    -3 -9 -5 -0.3
    -3 -9 -5 0.2
    -3 -9 -5 0.7
    -3 9 -5 1.1
    -3 9 -5 1.9
    -3 9 -5 -0.6
    -3 9 -5 0.3
    -3 9 -5 -0.7
    3 -9 5 -0.6
    3 -9 5 0.5
    3 -9 5 0.3
    3 -9 5 -0.2
    3 9 5 -0.1
    3 9 5 1.1
    -3 -9 -6 50.2
    -3 -9 -6 53
    -3 -9 -6 68.3
    -3 -9 -6 53.7
    -3 9 -6 47.1
    -3 9 -6 49.4
    -3 9 -6 48.3
    3 -9 6 50.5
    3 -9 6 53.7
    3 9 6 54.1
    3 9 6 52.4
    -3 -9 -7 3.1
    -3 -9 -7 2.7
    -3 -9 -7 3.4
    -3 -9 -7 -0.6
    -3 9 -7 4.5
    -3 9 -7 2.1
    3 -9 7 1.7
    3 -9 7 3.1
    3 9 7 2.1
    3 9 7 3.9
    -3 -9 -8 1
    -3 -9 -8 1
    -3 -9 -8 0.3
    -3 9 -8 0.8
    3 -9 8 0.1
    3 9 8 0.4
    -3 -9 -9 1.9
    -3 -9 -9 4.8
    -3 -9 -9 2.4
    3 -9 9 2.5
    3 9 9 2.1
    -3 -9 -10 14.6
    -3 -9 -10 19.6
    3 -9 10 18.7
    -3 -10 11 25.3
    3 -10 -11 25.5
    3 10 -11 39.9
    -3 -10 10 -0.9
    3 -10 -10 -0.5
    3 -10 -10 2.7
    3 -10 -10 0.9
    3 10 -10 -0.8
    -3 -10 9 0
    -3 10 9 0.6
    3 -10 -9 2
    3 -10 -9 1.7
    3 -10 -9 -1.5
    3 -10 -9 1.8
    3 10 -9 -1
    -3 -10 8 12.4
    -3 -10 8 12.3
    -3 -10 8 12.8
    -3 10 8 12.6
    -3 10 8 13.9
    3 -10 -8 9.8
    3 -10 -8 10.3
    3 -10 -8 13
    3 -10 -8 13.5
    3 -10 -8 11.5
    3 -10 -8 12.8
    3 10 -8 9.8
    3 10 -8 17.4
    -3 -10 7 21.6
    -3 -10 7 17
    -3 -10 7 17.1
    -3 10 7 21
    -3 10 7 18.4
    3 -10 -7 13.9
    3 -10 -7 23.4
    3 -10 -7 18.8
    3 -10 -7 16.6
    3 -10 -7 13.7
    3 -10 -7 19.5
    3 10 -7 15.5
    3 10 -7 14.8
    -3 -10 6 66.3
    -3 -10 6 65.6
    -3 -10 6 61.7
    -3 10 6 69
    -3 10 6 72.9
    3 -10 -6 67.5
    3 -10 -6 67.9
    3 -10 -6 62.1
    3 -10 -6 67.7
    3 -10 -6 68.3
    3 10 -6 62.3
    3 10 -6 62
    -3 -10 5 9.9
    -3 -10 5 9.7
    -3 -10 5 12
    -3 -10 5 9.2
    -3 10 5 7.4
    -3 10 5 4.8
    -3 10 5 3.9
    3 -10 -5 8.6
    3 -10 -5 8.1
    3 -10 -5 4.9
    3 -10 -5 9.8
    3 -10 -5 8.5
    3 10 -5 11.5
    3 10 -5 6.5
    3 10 -5 10.5
    -3 -10 4 5.3
    -3 -10 4 4.9
    -3 -10 4 6.6
    -3 -10 4 3.4
    -3 -10 4 2.7
    -3 10 4 8.6
    -3 10 4 5.2
    -3 10 4 2.2
    3 -10 -4 1.6
    3 -10 -4 3.5
    3 -10 -4 3.8
    3 -10 -4 5.8
    3 -10 -4 2.8
    3 10 -4 4.9
    3 10 -4 5.7
    3 10 -4 5.6
    3 10 -4 5
    -3 -10 3 28.5
    -3 -10 3 32.2
    -3 -10 3 27.7
    -3 -10 3 23.2
    -3 -10 3 32.9
    -3 10 3 33.6
    -3 10 3 29.7
    3 -10 -3 30.6
    3 -10 -3 32.3
    3 -10 -3 28.6
    3 -10 -3 35.8
    3 -10 -3 35.9
    3 10 -3 32.8
    3 10 -3 27.9
    3 10 -3 28.5
    3 10 -3 29.6
    -3 -10 2 6
    -3 -10 2 4.4
    -3 -10 2 3.4
    -3 -10 2 2.5
    -3 -10 2 3.6
    -3 10 2 6.7
    -3 10 2 4.4
    3 -10 -2 3.5
    3 -10 -2 3.2
    3 -10 -2 3
    3 -10 -2 2.7
    3 -10 -2 2.9
    3 10 -2 2.7
    3 10 -2 2.2
    3 10 -2 3.1
    3 10 -2 3.5
    -3 -10 1 117.6
    -3 -10 1 117.3
    -3 -10 1 116.3
    -3 -10 1 118.1
    -3 10 1 124.4
    -3 10 1 123
    -3 10 1 111.2
    3 -10 -1 112.3
    3 -10 -1 116.4
    3 -10 -1 117.6
    3 -10 -1 120.8
    3 -10 -1 124.1
    3 10 -1 120.2
    3 10 -1 111.6
    3 10 -1 120.1
    3 10 -1 110.8
    -3 -10 0 18
    -3 -10 0 16
    -3 -10 0 21.4
    -3 -10 0 17
    -3 10 0 14.8
    -3 10 0 18.1
    -3 10 0 16.1
    3 -10 0 13.5
    3 -10 0 19.3
    3 -10 0 15.6
    3 -10 0 18.5
    3 -10 0 21.7
    3 10 0 18.9
    3 10 0 16.9
    3 10 0 13.8
    -3 -10 -1 143.5
    -3 -10 -1 148
    -3 -10 -1 136.6
    -3 -10 -1 148.4
    -3 10 -1 158.6
    -3 10 -1 148.2
    -3 10 -1 146.6
    3 -10 1 136.4
    3 -10 1 155
    3 -10 1 139.5
    3 -10 1 153.8
    3 -10 1 154.9
    3 10 1 143.8
    3 10 1 145.7
    -3 -10 -2 167.2
    -3 -10 -2 167.6
    -3 -10 -2 173.4
    -3 -10 -2 168.5
    -3 -10 -2 181.4
    -3 10 -2 164.5
    -3 10 -2 169.1
    -3 10 -2 167.9
    3 -10 2 165.5
    3 -10 2 153.8
    3 -10 2 162.5
    3 -10 2 171.3
    3 -10 2 174
    3 10 2 173.3
    3 10 2 173.5
    -3 -10 -3 86.4
    -3 -10 -3 78.3
    -3 -10 -3 83.3
    -3 -10 -3 80.3
    -3 -10 -3 87.5
    -3 10 -3 79.5
    -3 10 -3 87.5
    -3 10 -3 88.9
    3 -10 3 81
    3 -10 3 84.8
    3 -10 3 84.7
    3 -10 3 83.8
    3 10 3 84
    3 10 3 86.9
    -3 -10 -4 4.3
    -3 -10 -4 6.2
    -3 -10 -4 5
    -3 -10 -4 6.5
    -3 -10 -4 4.7
    -3 10 -4 9.8
    -3 10 -4 5.5
    -3 10 -4 6.1
    3 -10 4 5.6
    3 -10 4 6.2
    3 -10 4 5.4
    3 -10 4 4.6
    3 10 4 9.2
    3 10 4 4.9
    -3 -10 -5 70.7
    -3 -10 -5 60
    -3 -10 -5 55.2
    -3 -10 -5 63.6
    -3 -10 -5 72.6
    -3 10 -5 64.1
    -3 10 -5 62.3
    -3 10 -5 58.1
    3 -10 5 49.4
    3 -10 5 59.8
    3 -10 5 59.5
    3 10 5 61.3
    3 10 5 63.4
    -3 -10 -6 -1
    -3 -10 -6 0.2
    -3 -10 -6 0.1
    -3 10 -6 0.5
    3 -10 6 1.1
    3 -10 6 -0.3
    3 10 6 -1.4
    -3 -10 -7 24
    -3 -10 -7 23.5
    -3 -10 -7 17.1
    -3 10 -7 18.8
    3 -10 7 22.3
    3 10 7 28.1
    -3 -10 -8 -0.1
    -3 -10 -8 0
    -3 -10 -8 -1.8
    3 -10 8 0.3
    3 10 8 0.2
    -3 -10 -9 5.9
    -3 -10 -9 6.3
    -3 -10 -9 8.5
    3 -10 9 4.1
    3 10 9 7.1
    -3 -11 10 71.8
    -3 11 10 73.9
    3 -11 -10 67.4
    3 -11 -10 64
    3 -11 -10 67.9
    3 11 -10 84.8
    -3 -11 9 19.5
    -3 11 9 22.5
    3 -11 -9 21.1
    3 -11 -9 23.3
    3 -11 -9 24
    3 11 -9 25.8
    -3 -11 8 -0.9
    -3 11 8 1.8
    3 -11 -8 0.5
    3 -11 -8 1.4
    3 -11 -8 -0.1
    3 -11 -8 -0.1
    3 11 -8 -1.3
    -3 -11 7 5
    -3 -11 7 0.5
    -3 -11 7 3.8
    -3 11 7 2
    3 -11 -7 1
    3 -11 -7 6.1
    3 -11 -7 3.5
    3 -11 -7 4.3
    3 -11 -7 1.2
    3 11 -7 3.8
    -3 -11 6 5.1
    -3 -11 6 6.9
    -3 -11 6 4.2
    -3 11 6 8.7
    -3 11 6 2.7
    3 -11 -6 5.9
    3 -11 -6 4.6
    3 -11 -6 5.4
    3 -11 -6 5.7
    3 -11 -6 7.1
    3 11 -6 5.7
    3 11 -6 7.2
    -3 -11 5 15.4
    -3 -11 5 12
    -3 11 5 16.1
    -3 11 5 12.8
    -3 11 5 11.1
    3 -11 -5 13.2
    3 -11 -5 7.3
    3 -11 -5 14.4
    3 -11 -5 12.7
    3 11 -5 16.1
    3 11 -5 14
    -3 -11 4 14.3
    -3 -11 4 12.2
    -3 -11 4 13.3
    -3 -11 4 12.4
    -3 11 4 10.1
    -3 11 4 16.5
    -3 11 4 8.8
    3 -11 -4 12.8
    3 -11 -4 12.3
    3 -11 -4 14
    3 -11 -4 13
    3 11 -4 13.8
    3 11 -4 10.5
    3 11 -4 13
    -3 -11 3 149.8
    -3 -11 3 149
    -3 -11 3 151.4
    -3 -11 3 139.7
    -3 -11 3 152.3
    -3 11 3 154.1
    -3 11 3 140.7
    -3 11 3 138.7
    3 -11 -3 148.3
    3 -11 -3 148.3
    3 -11 -3 145.9
    3 -11 -3 159.6
    3 11 -3 148.4
    3 11 -3 145.8
    3 11 -3 154.2
    -3 -11 2 2.8
    -3 -11 2 1.5
    -3 -11 2 1.2
    -3 -11 2 3.2
    -3 11 2 1.3
    -3 11 2 1.7
    3 -11 -2 2.8
    3 -11 -2 2
    3 -11 -2 2.4
    3 -11 -2 2
    3 -11 -2 1.3
    3 11 -2 1.3
    3 11 -2 2.2
    3 11 -2 2.5
    -3 -11 1 77.6
    -3 -11 1 80.6
    -3 -11 1 81.2
    -3 -11 1 74.6
    -3 11 1 75.6
    -3 11 1 81.3
    -3 11 1 75.3
    3 -11 -1 73.1
    3 -11 -1 94.1
    3 -11 -1 77.6
    3 -11 -1 78.9
    3 -11 -1 86.4
    3 11 -1 90.6
    3 11 -1 79.1
    3 11 -1 79
    -3 -11 0 54
    -3 -11 0 66.7
    -3 -11 0 64.4
    -3 -11 0 60.9
    -3 11 0 61
    -3 11 0 63.2
    -3 11 0 61.3
    3 -11 0 56.2
    3 -11 0 60.8
    3 -11 0 64.8
    3 -11 0 59.3
    3 -11 0 64.2
    3 11 0 64.4
    3 11 0 56.9
    -3 -11 -1 148.7
    -3 -11 -1 140.3
    -3 -11 -1 142.6
    -3 -11 -1 150.5
    -3 11 -1 154.7
    -3 11 -1 162.2
    -3 11 -1 146.9
    3 -11 1 140.3
    3 -11 1 160.3
    3 -11 1 143.4
    3 -11 1 151.7
    3 -11 1 157.6
    3 11 1 158
    3 11 1 147
    -3 -11 -2 2.6
    -3 -11 -2 1.5
    -3 -11 -2 1.9
    -3 -11 -2 2.8
    -3 11 -2 1.6
    -3 11 -2 -0.3
    -3 11 -2 2.1
    3 -11 2 1.9
    3 -11 2 0.5
    3 -11 2 0.2
    3 -11 2 1.4
    3 -11 2 2
    3 11 2 3.6
    3 11 2 3.4
    -3 -11 -3 1.2
    -3 -11 -3 -0.8
    -3 -11 -3 -0.6
    -3 -11 -3 -1
    -3 -11 -3 0.4
    -3 11 -3 0.2
    -3 11 -3 0.7
    -3 11 -3 -1.1
    3 -11 3 0
    3 -11 3 -1.3
    3 -11 3 0.7
    3 -11 3 -0.6
    3 11 3 0.5
    3 11 3 0.9
    -3 -11 -4 10.9
    -3 -11 -4 10.5
    -3 -11 -4 8.7
    -3 -11 -4 5.4
    -3 -11 -4 6.2
    -3 11 -4 11.2
    -3 11 -4 8.8
    -3 11 -4 8
    3 -11 4 9
    3 -11 4 5.2
    3 -11 4 11.5
    3 -11 4 7.2
    3 11 4 10
    3 11 4 8
    -3 -11 -5 164.2
    -3 -11 -5 166.3
    -3 -11 -5 150.5
    -3 -11 -5 146.1
    -3 11 -5 144.3
    3 -11 5 146
    3 -11 5 147.7
    3 -11 5 157
    3 11 5 169.7
    -3 -11 -6 83.7
    -3 -11 -6 93.8
    -3 -11 -6 82.7
    3 -11 6 74.9
    3 -11 6 84.9
    3 11 6 92.9
    -3 -11 -7 0.7
    -3 -11 -7 1
    -3 -11 -7 1.5
    3 -11 7 1.3
    3 11 7 0.4
    -3 -11 -8 29.7
    -3 -11 -8 25.3
    -3 -11 -8 22
    3 -11 8 24.5
    3 11 8 28.6
    -3 -12 9 2.6
    3 -12 -9 4.2
    3 -12 -9 2.8
    3 -12 -9 3.1
    3 12 -9 5.6
    -3 -12 8 37.6
    -3 12 8 37.7
    3 -12 -8 30.5
    3 -12 -8 37.1
    3 -12 -8 37.1
    3 -12 -8 43.8
    3 12 -8 44.1
    -3 -12 7 0.3
    -3 12 7 -0.7
    3 -12 -7 -0.8
    3 -12 -7 0.1
    3 -12 -7 -1.4
    3 12 -7 -0.7
    -3 -12 6 0.8
    -3 12 6 0.4
    3 -12 -6 -1.3
    3 -12 -6 1.6
    3 -12 -6 -0.9
    3 12 -6 1.1
    -3 -12 5 10.4
    -3 -12 5 7.9
    -3 12 5 9.4
    3 -12 -5 10.5
    3 -12 -5 8.1
    3 -12 -5 8
    3 12 -5 12.3
    3 12 -5 12.1
    -3 -12 4 3.5
    -3 -12 4 2
    -3 -12 4 3.2
    -3 12 4 2.2
    -3 12 4 1.2
    3 -12 -4 3
    3 -12 -4 1.7
    3 -12 -4 3.2
    3 12 -4 4.4
    3 12 -4 1.2
    -3 -12 3 1.5
    -3 -12 3 1.1
    -3 -12 3 1
    -3 -12 3 -0.1
    -3 -12 3 1.7
    -3 12 3 1.4
    -3 12 3 0.6
    -3 12 3 0.8
    3 -12 -3 2.3
    3 -12 -3 0
    3 -12 -3 1.2
    3 -12 -3 0.3
    3 12 -3 0.3
    3 12 -3 0.8
    3 12 -3 3
    -3 -12 2 10
    -3 -12 2 8
    -3 -12 2 8.7
    -3 -12 2 5.3
    -3 12 2 6.1
    -3 12 2 9.7
    -3 12 2 5.6
    -3 12 2 4.8
    3 -12 -2 4.7
    3 -12 -2 3.1
    3 -12 -2 4.7
    3 -12 -2 7.6
    3 12 -2 10.3
    3 12 -2 4.3
    3 12 -2 5.7
    -3 -12 1 4.9
    -3 -12 1 4.1
    -3 -12 1 4.3
    -3 -12 1 5.5
    -3 12 1 7.6
    -3 12 1 6.2
    -3 12 1 5.4
    3 -12 -1 4.7
    3 -12 -1 6.5
    3 -12 -1 5.7
    3 -12 -1 7.3
    3 -12 -1 8.4
    3 12 -1 5.8
    3 12 -1 5.6
    -3 -12 0 70
    -3 -12 0 62.2
    -3 -12 0 72.7
    -3 -12 0 67.7
    -3 12 0 75.3
    -3 12 0 72
    -3 12 0 60.7
    3 -12 0 64.9
    3 -12 0 69.8
    3 -12 0 61.6
    3 -12 0 72.2
    3 -12 0 70.6
    3 12 0 68.6
    3 12 0 64.5
    -3 -12 -1 16
    -3 -12 -1 19.1
    -3 -12 -1 18
    -3 -12 -1 11.6
    -3 12 -1 16.3
    -3 12 -1 16.5
    -3 12 -1 11.8
    3 -12 1 14.6
    3 -12 1 11.7
    3 -12 1 16.6
    3 -12 1 14.5
    3 -12 1 19
    3 12 1 17.2
    3 12 1 14.1
    -3 -12 -2 3.7
    -3 -12 -2 2
    -3 -12 -2 7.2
    -3 -12 -2 4.5
    -3 12 -2 8
    -3 12 -2 4.3
    3 -12 2 2.9
    3 -12 2 2.1
    3 -12 2 2.3
    3 -12 2 6.2
    3 -12 2 3.7
    3 12 2 5.9
    -3 -12 -3 254.6
    -3 -12 -3 228.5
    -3 -12 -3 237.9
    -3 -12 -3 237.1
    -3 12 -3 239
    -3 12 -3 234.7
    3 -12 3 230.7
    3 -12 3 249.5
    3 -12 3 226
    3 -12 3 244.6
    3 12 3 263.4
    -3 -12 -4 95.5
    -3 -12 -4 94.2
    -3 -12 -4 88.1
    -3 -12 -4 95
    -3 12 -4 97.6
    -3 12 -4 94.1
    3 -12 4 82.9
    3 -12 4 89.6
    3 -12 4 100.9
    3 12 4 119
    -3 -12 -5 3.4
    -3 -12 -5 1.7
    -3 -12 -5 -1.1
    -3 -12 -5 -0.8
    -3 12 -5 2.8
    3 -12 5 2.3
    3 12 5 2.1
    -3 -12 -6 2.8
    -3 -12 -6 4.2
    -3 -12 -6 2.7
    3 -12 6 1.4
    3 12 6 3.3
    -3 -13 7 17.7
    -3 13 7 16.7
    3 -13 -7 15.5
    3 -13 -7 18.1
    3 -13 -7 21
    3 13 -7 27
    -3 -13 6 -0.1
    -3 13 6 -0.8
    3 -13 -6 0.4
    3 -13 -6 -0.7
    3 -13 -6 0.8
    3 13 -6 3.3
    -3 -13 5 3.5
    -3 13 5 1.6
    3 -13 -5 2.6
    3 -13 -5 1.5
    3 -13 -5 1.2
    3 13 -5 4.7
    -3 -13 4 14.3
    -3 -13 4 14.9
    -3 13 4 17.8
    3 -13 -4 20.7
    3 -13 -4 15.3
    3 -13 -4 20.9
    3 13 -4 22.1
    -3 -13 3 6.5
    -3 -13 3 4.3
    -3 -13 3 6.2
    -3 13 3 7.4
    -3 13 3 9.9
    -3 13 3 5.1
    3 -13 -3 3.4
    3 -13 -3 5.5
    3 -13 -3 11.7
    3 13 -3 9.5
    3 13 -3 3.3
    -3 -13 2 5.6
    -3 -13 2 1.8
    -3 -13 2 3
    -3 13 2 2
    -3 13 2 2.2
    3 -13 -2 3.7
    3 -13 -2 3.1
    3 -13 -2 3.5
    3 13 -2 1.7
    3 13 -2 4
    -3 -13 1 9.1
    -3 -13 1 8.8
    -3 -13 1 12.2
    -3 13 1 16
    -3 13 1 9.1
    3 -13 -1 16.6
    3 -13 -1 10.3
    3 -13 -1 11.5
    3 13 -1 13.9
    -3 -13 0 2.8
    -3 -13 0 3.6
    -3 -13 0 3.2
    -3 13 0 2
    -3 13 0 4.1
    3 -13 0 2.1
    3 -13 0 4.1
    3 -13 0 2.5
    3 13 0 2.5
    -3 -13 -1 29.3
    -3 -13 -1 16.6
    -3 -13 -1 26.5
    -3 13 -1 27
    -3 13 -1 26.7
    3 -13 1 22
    3 -13 1 21.8
    3 -13 1 19.2
    3 -13 1 22.5
    3 13 1 23.7
    -3 -13 -2 0.2
    -3 -13 -2 0.7
    -3 -13 -2 1.9
    -3 13 -2 1.7
    -3 13 -2 1
    3 -13 2 2.9
    3 -13 2 1.8
    3 -13 2 2.6
    3 -13 2 1.4
    3 13 2 2.2
    -3 -13 -3 10.1
    -3 -13 -3 11.7
    -3 -13 -3 8.2
    -3 13 -3 4.6
    -3 13 -3 7
    3 -13 3 4.9
    3 -13 3 4.1
    3 -13 3 6.6
    3 13 3 8.6
    -3 -13 -4 41.7
    -3 -13 -4 43.7
    -3 -13 -4 35.2
    -3 -13 -4 43.1
    -3 13 -4 35.4
    -3 13 -4 36.2
    3 -13 4 46.3
    3 -13 4 36.5
    3 13 4 30.6
    -3 -13 -5 32.2
    -3 -13 -5 46
    -3 -13 -5 45.7
    -3 -13 -5 41.3
    3 -13 5 50.9
    3 13 5 45.5
    -3 -14 4 0.4
    -3 14 4 1
    -3 14 4 0.6
    3 -14 -4 0.7
    3 -14 -4 -0.7
    3 -14 -4 0.3
    3 14 -4 0.9
    -3 -14 3 6.1
    -3 -14 3 6.1
    -3 14 3 11.3
    -3 14 3 11.1
    3 -14 -3 8.1
    3 -14 -3 7.4
    3 -14 -3 10.9
    3 14 -3 11.9
    -3 -14 2 56.5
    -3 -14 2 54.9
    -3 -14 2 53.8
    -3 14 2 48.5
    -3 14 2 52.5
    3 -14 -2 55.4
    3 -14 -2 60.8
    3 -14 -2 57.1
    3 14 -2 56.2
    -3 -14 1 54.1
    -3 -14 1 44.9
    -3 -14 1 44.8
    -3 14 1 45.3
    -3 14 1 48.5
    3 -14 -1 60.5
    3 -14 -1 48.7
    3 -14 -1 52.9
    3 14 -1 48.1
    -3 -14 0 11.7
    -3 -14 0 11.3
    -3 -14 0 12.6
    -3 14 0 10.1
    -3 14 0 8.5
    3 -14 0 9.6
    3 -14 0 6.1
    3 -14 0 8.4
    3 14 0 11
    -3 -14 -1 13.6
    -3 -14 -1 23
    -3 -14 -1 23.1
    -3 14 -1 12.8
    -3 14 -1 16.1
    3 -14 1 18.3
    3 -14 1 15.8
    3 -14 1 14.8
    3 14 1 18.2
    -3 -14 -2 10.5
    -3 -14 -2 5.8
    -3 -14 -2 4.1
    -3 14 -2 4
    -3 14 -2 3.6
    3 -14 2 6.6
    3 -14 2 9.3
    3 14 2 1.5
    -4 0 15 0.8
    -4 0 15 -1.6
    4 0 -15 0.3
    4 0 -15 0.9
    -4 0 14 0.3
    -4 0 14 -1.4
    4 0 -14 -1.7
    4 0 -14 0
    -4 0 13 0.2
    -4 0 13 0.1
    -4 0 13 0.3
    4 0 -13 -0.1
    4 0 -13 -1.2
    4 0 -13 -0.4
    -4 0 12 21.4
    -4 0 12 22.2
    -4 0 12 14.1
    4 0 -12 19.7
    4 0 -12 18.5
    4 0 -12 15.5
    4 0 -12 15.9
    -4 0 11 0.3
    -4 0 11 0.6
    -4 0 11 0.1
    4 0 -11 1.1
    4 0 -11 0.6
    4 0 -11 0.1
    4 0 -11 -0.8
    -4 0 10 5
    -4 0 10 5.8
    -4 0 10 5.9
    -4 0 10 1.9
    4 0 -10 4.6
    4 0 -10 4.4
    4 0 -10 5.2
    4 0 -10 5.4
    -4 0 9 -0.2
    -4 0 9 0.4
    -4 0 9 -0.8
    4 0 -9 0.2
    4 0 -9 -0.3
    4 0 -9 0
    4 0 -9 0.7
    -4 0 8 3021.3
    -4 0 8 2518.4
    -4 0 8 2891.1
    -4 0 8 2996.2
    4 0 -8 2901.3
    4 0 -8 2927.3
    4 0 -8 3021.6
    -4 0 7 -0.6
    -4 0 7 -0.6
    -4 0 7 0.4
    -4 0 7 1.3
    -4 0 7 0.8
    4 0 -7 -1.2
    4 0 -7 -0.2
    4 0 -7 0.2
    4 0 -7 1.2
    4 0 -7 2
    -4 0 6 282.2
    -4 0 6 225
    -4 0 6 240.7
    -4 0 6 266.9
    -4 0 6 269.3
    -4 0 6 265
    4 0 -6 282.3
    4 0 -6 254.8
    4 0 -6 263.5
    4 0 -6 264.1
    4 0 -6 272.1
    -4 0 5 0.5
    -4 0 5 -0.1
    -4 0 5 0.6
    -4 0 5 0.5
    -4 0 5 -0.3
    -4 0 5 -0.3
    -4 0 5 -0.2
    4 0 -5 0.3
    4 0 -5 0.3
    4 0 -5 -0.2
    4 0 -5 0.6
    4 0 -5 -0.4
    -4 0 4 724.4
    -4 0 4 625
    -4 0 4 658.1
    -4 0 4 731.1
    -4 0 4 718
    -4 0 4 624.8
    -4 0 4 698
    -4 0 4 705.5
    4 0 -4 684.2
    4 0 -4 734.7
    4 0 -4 707.7
    4 0 -4 696.7
    4 0 -4 716.2
    4 0 -4 719.8
    -4 0 3 -0.1
    -4 0 3 -0.2
    -4 0 3 -0.3
    -4 0 3 -0.3
    -4 0 3 -0.1
    -4 0 3 -0.1
    -4 0 3 -0.7
    4 0 -3 0.6
    4 0 -3 0.1
    4 0 -3 0.2
    4 0 -3 0.2
    4 0 -3 -0.3
    4 0 -3 -0.5
    4 0 -3 0.6
    -4 0 2 4.7
    -4 0 2 6.2
    -4 0 2 9
    -4 0 2 8
    -4 0 2 6.6
    -4 0 2 6.5
    -4 0 2 7
    4 0 -2 6.8
    4 0 -2 6.2
    4 0 -2 6.4
    4 0 -2 6.9
    4 0 -2 7.3
    4 0 -2 8
    -4 0 1 0
    -4 0 1 0.1
    -4 0 1 -0.4
    -4 0 1 0.3
    -4 0 1 0.4
    -4 0 1 0
    4 0 -1 -0.3
    4 0 -1 0.1
    4 0 -1 0.4
    4 0 -1 0.1
    4 0 -1 -0.1
    4 0 -1 0.4
    -4 0 0 770.9
    -4 0 0 768.6
    -4 0 0 800.3
    -4 0 0 868.4
    -4 0 0 867.9
    -4 0 0 774.8
    4 0 0 781.5
    4 0 0 780.7
    4 0 0 886.2
    4 0 0 760.1
    4 0 0 754.7
    4 0 0 870.5
    -4 0 -1 0.3
    -4 0 -1 -0.3
    -4 0 -1 0.3
    -4 0 -1 0.1
    -4 0 -1 0.2
    -4 0 -1 0
    -4 0 -1 0.4
    -4 0 -1 -0.2
    4 0 1 1.9
    4 0 1 0.1
    4 0 1 0.3
    4 0 1 0
    4 0 1 0.5
    4 0 1 0.3
    -4 0 -2 170.2
    -4 0 -2 -0.1
    -4 0 -2 175.5
    -4 0 -2 180.4
    -4 0 -2 174.8
    -4 0 -2 200
    -4 0 -2 168.7
    -4 0 -2 164.7
    4 0 2 167.4
    4 0 2 163.5
    4 0 2 162.1
    4 0 2 202.9
    4 0 2 161.6
    -4 0 -3 0.5
    -4 0 -3 0.2
    -4 0 -3 -0.3
    -4 0 -3 -0.2
    -4 0 -3 0.3
    -4 0 -3 0
    -4 0 -3 -0.1
    4 0 3 0.4
    4 0 3 0
    4 0 3 0.4
    4 0 3 -0.2
    4 0 3 0
    -4 0 -4 9.5
    -4 0 -4 9.7
    -4 0 -4 10.9
    -4 0 -4 9.8
    -4 0 -4 12.2
    -4 0 -4 9.4
    -4 0 -4 7.8
    4 0 4 9.2
    4 0 4 8.1
    4 0 4 7.7
    4 0 4 11.7
    4 0 4 9.5
    4 0 4 9.3
    -4 0 -5 -0.3
    -4 0 -5 0.2
    -4 0 -5 0.1
    -4 0 -5 -0.2
    -4 0 -5 -0.5
    -4 0 -5 0.4
    -4 0 -5 0.5
    4 0 5 0.4
    4 0 5 -0.9
    4 0 5 -0.4
    4 0 5 0
    4 0 5 -0.8
    -4 0 -6 -0.5
    -4 0 -6 1
    -4 0 -6 -0.2
    -4 0 -6 1.8
    4 0 6 0.1
    4 0 6 -0.2
    4 0 6 0.7
    4 0 6 1.4
    4 0 6 1.6
    -4 0 -7 0.2
    -4 0 -7 0.1
    -4 0 -7 -0.4
    -4 0 -7 -0.4
    -4 0 -7 0.9
    4 0 7 1
    4 0 7 1.3
    4 0 7 0
    4 0 7 1.5
    4 0 7 0.6
    -4 0 -8 3
    -4 0 -8 2.1
    -4 0 -8 4
    -4 0 -8 1.9
    4 0 8 2.3
    4 0 8 1.6
    4 0 8 4
    4 0 8 3.4
    4 0 8 2.5
    -4 0 -9 -0.2
    -4 0 -9 -0.4
    -4 0 -9 -0.3
    -4 0 -9 -0.3
    4 0 9 1.1
    4 0 9 -0.9
    4 0 9 0.5
    -4 0 -10 139.6
    -4 0 -10 130.4
    4 0 10 133.2
    4 0 10 134.9
    4 0 10 102.7
    -4 0 -11 0.9
    4 0 11 -0.1
    4 0 11 -0.5
    -4 0 -12 3.4
    4 0 12 0.3
    -4 -1 15 18.4
    -4 -1 15 19.7
    -4 1 15 16.2
    -4 1 15 13.9
    4 -1 -15 17.5
    4 -1 -15 22.2
    4 1 -15 13.2
    4 1 -15 21.7
    -4 -1 14 16.5
    -4 -1 14 10.3
    -4 1 14 14.1
    -4 1 14 12.9
    4 -1 -14 16.8
    4 -1 -14 18.3
    4 1 -14 14.8
    4 1 -14 8.7
    -4 -1 13 2.7
    -4 -1 13 1.4
    -4 -1 13 3.9
    -4 1 13 2.7
    -4 1 13 2.1
    -4 1 13 1.8
    4 -1 -13 1.9
    4 -1 -13 0.1
    4 -1 -13 2
    4 1 -13 1.4
    4 1 -13 2.8
    4 1 -13 1.3
    4 1 -13 4.8
    -4 -1 12 13.5
    -4 -1 12 19.4
    -4 -1 12 12.4
    -4 1 12 13
    -4 1 12 14
    -4 1 12 18.8
    4 -1 -12 12.5
    4 -1 -12 12.8
    4 -1 -12 11.9
    4 -1 -12 16.7
    4 1 -12 18
    4 1 -12 15.5
    4 1 -12 13.7
    4 1 -12 14.3
    -4 -1 11 78.1
    -4 -1 11 73.1
    -4 -1 11 69.7
    -4 1 11 80.6
    -4 1 11 71.7
    -4 1 11 69.6
    4 -1 -11 75.3
    4 -1 -11 75.4
    4 -1 -11 64.4
    4 -1 -11 76.2
    4 1 -11 82.6
    4 1 -11 70.8
    4 1 -11 74.8
    4 1 -11 82.6
    -4 -1 10 70.7
    -4 -1 10 77.6
    -4 -1 10 71.9
    -4 -1 10 74.1
    -4 1 10 69.6
    -4 1 10 73.4
    -4 1 10 69.2
    -4 1 10 77.4
    4 -1 -10 70.5
    4 -1 -10 74.2
    4 -1 -10 68.1
    4 -1 -10 75.5
    4 1 -10 77
    4 1 -10 74.6
    4 1 -10 72.9
    4 1 -10 85.9
    -4 -1 9 0.1
    -4 -1 9 0.9
    -4 -1 9 0.7
    -4 1 9 0.8
    -4 1 9 0
    -4 1 9 0.2
    4 -1 -9 0
    4 -1 -9 0.1
    4 -1 -9 5.2
    4 -1 -9 1
    4 1 -9 -0.1
    4 1 -9 -0.1
    4 1 -9 0.5
    4 1 -9 1.2
    -4 -1 8 207.1
    -4 -1 8 172.9
    -4 -1 8 197.1
    -4 -1 8 210.9
    -4 1 8 208.3
    -4 1 8 169.2
    -4 1 8 195.2
    -4 1 8 202.5
    -4 1 8 218.2
    4 -1 -8 204
    4 -1 -8 192.4
    4 -1 -8 184.9
    4 -1 -8 210.9
    4 1 -8 203.4
    4 1 -8 201.8
    4 1 -8 215.9
    -4 -1 7 373.4
    -4 -1 7 345.7
    -4 -1 7 375.8
    -4 -1 7 373.5
    -4 -1 7 362.4
    -4 1 7 381.2
    -4 1 7 331.3
    -4 1 7 328.9
    -4 1 7 368.5
    -4 1 7 379.8
    -4 1 7 386.7
    4 -1 -7 384.7
    4 -1 -7 368.7
    4 -1 -7 361.7
    4 -1 -7 371.5
    4 -1 -7 393
    4 1 -7 370
    4 1 -7 357.6
    4 1 -7 367.4
    4 1 -7 385.5
    -4 -1 6 2432.8
    -4 -1 6 2015.4
    -4 -1 6 2164.2
    -4 -1 6 2326.4
    -4 -1 6 2362.3
    -4 -1 6 2349.9
    -4 1 6 2386.4
    -4 1 6 2103.4
    -4 1 6 2090.4
    -4 1 6 2338.7
    -4 1 6 2316.5
    -4 1 6 2153.4
    -4 1 6 2363.6
    4 -1 -6 2314.5
    4 -1 -6 2304.6
    4 -1 -6 2273.3
    4 -1 -6 2280.1
    4 -1 -6 2374.9
    4 1 -6 2429.2
    4 1 -6 2315.4
    4 1 -6 2310.9
    4 1 -6 2306.8
    4 1 -6 2430
    -4 -1 5 236
    -4 -1 5 204.6
    -4 -1 5 205.8
    -4 -1 5 239.2
    -4 -1 5 229.3
    -4 -1 5 228.5
    -4 1 5 230.2
    -4 1 5 208.4
    -4 1 5 214.6
    -4 1 5 232.2
    -4 1 5 236.7
    -4 1 5 211.2
    -4 1 5 237.3
    -4 1 5 215.1
    4 -1 -5 233
    4 -1 -5 232.5
    4 -1 -5 227.6
    4 -1 -5 237.1
    4 -1 -5 238.2
    4 -1 -5 241.4
    4 1 -5 235.4
    4 1 -5 234
    4 1 -5 233.7
    4 1 -5 235.1
    4 1 -5 240.7
    -4 -1 4 28.2
    -4 -1 4 24.4
    -4 -1 4 28.6
    -4 -1 4 28.6
    -4 -1 4 26.7
    -4 -1 4 27.5
    -4 -1 4 25.2
    -4 -1 4 25.3
    -4 1 4 25.5
    -4 1 4 27.9
    -4 1 4 28.4
    -4 1 4 29.1
    -4 1 4 21.9
    -4 1 4 29.3
    -4 1 4 28.2
    4 -1 -4 28
    4 -1 -4 29.1
    4 -1 -4 26.4
    4 -1 -4 27.9
    4 -1 -4 26.8
    4 -1 -4 26.7
    4 1 -4 28.4
    4 1 -4 28.1
    4 1 -4 29.4
    4 1 -4 29.5
    4 1 -4 29.6
    -4 -1 3 207.5
    -4 -1 3 185.6
    -4 -1 3 191.9
    -4 -1 3 209.9
    -4 -1 3 204
    -4 -1 3 185.3
    -4 -1 3 195.5
    -4 -1 3 185
    -4 1 3 182.3
    -4 1 3 188.3
    -4 1 3 213.1
    -4 1 3 198.1
    -4 1 3 183.3
    -4 1 3 197.7
    -4 1 3 181.9
    4 -1 -3 190.6
    4 -1 -3 199.1
    4 -1 -3 203.6
    4 -1 -3 197.4
    4 -1 -3 206.5
    4 -1 -3 198.3
    4 1 -3 198.3
    4 1 -3 203.8
    4 1 -3 207.3
    4 1 -3 186.4
    4 1 -3 168.8
    4 1 -3 204.3
    4 1 -3 194.8
    -4 -1 2 302.4
    -4 -1 2 298.8
    -4 -1 2 329.8
    -4 -1 2 302.2
    -4 -1 2 305.8
    -4 -1 2 299.2
    -4 -1 2 300.6
    -4 1 2 297.8
    -4 1 2 318.1
    -4 1 2 312.8
    -4 1 2 335.6
    -4 1 2 298.3
    -4 1 2 291
    -4 1 2 302.5
    4 -1 -2 305.3
    4 -1 -2 317.8
    4 -1 -2 316.9
    4 -1 -2 290.4
    4 -1 -2 308.8
    4 -1 -2 323.5
    4 1 -2 300
    4 1 -2 309.7
    4 1 -2 337.5
    4 1 -2 297.2
    4 1 -2 281.9
    4 1 -2 330.6
    -4 -1 1 71.6
    -4 -1 1 66.3
    -4 -1 1 78.4
    -4 -1 1 75.6
    -4 -1 1 68.9
    -4 -1 1 74.3
    -4 -1 1 65.6
    -4 1 1 70.9
    -4 1 1 72.6
    -4 1 1 78
    -4 1 1 76.4
    -4 1 1 66.9
    -4 1 1 71.1
    -4 1 1 73.2
    4 -1 -1 73.8
    4 -1 -1 67.3
    4 -1 -1 77.6
    4 -1 -1 66.5
    4 -1 -1 64.1
    4 -1 -1 71.3
    4 -1 -1 81.8
    4 1 -1 70.6
    4 1 -1 72.2
    4 1 -1 81.3
    4 1 -1 72
    4 1 -1 69.9
    4 1 -1 78.7
    -4 -1 0 8.2
    -4 -1 0 6.9
    -4 -1 0 7
    -4 -1 0 7
    -4 -1 0 7.7
    -4 -1 0 5.6
    -4 1 0 7
    -4 1 0 6.3
    -4 1 0 8.1
    -4 1 0 8.7
    -4 1 0 7.5
    -4 1 0 8.5
    -4 1 0 6.7
    -4 1 0 8.8
    4 -1 0 6.4
    4 -1 0 7.4
    4 -1 0 6.8
    4 -1 0 8.3
    4 -1 0 6
    4 -1 0 8.2
    4 -1 0 7.5
    4 1 0 9.4
    4 1 0 8.6
    4 1 0 8.6
    4 1 0 6.9
    4 1 0 7.7
    4 1 0 9.4
    -4 -1 -1 741.5
    -4 -1 -1 724.4
    -4 -1 -1 718
    -4 -1 -1 756.6
    -4 -1 -1 764.1
    -4 -1 -1 823.8
    -4 -1 -1 721.8
    -4 -1 -1 702.4
    -4 1 -1 695.9
    -4 1 -1 710.5
    -4 1 -1 785.1
    -4 1 -1 693.1
    -4 1 -1 816.9
    -4 1 -1 742.5
    -4 1 -1 716.7
    4 -1 1 718.6
    4 -1 1 692.4
    4 -1 1 681.5
    4 -1 1 829.8
    4 -1 1 715.1
    4 -1 1 797.6
    4 1 1 705.9
    4 1 1 701.7
    4 1 1 823.4
    4 1 1 729.2
    4 1 1 721.4
    4 1 1 785.1
    -4 -1 -2 405.5
    -4 -1 -2 222
    -4 -1 -2 396.9
    -4 -1 -2 399.4
    -4 -1 -2 409.5
    -4 -1 -2 451.2
    -4 -1 -2 383.9
    -4 -1 -2 405.4
    -4 1 -2 378.9
    -4 1 -2 416.2
    -4 1 -2 424.7
    -4 1 -2 382.3
    -4 1 -2 435.3
    -4 1 -2 393.1
    -4 1 -2 394.1
    4 -1 2 390.9
    4 -1 2 387.4
    4 -1 2 375.2
    4 -1 2 444.6
    4 -1 2 395.2
    4 1 2 381.3
    4 1 2 389.2
    4 1 2 438.6
    4 1 2 370.7
    4 1 2 395.5
    4 1 2 417.5
    -4 -1 -3 0
    -4 -1 -3 0.5
    -4 -1 -3 1.4
    -4 -1 -3 0
    -4 -1 -3 1.5
    -4 -1 -3 0.8
    -4 -1 -3 0.3
    -4 1 -3 0.7
    -4 1 -3 1.3
    -4 1 -3 0.2
    -4 1 -3 0.4
    -4 1 -3 0.4
    -4 1 -3 2.2
    -4 1 -3 0.6
    -4 1 -3 0.8
    4 -1 3 0.8
    4 -1 3 0.9
    4 -1 3 0.3
    4 -1 3 0.8
    4 -1 3 1.8
    4 -1 3 -0.3
    4 1 3 0.8
    4 1 3 0.4
    4 1 3 0.2
    4 1 3 0.7
    4 1 3 1
    -4 -1 -4 11.4
    -4 -1 -4 11.2
    -4 -1 -4 11.7
    -4 -1 -4 11.6
    -4 -1 -4 13.8
    -4 -1 -4 10.3
    -4 -1 -4 14.9
    -4 1 -4 11.1
    -4 1 -4 11.9
    -4 1 -4 12.9
    -4 1 -4 10.9
    -4 1 -4 13
    -4 1 -4 12.5
    -4 1 -4 13.6
    4 -1 4 11.4
    4 -1 4 10.5
    4 -1 4 10.4
    4 -1 4 10.9
    4 -1 4 13.3
    4 -1 4 13.2
    4 1 4 11.1
    4 1 4 11.1
    4 1 4 10.1
    4 1 4 11.3
    -4 -1 -5 184.7
    -4 -1 -5 177.9
    -4 -1 -5 202.8
    -4 -1 -5 195.1
    -4 -1 -5 193.7
    -4 1 -5 174.7
    -4 1 -5 168.3
    -4 1 -5 176.2
    -4 1 -5 174.1
    -4 1 -5 191.1
    -4 1 -5 172.5
    -4 1 -5 178.6
    4 -1 5 179.3
    4 -1 5 182.2
    4 -1 5 203.9
    4 -1 5 194.2
    4 -1 5 174.2
    4 1 5 169.6
    4 1 5 180.7
    4 1 5 200.9
    4 1 5 174.8
    -4 -1 -6 81
    -4 -1 -6 83.8
    -4 -1 -6 89.5
    -4 -1 -6 76.2
    -4 1 -6 80.9
    -4 1 -6 80
    -4 1 -6 77.3
    4 -1 6 69.5
    4 -1 6 75.1
    4 -1 6 78
    4 -1 6 85.4
    4 -1 6 73.5
    4 1 6 71.8
    4 1 6 79.9
    4 1 6 83.5
    4 1 6 78.5
    4 1 6 67.5
    -4 -1 -7 182
    -4 -1 -7 146.1
    -4 -1 -7 195.7
    -4 -1 -7 187.1
    -4 -1 -7 181.4
    -4 1 -7 176.3
    -4 1 -7 187.3
    -4 1 -7 173.1
    -4 1 -7 182
    -4 1 -7 187.7
    4 -1 7 164.8
    4 -1 7 181.5
    4 -1 7 203.5
    4 -1 7 192.4
    4 -1 7 153.9
    4 1 7 179.5
    4 1 7 182.1
    4 1 7 196.9
    4 1 7 166.4
    -4 -1 -8 210.5
    -4 -1 -8 206.6
    -4 -1 -8 201
    -4 -1 -8 194.6
    -4 1 -8 202.6
    -4 1 -8 195.9
    -4 1 -8 194.7
    4 -1 8 187.1
    4 -1 8 177.3
    4 -1 8 187.1
    4 -1 8 199.3
    4 -1 8 173.2
    4 1 8 176.2
    4 1 8 185.4
    4 1 8 197.5
    4 1 8 178.9
    -4 -1 -9 -0.9
    -4 -1 -9 0.1
    -4 -1 -9 -0.7
    -4 -1 -9 -0.3
    -4 1 -9 -0.4
    -4 1 -9 -0.4
    -4 1 -9 1.5
    4 -1 9 -0.9
    4 -1 9 0.3
    4 -1 9 0.6
    4 -1 9 0
    4 1 9 0.1
    4 1 9 0.7
    4 1 9 0.7
    -4 -1 -10 63.9
    -4 -1 -10 64.8
    -4 -1 -10 65.3
    -4 1 -10 69.9
    -4 1 -10 67.1
    4 -1 10 58.9
    4 -1 10 74.9
    4 -1 10 59
    4 1 10 60.4
    4 1 10 61.7
    4 1 10 55.6
    -4 -1 -11 15.1
    -4 -1 -11 10
    -4 1 -11 11
    4 -1 11 12.1
    4 -1 11 10.6
    4 1 11 11.7
    4 1 11 9.3
    -4 -1 -12 35.5
    -4 1 -12 23.1
    4 -1 12 23
    4 1 12 20.4
    -4 -2 15 29.5
    -4 -2 15 28.1
    -4 2 15 34
    -4 2 15 24.5
    4 -2 -15 33.1
    4 -2 -15 28.9
    4 2 -15 42.5
    4 2 -15 32.1
    -4 -2 14 -0.5
    -4 -2 14 1.2
    -4 2 14 2.7
    -4 2 14 0.5
    4 -2 -14 0
    4 -2 -14 1.1
    4 2 -14 1.9
    4 2 -14 0.3
    -4 -2 13 0.2
    -4 -2 13 0.7
    -4 -2 13 -0.3
    -4 2 13 -0.5
    -4 2 13 -0.7
    -4 2 13 -0.7
    4 -2 -13 -0.9
    4 -2 -13 1.9
    4 -2 -13 1.4
    4 2 -13 -1.2
    4 2 -13 0.4
    4 2 -13 0.4
    4 2 -13 0.9
    -4 -2 12 1
    -4 -2 12 3.2
    -4 -2 12 1.3
    -4 2 12 2.3
    -4 2 12 0.1
    -4 2 12 0.9
    4 -2 -12 0.5
    4 -2 -12 0.6
    4 -2 -12 2.3
    4 2 -12 -0.6
    4 2 -12 2.2
    4 2 -12 -0.3
    4 2 -12 1.8
    -4 -2 11 42.1
    -4 -2 11 54.8
    -4 -2 11 45.7
    -4 2 11 53.1
    -4 2 11 55.4
    -4 2 11 50.1
    4 -2 -11 49.2
    4 -2 -11 44.7
    4 -2 -11 47.4
    4 -2 -11 45
    4 2 -11 51.1
    4 2 -11 45.7
    4 2 -11 40.5
    4 2 -11 48.8
    -4 -2 10 30.5
    -4 -2 10 36.2
    -4 -2 10 30.1
    -4 -2 10 30.7
    -4 2 10 29.7
    -4 2 10 35.8
    -4 2 10 30.8
    -4 2 10 31.8
    4 -2 -10 29.9
    4 -2 -10 33.9
    4 -2 -10 29.8
    4 -2 -10 32.8
    4 2 -10 35
    4 2 -10 31
    4 2 -10 22
    4 2 -10 34.2
    -4 -2 9 25.4
    -4 -2 9 24.2
    -4 -2 9 28.1
    -4 2 9 29.2
    -4 2 9 26.5
    -4 2 9 29.5
    4 -2 -9 28.7
    4 -2 -9 24.1
    4 -2 -9 26.8
    4 -2 -9 23.4
    4 -2 -9 27.6
    4 2 -9 28.3
    4 2 -9 28.4
    4 2 -9 24.5
    4 2 -9 30.3
    -4 -2 8 277.3
    -4 -2 8 257.9
    -4 -2 8 270.3
    -4 -2 8 280.8
    -4 2 8 281.1
    -4 2 8 237.2
    -4 2 8 262.3
    -4 2 8 257.7
    -4 2 8 291.8
    4 -2 -8 277.1
    4 -2 -8 249
    4 -2 -8 252.8
    4 -2 -8 248.3
    4 -2 -8 252.7
    4 -2 -8 278.5
    4 2 -8 265
    4 2 -8 258.9
    4 2 -8 282.3
    -4 -2 7 608.7
    -4 -2 7 560.9
    -4 -2 7 612.5
    -4 -2 7 580.1
    -4 2 7 604.3
    -4 2 7 559.4
    -4 2 7 513.6
    -4 2 7 602.1
    -4 2 7 579.6
    -4 2 7 565.6
    -4 2 7 624.7
    -4 2 7 568.8
    4 -2 -7 593.8
    4 -2 -7 551.8
    4 -2 -7 581.2
    4 -2 -7 557.6
    4 -2 -7 588.2
    4 -2 -7 596.5
    4 -2 -7 591.1
    4 -2 -7 608.2
    4 2 -7 580.5
    4 2 -7 562.8
    4 2 -7 592.8
    4 2 -7 603.6
    -4 -2 6 40
    -4 -2 6 36.3
    -4 -2 6 36.5
    -4 -2 6 41.9
    -4 -2 6 40.1
    -4 2 6 37.3
    -4 2 6 38.9
    -4 2 6 37.5
    -4 2 6 39.1
    -4 2 6 37.4
    -4 2 6 37.4
    -4 2 6 40.9
    -4 2 6 40.8
    4 -2 -6 37.3
    4 -2 -6 36.4
    4 -2 -6 37.3
    4 -2 -6 34.4
    4 -2 -6 34.8
    4 -2 -6 38.3
    4 -2 -6 33.7
    4 -2 -6 37.9
    4 2 -6 39.1
    4 2 -6 40.6
    4 2 -6 43.1
    4 2 -6 38.2
    -4 -2 5 0.7
    -4 -2 5 0.1
    -4 -2 5 0.5
    -4 -2 5 0.7
    -4 -2 5 0.5
    -4 -2 5 1
    -4 2 5 0.2
    -4 2 5 0.8
    -4 2 5 0.5
    -4 2 5 0.3
    -4 2 5 0.3
    -4 2 5 0.1
    -4 2 5 0.6
    4 -2 -5 -0.3
    4 -2 -5 0.2
    4 -2 -5 0
    4 -2 -5 0.8
    4 -2 -5 0.1
    4 -2 -5 -0.7
    4 -2 -5 -0.6
    4 2 -5 -0.5
    4 2 -5 -0.1
    4 2 -5 0.5
    4 2 -5 0.2
    -4 -2 4 5.9
    -4 -2 4 3.1
    -4 -2 4 3.4
    -4 -2 4 3.4
    -4 -2 4 2.8
    -4 -2 4 4.2
    -4 -2 4 4.2
    -4 2 4 4.2
    -4 2 4 2.9
    -4 2 4 3.7
    -4 2 4 5.2
    -4 2 4 2.7
    -4 2 4 3.9
    -4 2 4 2.8
    4 -2 -4 3.4
    4 -2 -4 4.9
    4 -2 -4 3.4
    4 -2 -4 3.5
    4 -2 -4 2.8
    4 -2 -4 4.3
    4 -2 -4 2.2
    4 2 -4 2.5
    4 2 -4 3
    4 2 -4 3.1
    4 2 -4 4.9
    4 2 -4 5
    -4 -2 3 238.1
    -4 -2 3 222.8
    -4 -2 3 211.8
    -4 -2 3 233.3
    -4 -2 3 232.8
    -4 -2 3 229.9
    -4 -2 3 216.3
    -4 -2 3 216.3
    -4 2 3 217.4
    -4 2 3 228.4
    -4 2 3 225.9
    -4 2 3 242.4
    -4 2 3 222.5
    -4 2 3 221.3
    -4 2 3 218.2
    4 -2 -3 214.7
    4 -2 -3 226.8
    4 -2 -3 222.9
    4 -2 -3 218.6
    4 -2 -3 235.1
    4 -2 -3 231.9
    4 2 -3 224.1
    4 2 -3 223.4
    4 2 -3 239.2
    4 2 -3 210.7
    4 2 -3 206.1
    4 2 -3 226.1
    4 2 -3 233
    -4 -2 2 151.8
    -4 -2 2 146.4
    -4 -2 2 155.1
    -4 -2 2 154.9
    -4 -2 2 154.5
    -4 -2 2 156.7
    -4 -2 2 142.1
    -4 -2 2 143
    -4 2 2 143.2
    -4 2 2 150
    -4 2 2 149
    -4 2 2 155.1
    -4 2 2 142.3
    -4 2 2 137.5
    -4 2 2 136.3
    -4 2 2 149.3
    -4 2 2 139.9
    4 -2 -2 135.5
    4 -2 -2 147.9
    4 -2 -2 142.3
    4 -2 -2 143.4
    4 -2 -2 147.3
    4 -2 -2 152.3
    4 -2 -2 157.3
    4 2 -2 143.5
    4 2 -2 149.4
    4 2 -2 158.7
    4 2 -2 138.1
    4 2 -2 140.7
    4 2 -2 154.8
    -4 -2 1 137.1
    -4 -2 1 138
    -4 -2 1 147.1
    -4 -2 1 143
    -4 -2 1 144
    -4 -2 1 141
    -4 -2 1 121.8
    -4 2 1 131.6
    -4 2 1 139.4
    -4 2 1 140.2
    -4 2 1 142.5
    -4 2 1 131.6
    -4 2 1 129.9
    -4 2 1 126.8
    4 -2 -1 127.8
    4 -2 -1 132.2
    4 -2 -1 135
    4 -2 -1 143.7
    4 -2 -1 134
    4 -2 -1 140.4
    4 2 -1 135.8
    4 2 -1 131.7
    4 2 -1 153.8
    4 2 -1 129.4
    4 2 -1 136.3
    4 2 -1 144.7
    -4 -2 0 4.2
    -4 -2 0 4.9
    -4 -2 0 6.5
    -4 -2 0 6.2
    -4 -2 0 6.4
    -4 -2 0 7.8
    -4 -2 0 5.9
    -4 2 0 5.1
    -4 2 0 5.5
    -4 2 0 6.5
    -4 2 0 5.8
    -4 2 0 4.1
    -4 2 0 4.9
    -4 2 0 4
    4 -2 0 6
    4 -2 0 9.2
    4 -2 0 5.6
    4 -2 0 5.4
    4 -2 0 5.1
    4 -2 0 5.2
    4 -2 0 6.9
    4 2 0 5.2
    4 2 0 5.2
    4 2 0 5.9
    4 2 0 5.5
    4 2 0 5.6
    4 2 0 6.1
    -4 -2 -1 509.5
    -4 -2 -1 492.8
    -4 -2 -1 528.6
    -4 -2 -1 533.4
    -4 -2 -1 528.5
    -4 -2 -1 468
    -4 2 -1 478.1
    -4 2 -1 501.3
    -4 2 -1 511.6
    -4 2 -1 507.1
    -4 2 -1 475
    -4 2 -1 507.3
    -4 2 -1 481.5
    -4 2 -1 464.7
    4 -2 1 482.8
    4 -2 1 445.1
    4 -2 1 492.1
    4 -2 1 445.7
    4 -2 1 538.3
    4 -2 1 453.4
    4 -2 1 519
    4 -2 1 504.7
    4 2 1 464.2
    4 2 1 467.7
    4 2 1 556.3
    4 2 1 466
    4 2 1 502.7
    4 2 1 499.6
    -4 -2 -2 5.2
    -4 -2 -2 4.4
    -4 -2 -2 5.3
    -4 -2 -2 5.9
    -4 -2 -2 5.2
    -4 -2 -2 5.5
    -4 -2 -2 4.3
    -4 2 -2 3.2
    -4 2 -2 4
    -4 2 -2 4.7
    -4 2 -2 4.5
    -4 2 -2 4.4
    -4 2 -2 5.7
    -4 2 -2 5.5
    -4 2 -2 4.7
    4 -2 2 4.7
    4 -2 2 4.7
    4 -2 2 4.9
    4 -2 2 3.5
    4 -2 2 5.5
    4 -2 2 5.9
    4 -2 2 5.7
    4 2 2 4.6
    4 2 2 3.5
    4 2 2 2.7
    4 2 2 4
    4 2 2 4
    4 2 2 4.6
    -4 -2 -3 3.2
    -4 -2 -3 4
    -4 -2 -3 3.1
    -4 -2 -3 4.2
    -4 -2 -3 6.5
    -4 -2 -3 5.9
    -4 2 -3 3.8
    -4 2 -3 2.3
    -4 2 -3 3.8
    -4 2 -3 4.4
    -4 2 -3 3.6
    -4 2 -3 4.1
    -4 2 -3 5.7
    -4 2 -3 4.1
    4 -2 3 4.3
    4 -2 3 3.2
    4 -2 3 4.3
    4 -2 3 3.1
    4 -2 3 4.9
    4 -2 3 3.2
    4 2 3 3.6
    4 2 3 4
    4 2 3 2.5
    4 2 3 3.8
    4 2 3 3.5
    -4 -2 -4 354.4
    -4 -2 -4 323.8
    -4 -2 -4 311.5
    -4 -2 -4 345
    -4 -2 -4 364
    -4 -2 -4 325.3
    -4 2 -4 296.3
    -4 2 -4 294.2
    -4 2 -4 326.3
    -4 2 -4 294.6
    -4 2 -4 322.9
    -4 2 -4 324.3
    4 -2 4 323.7
    4 -2 4 315.7
    4 -2 4 304.9
    4 -2 4 357.8
    4 -2 4 343
    4 -2 4 308.4
    4 2 4 293
    4 2 4 307
    4 2 4 345
    4 2 4 311.3
    -4 -2 -5 162.5
    -4 -2 -5 151.9
    -4 -2 -5 156.2
    -4 -2 -5 160.7
    -4 -2 -5 150.4
    -4 2 -5 135.7
    -4 2 -5 129
    -4 2 -5 150.1
    -4 2 -5 139.2
    -4 2 -5 139.5
    -4 2 -5 143.6
    4 -2 5 149.8
    4 -2 5 146.2
    4 -2 5 161.4
    4 -2 5 155.9
    4 -2 5 138.9
    4 2 5 148.4
    4 2 5 160.7
    4 2 5 148.5
    -4 -2 -6 80.5
    -4 -2 -6 95.7
    -4 -2 -6 100.6
    -4 -2 -6 98.1
    -4 -2 -6 95.4
    -4 2 -6 0.2
    -4 2 -6 89.8
    -4 2 -6 83.8
    -4 2 -6 88.9
    4 -2 6 86.5
    4 -2 6 90.5
    4 -2 6 81.7
    4 -2 6 92
    4 -2 6 84.3
    4 2 6 87.2
    4 2 6 88.4
    4 2 6 82.4
    -4 -2 -7 59.6
    -4 -2 -7 56.6
    -4 -2 -7 66.5
    -4 -2 -7 60.2
    -4 -2 -7 61.5
    -4 2 -7 62.9
    -4 2 -7 56.4
    -4 2 -7 63.6
    -4 2 -7 58.4
    4 -2 7 59.7
    4 -2 7 62.8
    4 -2 7 57.9
    4 -2 7 60.6
    4 -2 7 55.6
    4 2 7 61.7
    4 2 7 63.9
    4 2 7 68
    4 2 7 66.6
    -4 -2 -8 28.8
    -4 -2 -8 40.8
    -4 -2 -8 36.6
    -4 -2 -8 28.1
    -4 2 -8 30
    -4 2 -8 31.1
    -4 2 -8 31.4
    4 -2 8 34.3
    4 -2 8 33.8
    4 -2 8 30.5
    4 -2 8 32.4
    4 -2 8 27.2
    4 2 8 26.5
    4 2 8 36.7
    4 2 8 23.1
    -4 -2 -9 58
    -4 -2 -9 57.9
    -4 -2 -9 46.7
    -4 -2 -9 54.4
    -4 2 -9 51.5
    -4 2 -9 54.6
    4 -2 9 50.1
    4 -2 9 50.6
    4 -2 9 49.8
    4 -2 9 44.7
    4 2 9 51.9
    4 2 9 57.6
    4 2 9 46.1
    -4 -2 -10 49
    -4 -2 -10 47.3
    -4 -2 -10 50.5
    -4 2 -10 51.9
    -4 2 -10 45
    4 -2 10 47.3
    4 -2 10 47.5
    4 -2 10 36.2
    4 2 10 44.9
    4 2 10 49.8
    4 2 10 41.1
    -4 -2 -11 94
    -4 -2 -11 87
    -4 2 -11 86.3
    4 -2 11 82
    4 2 11 80.6
    4 2 11 68.3
    -4 -2 -12 6.1
    -4 2 -12 6.4
    4 -2 12 6.4
    4 2 12 5.2
    -4 -3 15 42.4
    -4 -3 15 38.9
    -4 3 15 39.1
    4 -3 -15 41
    4 -3 -15 43
    4 3 -15 43.1
    4 3 -15 39.2
    -4 -3 14 12.2
    -4 -3 14 21.1
    -4 3 14 18.1
    -4 3 14 17.9
    4 -3 -14 18
    4 -3 -14 19.9
    4 3 -14 12.2
    4 3 -14 18.6
    4 3 -14 14.6
    -4 -3 13 52.6
    -4 -3 13 39.6
    -4 -3 13 43
    -4 3 13 44
    -4 3 13 37.9
    -4 3 13 34.8
    4 -3 -13 40.5
    4 -3 -13 42.1
    4 -3 -13 41
    4 3 -13 41.2
    4 3 -13 45
    4 3 -13 39.2
    4 3 -13 43.7
    -4 -3 12 2.4
    -4 -3 12 2.5
    -4 -3 12 1.8
    -4 3 12 2.3
    -4 3 12 0.5
    -4 3 12 0.2
    4 -3 -12 2.8
    4 -3 -12 2.6
    4 -3 -12 0.6
    4 3 -12 2.8
    4 3 -12 2.5
    4 3 -12 1.4
    4 3 -12 -1.3
    -4 -3 11 1
    -4 -3 11 2
    -4 -3 11 0.6
    -4 3 11 0.9
    -4 3 11 1.4
    -4 3 11 0.3
    4 -3 -11 1.4
    4 -3 -11 0.2
    4 -3 -11 0.3
    4 -3 -11 1
    4 3 -11 0.8
    4 3 -11 1.8
    4 3 -11 2.2
    4 3 -11 2.5
    -4 -3 10 2.5
    -4 -3 10 2.1
    -4 -3 10 1.3
    -4 -3 10 1.2
    -4 3 10 1.3
    -4 3 10 2.2
    -4 3 10 3
    4 -3 -10 1.7
    4 -3 -10 0.7
    4 -3 -10 1
    4 -3 -10 1
    4 3 -10 0.5
    4 3 -10 1.6
    4 3 -10 0.1
    4 3 -10 1.7
    -4 -3 9 307.9
    -4 -3 9 298.2
    -4 -3 9 292.7
    -4 3 9 308.4
    -4 3 9 305.7
    -4 3 9 322.8
    4 -3 -9 311.7
    4 -3 -9 304.3
    4 -3 -9 323.6
    4 -3 -9 283.2
    4 -3 -9 316.5
    4 3 -9 306.8
    4 3 -9 291.8
    4 3 -9 301
    4 3 -9 313.7
    -4 -3 8 9.5
    -4 -3 8 7.5
    -4 -3 8 11.9
    -4 -3 8 9.3
    -4 3 8 9.2
    -4 3 8 6.4
    -4 3 8 8.8
    -4 3 8 8.7
    -4 3 8 11.5
    -4 3 8 9.4
    4 -3 -8 7.7
    4 -3 -8 8.2
    4 -3 -8 9.4
    4 -3 -8 9.2
    4 -3 -8 8.4
    4 -3 -8 9.9
    4 -3 -8 11.2
    4 3 -8 7.7
    4 3 -8 8.7
    4 3 -8 9.4
    4 3 -8 7.7
    -4 -3 7 107.5
    -4 -3 7 97.3
    -4 -3 7 91.3
    -4 -3 7 99.6
    -4 3 7 100.2
    -4 3 7 99.9
    -4 3 7 91.8
    -4 3 7 99.1
    -4 3 7 107.9
    -4 3 7 97.7
    -4 3 7 101.8
    4 -3 -7 102.5
    4 -3 -7 104.8
    4 -3 -7 90.6
    4 -3 -7 96.3
    4 -3 -7 97.3
    4 -3 -7 103.8
    4 -3 -7 95.3
    4 -3 -7 102.6
    4 3 -7 100.2
    4 3 -7 99.2
    4 3 -7 105.7
    -4 -3 6 -0.2
    -4 -3 6 1
    -4 -3 6 0.4
    -4 -3 6 0.6
    -4 -3 6 0.3
    -4 -3 6 0.6
    -4 3 6 0.6
    -4 3 6 0.9
    -4 3 6 0.1
    -4 3 6 -0.1
    -4 3 6 0
    -4 3 6 0.1
    4 -3 -6 -0.6
    4 -3 -6 0.1
    4 -3 -6 0.9
    4 -3 -6 0
    4 -3 -6 0.7
    4 -3 -6 0.1
    4 -3 -6 0.6
    4 -3 -6 1.1
    4 3 -6 0.4
    4 3 -6 0.6
    4 3 -6 -0.1
    4 3 -6 1.4
    -4 -3 5 263.5
    -4 -3 5 243.8
    -4 -3 5 255.4
    -4 -3 5 254.7
    -4 -3 5 250.8
    -4 -3 5 237.7
    -4 3 5 242.5
    -4 3 5 248.2
    -4 3 5 249.9
    -4 3 5 258.1
    -4 3 5 238.7
    4 -3 -5 243.4
    4 -3 -5 249.6
    4 -3 -5 248.5
    4 -3 -5 235.2
    4 -3 -5 234.1
    4 -3 -5 245.8
    4 -3 -5 262.7
    4 -3 -5 246.3
    4 -3 -5 236.6
    4 3 -5 253.6
    4 3 -5 256.1
    4 3 -5 239.1
    4 3 -5 258.1
    -4 -3 4 179.9
    -4 -3 4 186.3
    -4 -3 4 181.9
    -4 -3 4 180.6
    -4 -3 4 185
    -4 -3 4 180.3
    -4 -3 4 167.9
    -4 3 4 174.3
    -4 3 4 176.2
    -4 3 4 171.4
    -4 3 4 185.9
    -4 3 4 172.5
    -4 3 4 188
    -4 3 4 170.8
    4 -3 -4 175.1
    4 -3 -4 177.2
    4 -3 -4 186.9
    4 -3 -4 172.9
    4 -3 -4 172.4
    4 -3 -4 181.5
    4 -3 -4 184.1
    4 -3 -4 179.8
    4 -3 -4 179.2
    4 3 -4 189.1
    4 3 -4 191.5
    4 3 -4 189.1
    -4 -3 3 6.6
    -4 -3 3 8
    -4 -3 3 10.1
    -4 -3 3 8.2
    -4 -3 3 7.4
    -4 -3 3 7.8
    -4 -3 3 7.1
    -4 -3 3 7.6
    -4 3 3 5.7
    -4 3 3 7.2
    -4 3 3 6.8
    -4 3 3 7.9
    -4 3 3 8.9
    -4 3 3 8
    -4 3 3 7.3
    -4 3 3 6.7
    4 -3 -3 9.6
    4 -3 -3 9
    4 -3 -3 8.5
    4 -3 -3 6.9
    4 -3 -3 8.3
    4 -3 -3 8.2
    4 -3 -3 7.6
    4 3 -3 6.5
    4 3 -3 7.7
    4 3 -3 7.9
    4 3 -3 6.7
    4 3 -3 6
    4 3 -3 7
    -4 -3 2 42.4
    -4 -3 2 50.3
    -4 -3 2 53.2
    -4 -3 2 53.9
    -4 -3 2 49.6
    -4 -3 2 53.3
    -4 -3 2 50.5
    -4 -3 2 47
    -4 3 2 45.6
    -4 3 2 48.3
    -4 3 2 51.5
    -4 3 2 53.7
    -4 3 2 49.6
    -4 3 2 46.4
    -4 3 2 47.8
    -4 3 2 46.1
    -4 3 2 46.1
    4 -3 -2 48.1
    4 -3 -2 52.2
    4 -3 -2 52.6
    4 -3 -2 52.3
    4 -3 -2 49.3
    4 -3 -2 49.9
    4 -3 -2 50
    4 3 -2 46.8
    4 3 -2 46.4
    4 3 -2 53.8
    4 3 -2 52.9
    4 3 -2 48.3
    4 3 -2 48
    -4 -3 1 41.1
    -4 -3 1 41.4
    -4 -3 1 40.7
    -4 -3 1 39.5
    -4 -3 1 39.1
    -4 -3 1 39.5
    -4 -3 1 36.7
    -4 -3 1 33.6
    -4 3 1 38.7
    -4 3 1 40
    -4 3 1 41.3
    -4 3 1 40.8
    -4 3 1 37.8
    -4 3 1 38.7
    -4 3 1 39.2
    4 -3 -1 36.4
    4 -3 -1 38.9
    4 -3 -1 41.7
    4 -3 -1 39.5
    4 -3 -1 39.1
    4 -3 -1 38
    4 3 -1 36.8
    4 3 -1 38.8
    4 3 -1 46.8
    4 3 -1 37.1
    4 3 -1 38.9
    4 3 -1 38.2
    -4 -3 0 52.7
    -4 -3 0 60.4
    -4 -3 0 56
    -4 -3 0 54.9
    -4 -3 0 60.9
    -4 -3 0 59.3
    -4 -3 0 55.4
    -4 -3 0 48.4
    -4 3 0 48.4
    -4 3 0 60
    -4 3 0 57.7
    -4 3 0 59.1
    -4 3 0 55.7
    -4 3 0 54.9
    -4 3 0 52
    4 -3 0 53.4
    4 -3 0 50
    4 -3 0 58.3
    4 -3 0 58.6
    4 -3 0 61.1
    4 3 0 52.8
    4 3 0 45.4
    4 3 0 61.7
    4 3 0 50.5
    4 3 0 58.7
    4 3 0 53.9
    -4 -3 -1 141.8
    -4 -3 -1 134.7
    -4 -3 -1 121.3
    -4 -3 -1 142.1
    -4 -3 -1 139.2
    -4 -3 -1 120.7
    -4 3 -1 118
    -4 3 -1 134.9
    -4 3 -1 136.2
    -4 3 -1 136.5
    -4 3 -1 131.2
    -4 3 -1 130.5
    -4 3 -1 125.6
    4 -3 1 135.1
    4 -3 1 122.1
    4 -3 1 141.8
    4 -3 1 140.6
    4 -3 1 135.7
    4 3 1 120
    4 3 1 123.8
    4 3 1 140.4
    4 3 1 118
    4 3 1 133.4
    4 3 1 128.3
    -4 -3 -2 357.4
    -4 -3 -2 334.3
    -4 -3 -2 358
    -4 -3 -2 365.5
    -4 -3 -2 311.1
    -4 3 -2 321.4
    -4 3 -2 340.5
    -4 3 -2 362.6
    -4 3 -2 350.6
    -4 3 -2 312.6
    -4 3 -2 339.6
    -4 3 -2 336.3
    4 -3 2 315.1
    4 -3 2 301.8
    4 -3 2 325.6
    4 -3 2 334.3
    4 -3 2 340.9
    4 3 2 295.6
    4 3 2 315.8
    4 3 2 368
    4 3 2 313.6
    4 3 2 348.9
    4 3 2 317.8
    -4 -3 -3 2191.2
    -4 -3 -3 -0.1
    -4 -3 -3 1833
    -4 -3 -3 2161.5
    -4 -3 -3 2165
    -4 -3 -3 1958.5
    -4 3 -3 1877
    -4 3 -3 2119.6
    -4 3 -3 1979.5
    -4 3 -3 1878.3
    -4 3 -3 2021.7
    -4 3 -3 2011
    4 -3 3 1952.4
    4 -3 3 1899.5
    4 -3 3 1991.9
    4 -3 3 2148.9
    4 -3 3 2012.5
    4 -3 3 1962
    4 3 3 1910.6
    4 3 3 2089.5
    4 3 3 1838.8
    4 3 3 2011.1
    -4 -3 -4 48.1
    -4 -3 -4 42.3
    -4 -3 -4 41.6
    -4 -3 -4 46
    -4 -3 -4 38
    -4 3 -4 38.7
    -4 3 -4 38.3
    -4 3 -4 39.4
    -4 3 -4 40.7
    -4 3 -4 35.6
    -4 3 -4 40.3
    -4 3 -4 40.1
    4 -3 4 42.1
    4 -3 4 40.7
    4 -3 4 35.9
    4 -3 4 43.2
    4 -3 4 42.7
    4 -3 4 38.8
    4 3 4 35.1
    4 3 4 47.1
    4 3 4 36.1
    -4 -3 -5 2.8
    -4 -3 -5 1.7
    -4 -3 -5 2
    -4 -3 -5 2.2
    -4 -3 -5 2.4
    -4 3 -5 2.2
    -4 3 -5 2.1
    -4 3 -5 2.1
    -4 3 -5 2.3
    -4 3 -5 3.8
    -4 3 -5 2.5
    4 -3 5 2.3
    4 -3 5 1.6
    4 -3 5 5.2
    4 -3 5 2.6
    4 -3 5 2.6
    4 3 5 3.2
    4 3 5 3.1
    4 3 5 3.2
    -4 -3 -6 -0.1
    -4 -3 -6 0.6
    -4 -3 -6 1.5
    -4 -3 -6 0.5
    -4 -3 -6 0.6
    -4 3 -6 -0.2
    -4 3 -6 1.4
    -4 3 -6 0.7
    -4 3 -6 1.3
    4 -3 6 0.2
    4 -3 6 -0.1
    4 -3 6 1.6
    4 -3 6 -0.2
    4 -3 6 0.9
    4 3 6 0.7
    4 3 6 1.5
    4 3 6 -0.1
    -4 -3 -7 31.5
    -4 -3 -7 35.7
    -4 -3 -7 37.4
    -4 -3 -7 35.5
    -4 -3 -7 34.9
    -4 3 -7 33.7
    -4 3 -7 33.1
    4 -3 7 30.7
    4 -3 7 29.8
    4 -3 7 31.6
    4 -3 7 30.3
    4 -3 7 33.2
    4 3 7 32.9
    4 3 7 29.3
    4 3 7 31.3
    -4 -3 -8 266.8
    -4 -3 -8 260.6
    -4 -3 -8 273.6
    -4 -3 -8 259.4
    -4 -3 -8 241.8
    -4 3 -8 228
    -4 3 -8 261
    4 -3 8 235.9
    4 -3 8 231.3
    4 -3 8 233.3
    4 -3 8 221.3
    4 3 8 248.2
    4 3 8 270.5
    4 3 8 213
    -4 -3 -9 237.7
    -4 -3 -9 239.9
    -4 -3 -9 214.6
    -4 -3 -9 229.7
    -4 3 -9 228.7
    4 -3 9 216
    4 -3 9 213.9
    4 -3 9 182.7
    4 3 9 217.9
    4 3 9 219.3
    4 3 9 197.5
    -4 -3 -10 2.7
    -4 -3 -10 0.9
    -4 -3 -10 0.4
    -4 -3 -10 2.1
    4 -3 10 0.9
    4 -3 10 2.3
    4 3 10 2.8
    4 3 10 1
    4 3 10 3.7
    -4 -3 -11 185.1
    4 -3 11 167.8
    4 -3 11 173.3
    4 3 11 160.1
    -4 -3 -12 6.4
    4 -3 12 4.1
    4 3 12 7.3
    -4 -4 15 45
    -4 -4 15 38.4
    -4 4 15 43.6
    4 -4 -15 47.4
    4 4 -15 53.3
    4 4 -15 47.4
    -4 -4 14 3
    -4 -4 14 5.9
    -4 4 14 5
    4 -4 -14 4.5
    4 -4 -14 5.3
    4 4 -14 8.2
    4 4 -14 5.8
    -4 -4 13 28.3
    -4 -4 13 25.5
    -4 4 13 30.2
    -4 4 13 31.7
    -4 4 13 21.2
    4 -4 -13 26
    4 -4 -13 34.8
    4 -4 -13 33.5
    4 4 -13 39.9
    4 4 -13 27.9
    4 4 -13 28.9
    -4 -4 12 31.5
    -4 -4 12 35
    -4 -4 12 31.2
    -4 4 12 32.8
    -4 4 12 26.5
    -4 4 12 33.2
    4 -4 -12 29.1
    4 -4 -12 36.7
    4 -4 -12 32.2
    4 4 -12 35.1
    4 4 -12 33.1
    4 4 -12 33.4
    4 4 -12 28.3
    -4 -4 11 0.6
    -4 -4 11 0.2
    -4 -4 11 1.8
    -4 4 11 0.7
    -4 4 11 0.7
    -4 4 11 0.8
    4 -4 -11 -0.3
    4 -4 -11 0.5
    4 -4 -11 1.7
    4 4 -11 0.1
    4 4 -11 0.4
    4 4 -11 0.6
    4 4 -11 -0.6
    -4 -4 10 298.6
    -4 -4 10 311.7
    -4 -4 10 285.7
    -4 -4 10 275.9
    -4 4 10 285
    -4 4 10 323.6
    -4 4 10 324.9
    4 -4 -10 299.4
    4 -4 -10 300.1
    4 -4 -10 302.4
    4 -4 -10 263.6
    4 -4 -10 299.1
    4 4 -10 325.9
    4 4 -10 298
    4 4 -10 293.7
    4 4 -10 299.6
    -4 -4 9 11.3
    -4 -4 9 9.6
    -4 -4 9 9.3
    -4 4 9 14.8
    -4 4 9 13.2
    -4 4 9 17.9
    4 -4 -9 14.1
    4 -4 -9 13
    4 -4 -9 14.1
    4 -4 -9 9.4
    4 -4 -9 11.4
    4 -4 -9 11.2
    4 4 -9 12.1
    4 4 -9 11.6
    4 4 -9 9.9
    4 4 -9 11.2
    -4 -4 8 1.7
    -4 -4 8 3.9
    -4 -4 8 2.7
    -4 -4 8 3.4
    -4 4 8 4
    -4 4 8 3.2
    -4 4 8 4
    -4 4 8 5
    -4 4 8 3.1
    -4 4 8 3.4
    -4 4 8 2.8
    4 -4 -8 1.2
    4 -4 -8 3.9
    4 -4 -8 2.8
    4 -4 -8 -0.2
    4 -4 -8 3.8
    4 -4 -8 3
    4 -4 -8 2.2
    4 -4 -8 3
    4 -4 -8 3.9
    4 4 -8 1.6
    4 4 -8 3.6
    4 4 -8 2.2
    4 4 -8 4.4
    -4 -4 7 1.6
    -4 -4 7 1.4
    -4 -4 7 0.9
    -4 -4 7 0.8
    -4 4 7 1.2
    -4 4 7 0.6
    -4 4 7 -0.2
    -4 4 7 0.4
    -4 4 7 1.2
    -4 4 7 0.6
    -4 4 7 0.8
    4 -4 -7 1.4
    4 -4 -7 0
    4 -4 -7 1.7
    4 -4 -7 0.1
    4 -4 -7 -0.2
    4 -4 -7 -0.1
    4 -4 -7 1.4
    4 -4 -7 1.4
    4 -4 -7 -0.3
    4 4 -7 0.9
    4 4 -7 1.8
    4 4 -7 1.4
    4 4 -7 2
    -4 -4 6 97.2
    -4 -4 6 88.6
    -4 -4 6 95.2
    -4 -4 6 94.5
    -4 -4 6 96.6
    -4 4 6 88.7
    -4 4 6 91
    -4 4 6 94.9
    -4 4 6 99.1
    -4 4 6 80.2
    -4 4 6 89
    4 -4 -6 91.6
    4 -4 -6 98.2
    4 -4 -6 91.5
    4 -4 -6 85.4
    4 -4 -6 98
    4 -4 -6 97.2
    4 -4 -6 96.9
    4 -4 -6 87
    4 -4 -6 94.5
    4 4 -6 97.9
    4 4 -6 93.6
    4 4 -6 92.7
    4 4 -6 94.2
    -4 -4 5 0.6
    -4 -4 5 1.6
    -4 -4 5 0.8
    -4 -4 5 1
    -4 -4 5 1.4
    -4 -4 5 1.2
    -4 -4 5 0.1
    -4 4 5 1.8
    -4 4 5 0
    -4 4 5 1
    -4 4 5 1
    -4 4 5 1.2
    -4 4 5 1
    4 -4 -5 1.4
    4 -4 -5 0.7
    4 -4 -5 0.7
    4 -4 -5 0.8
    4 -4 -5 1.2
    4 -4 -5 1.4
    4 -4 -5 1.7
    4 -4 -5 0.3
    4 -4 -5 0.5
    4 4 -5 1.7
    4 4 -5 0.7
    4 4 -5 1.6
    4 4 -5 0.7
    -4 -4 4 381.5
    -4 -4 4 361.9
    -4 -4 4 394.1
    -4 -4 4 376.5
    -4 -4 4 364.9
    -4 -4 4 363
    -4 -4 4 367.9
    -4 4 4 380.4
    -4 4 4 387.2
    -4 4 4 379.3
    -4 4 4 387
    -4 4 4 333.1
    -4 4 4 351.7
    4 -4 -4 372.1
    4 -4 -4 378
    4 -4 -4 369.5
    4 -4 -4 374.4
    4 -4 -4 345.6
    4 -4 -4 389.3
    4 -4 -4 372.3
    4 -4 -4 407.1
    4 -4 -4 372.3
    4 4 -4 383.2
    4 4 -4 386.2
    4 4 -4 371.6
    4 4 -4 363.2
    4 4 -4 381.9
    -4 -4 3 43.4
    -4 -4 3 63.5
    -4 -4 3 65.2
    -4 -4 3 69.1
    -4 -4 3 61.8
    -4 -4 3 60.8
    -4 -4 3 57.9
    -4 -4 3 62.7
    -4 4 3 65
    -4 4 3 62.3
    -4 4 3 64.5
    -4 4 3 64.9
    -4 4 3 64
    -4 4 3 66.9
    -4 4 3 60.1
    -4 4 3 57.9
    4 -4 -3 62.3
    4 -4 -3 61.7
    4 -4 -3 61.2
    4 -4 -3 60.1
    4 -4 -3 63
    4 -4 -3 64.8
    4 -4 -3 64.7
    4 -4 -3 67.8
    4 -4 -3 62.2
    4 4 -3 65.7
    4 4 -3 66.2
    4 4 -3 58.2
    4 4 -3 64.2
    4 4 -3 67.8
    4 4 -3 61.3
    -4 -4 2 3.8
    -4 -4 2 4.5
    -4 -4 2 4.5
    -4 -4 2 4.1
    -4 -4 2 4.9
    -4 -4 2 4
    -4 -4 2 4.9
    -4 -4 2 3.5
    -4 4 2 2.3
    -4 4 2 4.3
    -4 4 2 3.8
    -4 4 2 4.9
    -4 4 2 6.3
    -4 4 2 4.1
    -4 4 2 3.3
    -4 4 2 5
    4 -4 -2 3.9
    4 -4 -2 4.6
    4 -4 -2 -0.1
    4 -4 -2 3.5
    4 -4 -2 4
    4 -4 -2 3.9
    4 -4 -2 3.7
    4 -4 -2 3.8
    4 4 -2 4.1
    4 4 -2 2.9
    4 4 -2 4.6
    4 4 -2 3.3
    4 4 -2 4.8
    4 4 -2 3.7
    -4 -4 1 37.1
    -4 -4 1 41.6
    -4 -4 1 41.6
    -4 -4 1 38.1
    -4 -4 1 37
    -4 -4 1 44.4
    -4 -4 1 40.6
    -4 -4 1 32.3
    -4 4 1 42.1
    -4 4 1 39.4
    -4 4 1 43.4
    -4 4 1 38.3
    -4 4 1 37.3
    -4 4 1 40.7
    -4 4 1 33.5
    4 -4 -1 33.8
    4 -4 -1 41.2
    4 -4 -1 38.8
    4 -4 -1 39.5
    4 -4 -1 43.2
    4 4 -1 36.7
    4 4 -1 42.8
    4 4 -1 34.8
    4 4 -1 38.9
    4 4 -1 38.4
    -4 -4 0 54.8
    -4 -4 0 61.3
    -4 -4 0 61.2
    -4 -4 0 54.8
    -4 -4 0 62.7
    -4 -4 0 62.1
    -4 -4 0 46.6
    -4 4 0 58.3
    -4 4 0 59.1
    -4 4 0 61.9
    -4 4 0 56.2
    -4 4 0 54.3
    -4 4 0 59.6
    -4 4 0 50.4
    4 -4 0 56.4
    4 -4 0 57.1
    4 -4 0 54.5
    4 -4 0 59.5
    4 4 0 50.9
    4 4 0 59.8
    4 4 0 54.8
    4 4 0 60.6
    4 4 0 56.8
    -4 -4 -1 1271.3
    -4 -4 -1 1229
    -4 -4 -1 1138
    -4 -4 -1 1259.2
    -4 -4 -1 1239.5
    -4 -4 -1 1069.5
    -4 4 -1 1146.3
    -4 4 -1 1195
    -4 4 -1 1173.8
    -4 4 -1 1196.1
    -4 4 -1 1129.7
    -4 4 -1 1168.7
    -4 4 -1 1084.2
    4 -4 1 1121.1
    4 -4 1 1168
    4 -4 1 1226
    4 -4 1 1211
    4 4 1 1050.2
    4 4 1 1240.5
    4 4 1 1058.7
    4 4 1 1194
    4 4 1 1110.4
    -4 -4 -2 6.7
    -4 -4 -2 10.7
    -4 -4 -2 6.4
    -4 -4 -2 5.2
    -4 -4 -2 7.2
    -4 -4 -2 5.8
    -4 4 -2 6.2
    -4 4 -2 6.7
    -4 4 -2 8.3
    -4 4 -2 7.7
    -4 4 -2 5.8
    -4 4 -2 6.7
    -4 4 -2 5.4
    4 -4 2 6.2
    4 -4 2 5.2
    4 -4 2 7.7
    4 -4 2 6.7
    4 -4 2 6.4
    4 -4 2 8.4
    4 4 2 5.3
    4 4 2 7
    4 4 2 4.9
    4 4 2 7
    4 4 2 6.1
    -4 -4 -3 130.1
    -4 -4 -3 132.1
    -4 -4 -3 133
    -4 -4 -3 147.3
    -4 -4 -3 114.9
    -4 4 -3 121.1
    -4 4 -3 118.3
    -4 4 -3 126.5
    -4 4 -3 125.7
    -4 4 -3 131.4
    -4 4 -3 122.8
    4 -4 3 126.2
    4 -4 3 116.1
    4 -4 3 120.4
    4 -4 3 135.5
    4 -4 3 123.1
    4 -4 3 130.9
    4 4 3 113.5
    4 4 3 137.5
    4 4 3 136
    -4 -4 -4 59.2
    -4 -4 -4 48.9
    -4 -4 -4 56.4
    -4 -4 -4 53.6
    -4 -4 -4 45.1
    -4 4 -4 45.8
    -4 4 -4 49.5
    -4 4 -4 49.9
    -4 4 -4 41.3
    -4 4 -4 52.5
    -4 4 -4 49.5
    4 -4 4 44.2
    4 -4 4 46.3
    4 -4 4 48.8
    4 -4 4 54.2
    4 -4 4 49.2
    4 -4 4 45.8
    4 4 4 53.1
    4 4 4 49.5
    4 4 4 54.2
    -4 -4 -5 127.6
    -4 -4 -5 151.6
    -4 -4 -5 133.2
    -4 -4 -5 144.6
    -4 -4 -5 150.1
    -4 -4 -5 129
    -4 4 -5 120.1
    -4 4 -5 125.7
    -4 4 -5 134.7
    -4 4 -5 118.6
    -4 4 -5 130.5
    -4 4 -5 138
    4 -4 5 136.9
    4 -4 5 125.3
    4 -4 5 132.7
    4 -4 5 133.3
    4 -4 5 131.2
    4 4 5 132.2
    4 4 5 139.5
    4 4 5 123.7
    -4 -4 -6 1.6
    -4 -4 -6 0
    -4 -4 -6 -0.1
    -4 -4 -6 -0.1
    -4 -4 -6 1
    -4 4 -6 -0.2
    -4 4 -6 1.5
    -4 4 -6 0.4
    -4 4 -6 0.4
    4 -4 6 0.3
    4 -4 6 1.3
    4 -4 6 -0.1
    4 4 6 -0.1
    4 4 6 0.6
    4 4 6 0.5
    -4 -4 -7 13.5
    -4 -4 -7 14
    -4 -4 -7 14
    -4 -4 -7 16.3
    -4 -4 -7 10.8
    -4 4 -7 8.9
    -4 4 -7 15.5
    -4 4 -7 14
    4 -4 7 12.4
    4 -4 7 10.1
    4 -4 7 11.2
    4 4 7 12.2
    4 4 7 9.9
    -4 -4 -8 18.1
    -4 -4 -8 15.1
    -4 -4 -8 15.6
    -4 -4 -8 11.2
    -4 4 -8 12.6
    -4 4 -8 13.7
    4 -4 8 15.4
    4 -4 8 10.5
    4 -4 8 14.5
    4 4 8 14.7
    4 4 8 15
    4 4 8 11.1
    -4 -4 -9 224.2
    -4 -4 -9 211.8
    -4 -4 -9 213.7
    -4 4 -9 210.1
    4 -4 9 201.4
    4 -4 9 213.3
    4 -4 9 188.4
    4 4 9 197.5
    4 4 9 217.1
    4 4 9 184.9
    -4 -4 -10 62.4
    -4 -4 -10 63.2
    -4 -4 -10 57.1
    4 -4 10 52.6
    4 -4 10 50.7
    4 4 10 61.6
    4 4 10 50.5
    -4 -4 -11 0.8
    4 -4 11 1.4
    4 -4 11 0.9
    4 4 11 0.5
    -4 -4 -12 0
    4 -4 12 0.5
    4 -4 12 4.1
    4 4 12 0.7
    -4 -5 14 51.6
    -4 -5 14 55.4
    -4 5 14 50.3
    4 -5 -14 54.6
    4 -5 -14 51.8
    4 5 -14 66.7
    4 5 -14 49.2
    -4 -5 13 34.2
    -4 -5 13 36.4
    -4 5 13 35.6
    4 -5 -13 40.1
    4 -5 -13 36.4
    4 -5 -13 31.2
    4 5 -13 42.3
    4 5 -13 34.2
    -4 -5 12 76.8
    -4 -5 12 74.8
    -4 -5 12 70.6
    -4 5 12 77.6
    -4 5 12 80.5
    4 -5 -12 77.4
    4 -5 -12 70.4
    4 -5 -12 63.8
    4 5 -12 80.2
    4 5 -12 80
    4 5 -12 79.5
    4 5 -12 78.5
    -4 -5 11 15.4
    -4 -5 11 16
    -4 -5 11 13.4
    -4 5 11 11.2
    -4 5 11 14.9
    -4 5 11 12
    4 -5 -11 14.8
    4 -5 -11 15.9
    4 -5 -11 17.3
    4 5 -11 12.7
    4 5 -11 18.2
    4 5 -11 13
    4 5 -11 11.7
    -4 -5 10 1.2
    -4 -5 10 1.1
    -4 -5 10 0.9
    -4 -5 10 -0.1
    -4 5 10 1.7
    -4 5 10 1.2
    -4 5 10 0.8
    -4 5 10 -0.3
    4 -5 -10 0.1
    4 -5 -10 0.6
    4 -5 -10 2.4
    4 -5 -10 -1.4
    4 -5 -10 0.2
    4 -5 -10 0.7
    4 5 -10 1.1
    4 5 -10 1.8
    4 5 -10 0.9
    4 5 -10 -0.1
    -4 -5 9 49.9
    -4 -5 9 44.5
    -4 -5 9 47.5
    -4 5 9 47.2
    -4 5 9 47.5
    -4 5 9 52.3
    -4 5 9 55.2
    -4 5 9 40.2
    -4 5 9 48.7
    4 -5 -9 47.7
    4 -5 -9 48.9
    4 -5 -9 43.5
    4 -5 -9 48.4
    4 -5 -9 40.9
    4 -5 -9 49.1
    4 -5 -9 47.8
    4 -5 -9 43.8
    4 -5 -9 49.1
    4 5 -9 48.6
    4 5 -9 46
    4 5 -9 54.8
    4 5 -9 49.5
    -4 -5 8 53.7
    -4 -5 8 54.7
    -4 -5 8 49.2
    -4 -5 8 52.2
    -4 5 8 49.4
    -4 5 8 54.6
    -4 5 8 48.1
    -4 5 8 46.7
    -4 5 8 52.6
    -4 5 8 56.9
    -4 5 8 55.5
    -4 5 8 46.2
    -4 5 8 46.5
    4 -5 -8 53.1
    4 -5 -8 58.1
    4 -5 -8 44.3
    4 -5 -8 52.1
    4 -5 -8 47.1
    4 -5 -8 37.1
    4 -5 -8 54.1
    4 -5 -8 52.8
    4 -5 -8 48.2
    4 -5 -8 46.8
    4 5 -8 50.1
    4 5 -8 54.9
    4 5 -8 57.1
    4 5 -8 53.6
    -4 -5 7 191.2
    -4 -5 7 205.1
    -4 -5 7 194.6
    -4 -5 7 185.2
    -4 5 7 190.4
    -4 5 7 202.1
    -4 5 7 190.6
    -4 5 7 202
    -4 5 7 192
    -4 5 7 190.8
    -4 5 7 184.7
    -4 5 7 186.8
    4 -5 -7 188.5
    4 -5 -7 191.6
    4 -5 -7 192.6
    4 -5 -7 192.5
    4 -5 -7 205.8
    4 -5 -7 198.4
    4 -5 -7 194.5
    4 -5 -7 191.5
    4 -5 -7 193.7
    4 5 -7 192.6
    4 5 -7 180.1
    4 5 -7 190.1
    4 5 -7 205.2
    -4 -5 6 521.4
    -4 -5 6 486.5
    -4 -5 6 536.7
    -4 -5 6 519.2
    -4 5 6 525.4
    -4 5 6 521.6
    -4 5 6 544
    -4 5 6 529
    -4 5 6 516.7
    -4 5 6 484.9
    -4 5 6 499
    4 -5 -6 509.7
    4 -5 -6 534.5
    4 -5 -6 496.7
    4 -5 -6 513.5
    4 -5 -6 546.4
    4 -5 -6 534.2
    4 -5 -6 546
    4 -5 -6 506.5
    4 -5 -6 518.7
    4 5 -6 504.8
    4 5 -6 502.2
    4 5 -6 518.2
    4 5 -6 507.9
    4 5 -6 534.4
    -4 -5 5 19.2
    -4 -5 5 20.2
    -4 -5 5 19.5
    -4 -5 5 21.2
    -4 -5 5 17.8
    -4 -5 5 19.8
    -4 5 5 19.2
    -4 5 5 19.4
    -4 5 5 19.9
    -4 5 5 23.4
    -4 5 5 20.9
    -4 5 5 23.3
    4 -5 -5 19.1
    4 -5 -5 22
    4 -5 -5 18.4
    4 -5 -5 22.5
    4 -5 -5 21.2
    4 -5 -5 20.1
    4 -5 -5 20.5
    4 -5 -5 21.8
    4 -5 -5 17.7
    4 5 -5 19.6
    4 5 -5 20.4
    4 5 -5 17.8
    4 5 -5 19.9
    4 5 -5 18.8
    -4 -5 4 174.8
    -4 -5 4 185.5
    -4 -5 4 187.6
    -4 -5 4 174.7
    -4 -5 4 185.3
    -4 -5 4 173
    -4 -5 4 181.4
    -4 5 4 185.4
    -4 5 4 186.7
    -4 5 4 186.6
    -4 5 4 172.3
    -4 5 4 161.5
    4 -5 -4 163.3
    4 -5 -4 196.3
    4 -5 -4 -0.1
    4 -5 -4 189
    4 -5 -4 192.4
    4 -5 -4 187.4
    4 -5 -4 191
    4 -5 -4 189.4
    4 5 -4 180.4
    4 5 -4 176.9
    4 5 -4 181.9
    4 5 -4 182
    4 5 -4 187.5
    -4 -5 3 347.5
    -4 -5 3 376.3
    -4 -5 3 333.8
    -4 -5 3 336
    -4 -5 3 338
    -4 -5 3 346
    -4 -5 3 335
    -4 5 3 352.1
    -4 5 3 352.3
    -4 5 3 360.9
    -4 5 3 368.6
    -4 5 3 347.9
    -4 5 3 328.4
    -4 5 3 323.8
    4 -5 -3 329.2
    4 -5 -3 362.7
    4 -5 -3 347.6
    4 -5 -3 353.3
    4 -5 -3 322.4
    4 -5 -3 357.1
    4 -5 -3 358.3
    4 -5 -3 374.3
    4 -5 -3 350.5
    4 5 -3 359.4
    4 5 -3 375.6
    4 5 -3 312.8
    4 5 -3 358.8
    4 5 -3 351.9
    4 5 -3 345
    -4 -5 2 75.6
    -4 -5 2 77.2
    -4 -5 2 84.9
    -4 -5 2 78.1
    -4 -5 2 79.7
    -4 -5 2 81.6
    -4 -5 2 75.5
    -4 5 2 83.4
    -4 5 2 88.1
    -4 5 2 82.5
    -4 5 2 80.2
    -4 5 2 79.7
    -4 5 2 70.7
    4 -5 -2 76
    4 -5 -2 83.5
    4 -5 -2 78.9
    4 -5 -2 81.6
    4 -5 -2 76.2
    4 -5 -2 84.9
    4 -5 -2 83.8
    4 -5 -2 87.2
    4 5 -2 80.9
    4 5 -2 80
    4 5 -2 74.4
    4 5 -2 81
    4 5 -2 81
    -4 -5 1 100.3
    -4 -5 1 108.2
    -4 -5 1 119.9
    -4 -5 1 109.2
    -4 -5 1 109.6
    -4 -5 1 109.6
    -4 5 1 109.5
    -4 5 1 111.4
    -4 5 1 110.8
    -4 5 1 108.5
    -4 5 1 107.1
    -4 5 1 94.7
    4 -5 -1 95.3
    4 -5 -1 120.9
    4 -5 -1 100.6
    4 -5 -1 111.1
    4 -5 -1 105.3
    4 -5 -1 113.6
    4 5 -1 98.6
    4 5 -1 111.5
    4 5 -1 98.2
    4 5 -1 116.9
    4 5 -1 107.2
    -4 -5 0 1.9
    -4 -5 0 3.3
    -4 -5 0 2.7
    -4 -5 0 2.6
    -4 -5 0 3.7
    -4 -5 0 2.9
    -4 5 0 4.4
    -4 5 0 2.6
    -4 5 0 3.1
    -4 5 0 2.7
    -4 5 0 4.2
    -4 5 0 3.7
    4 -5 0 0.9
    4 -5 0 4.1
    4 -5 0 1.9
    4 -5 0 2.8
    4 -5 0 3.1
    4 -5 0 3.9
    4 5 0 2.4
    4 5 0 3.6
    4 5 0 3.6
    4 5 0 1.6
    4 5 0 3.4
    -4 -5 -1 206.3
    -4 -5 -1 208.9
    -4 -5 -1 189.7
    -4 -5 -1 218.6
    -4 -5 -1 208.2
    -4 5 -1 187.2
    -4 5 -1 201.1
    -4 5 -1 196.5
    -4 5 -1 197.3
    -4 5 -1 185.3
    4 -5 1 186.8
    4 -5 1 206.7
    4 -5 1 182.2
    4 -5 1 202.6
    4 -5 1 190.5
    4 -5 1 204.4
    4 5 1 177.9
    4 5 1 201.9
    4 5 1 210.7
    4 5 1 189.4
    -4 -5 -2 247.4
    -4 -5 -2 252
    -4 -5 -2 246.8
    -4 -5 -2 244
    -4 -5 -2 217.3
    -4 5 -2 224.3
    -4 5 -2 241.9
    -4 5 -2 230.1
    -4 5 -2 234
    -4 5 -2 225.4
    4 -5 2 227.8
    4 -5 2 216
    4 -5 2 240.3
    4 -5 2 244.4
    4 -5 2 215.1
    4 -5 2 235.5
    4 5 2 207.3
    4 5 2 246.2
    4 5 2 251.4
    -4 -5 -3 412
    -4 -5 -3 403.4
    -4 -5 -3 416.8
    -4 -5 -3 398.7
    -4 -5 -3 368.1
    -4 5 -3 376.7
    -4 5 -3 388.1
    -4 5 -3 382.6
    -4 5 -3 378.2
    -4 5 -3 384
    -4 5 -3 377
    4 -5 3 382.6
    4 -5 3 184.9
    4 -5 3 377.1
    4 -5 3 389.8
    4 5 3 363.4
    4 5 3 391.7
    4 5 3 381.6
    -4 -5 -4 27.6
    -4 -5 -4 26.4
    -4 -5 -4 15.1
    -4 -5 -4 29.2
    -4 -5 -4 34.2
    -4 5 -4 25.5
    -4 5 -4 2.2
    -4 5 -4 26.4
    -4 5 -4 29.4
    -4 5 -4 27.2
    -4 5 -4 27.1
    4 -5 4 34.7
    4 -5 4 15
    4 -5 4 27.9
    4 -5 4 24.8
    4 5 4 22.9
    4 5 4 30.4
    4 5 4 29.7
    -4 -5 -5 12.7
    -4 -5 -5 14.5
    -4 -5 -5 12.8
    -4 -5 -5 12.9
    -4 -5 -5 19.2
    -4 5 -5 13.2
    -4 5 -5 15.7
    -4 5 -5 16.9
    -4 5 -5 12.8
    -4 5 -5 15.7
    -4 5 -5 11.6
    4 -5 5 15
    4 -5 5 17
    4 -5 5 12.6
    4 5 5 14.7
    4 5 5 12.5
    4 5 5 13.2
    -4 -5 -6 0.1
    -4 -5 -6 -0.6
    -4 -5 -6 0.5
    -4 -5 -6 2.1
    -4 5 -6 0
    -4 5 -6 -0.6
    -4 5 -6 0
    -4 5 -6 0.4
    4 -5 6 -0.9
    4 -5 6 0.4
    4 -5 6 -0.4
    4 5 6 0.4
    4 5 6 0.3
    4 5 6 0.1
    -4 -5 -7 10.3
    -4 -5 -7 10.7
    -4 -5 -7 8.3
    -4 -5 -7 10
    -4 5 -7 13.2
    -4 5 -7 11.4
    -4 5 -7 13.4
    4 -5 7 10.6
    4 -5 7 9.2
    4 -5 7 8.9
    4 5 7 10.5
    4 5 7 9.9
    -4 -5 -8 1.1
    -4 -5 -8 0.6
    -4 -5 -8 0.4
    -4 -5 -8 0.6
    -4 5 -8 -0.8
    4 -5 8 1
    4 -5 8 -0.2
    4 -5 8 0
    4 5 8 1.9
    4 5 8 -0.4
    -4 -5 -9 3
    -4 -5 -9 2.4
    -4 -5 -9 3.2
    -4 5 -9 2
    4 -5 9 1.3
    4 -5 9 1.1
    4 5 9 2.4
    4 5 9 4
    4 5 9 0.3
    -4 -5 -10 15.2
    -4 -5 -10 10.9
    4 -5 10 7.5
    4 -5 10 8.5
    4 5 10 8.5
    -4 -5 -11 56.1
    4 -5 11 46.9
    4 -5 11 33.4
    4 5 11 37.4
    -4 -6 14 1.7
    -4 6 14 3.6
    4 -6 -14 5.8
    4 6 -14 4.5
    -4 -6 13 24.4
    -4 6 13 46.9
    4 -6 -13 33.3
    4 -6 -13 41.1
    4 6 -13 39.4
    -4 -6 12 1.4
    -4 -6 12 1.1
    -4 6 12 0.9
    -4 6 12 2.6
    -4 6 12 0.7
    4 -6 -12 0.7
    4 -6 -12 -0.5
    4 -6 -12 0.4
    4 6 -12 1.9
    4 6 -12 1.3
    4 6 -12 1
    -4 -6 11 6.7
    -4 -6 11 3.2
    -4 -6 11 3.3
    -4 6 11 6.6
    -4 6 11 2.5
    -4 6 11 4.3
    4 -6 -11 2.3
    4 -6 -11 0.8
    4 -6 -11 1.2
    4 -6 -11 1.2
    4 6 -11 1.4
    4 6 -11 4
    4 6 -11 3.7
    4 6 -11 1.3
    -4 -6 10 27.2
    -4 -6 10 24.4
    -4 -6 10 26.3
    -4 -6 10 21.2
    -4 6 10 26.1
    -4 6 10 29
    -4 6 10 28.5
    -4 6 10 20.7
    4 -6 -10 18.7
    4 -6 -10 23
    4 -6 -10 23.6
    4 -6 -10 25.4
    4 -6 -10 17.1
    4 6 -10 29.2
    4 6 -10 24.6
    4 6 -10 27.6
    4 6 -10 29.3
    -4 -6 9 194.8
    -4 -6 9 199.2
    -4 -6 9 186.4
    -4 -6 9 187.6
    -4 6 9 184
    -4 6 9 202.4
    -4 6 9 200.9
    -4 6 9 200.7
    -4 6 9 199
    -4 6 9 197.9
    -4 6 9 176.4
    -4 6 9 175.1
    4 -6 -9 189.4
    4 -6 -9 185.5
    4 -6 -9 199.1
    4 -6 -9 197.1
    4 -6 -9 192.2
    4 -6 -9 190.6
    4 -6 -9 183.4
    4 -6 -9 189.6
    4 6 -9 211.6
    4 6 -9 187.6
    4 6 -9 195.2
    4 6 -9 202.9
    -4 -6 8 305.2
    -4 -6 8 289.1
    -4 -6 8 288.6
    -4 -6 8 286.4
    -4 6 8 287.7
    -4 6 8 307.9
    -4 6 8 306
    -4 6 8 292
    -4 6 8 312
    -4 6 8 307.3
    -4 6 8 298.9
    -4 6 8 268.8
    -4 6 8 274.7
    4 -6 -8 297.8
    4 -6 -8 267
    4 -6 -8 318.5
    4 -6 -8 283.5
    4 -6 -8 289.1
    4 -6 -8 308.3
    4 -6 -8 297.9
    4 -6 -8 313
    4 -6 -8 290.8
    4 -6 -8 284.9
    4 6 -8 313.3
    4 6 -8 293.5
    4 6 -8 306.6
    4 6 -8 306.5
    -4 -6 7 77.8
    -4 -6 7 78.5
    -4 -6 7 69.2
    -4 -6 7 77.7
    -4 6 7 75.9
    -4 6 7 78.8
    -4 6 7 84.5
    -4 6 7 80.2
    -4 6 7 75.2
    -4 6 7 72.2
    -4 6 7 70.8
    4 -6 -7 72.5
    4 -6 -7 77.5
    4 -6 -7 73.5
    4 -6 -7 74.5
    4 -6 -7 74.5
    4 -6 -7 76.5
    4 -6 -7 80.2
    4 -6 -7 73.5
    4 -6 -7 73.5
    4 6 -7 75.2
    4 6 -7 74
    4 6 -7 76.5
    4 6 -7 81.3
    -4 -6 6 29
    -4 -6 6 26.2
    -4 -6 6 22.1
    -4 -6 6 23.6
    -4 6 6 25.7
    -4 6 6 23.3
    -4 6 6 25.7
    -4 6 6 22.2
    -4 6 6 22.7
    -4 6 6 20.7
    4 -6 -6 22.2
    4 -6 -6 26
    4 -6 -6 22.1
    4 -6 -6 24.2
    4 -6 -6 27
    4 -6 -6 24.6
    4 -6 -6 27.9
    4 -6 -6 24.3
    4 -6 -6 21.9
    4 6 -6 26.4
    4 6 -6 22.4
    4 6 -6 24.5
    4 6 -6 24
    -4 -6 5 17.5
    -4 -6 5 15
    -4 -6 5 17.4
    -4 -6 5 16.6
    -4 -6 5 13.3
    -4 -6 5 13.7
    -4 6 5 16.5
    -4 6 5 13.6
    -4 6 5 15.9
    -4 6 5 15.5
    -4 6 5 12.5
    4 -6 -5 15.7
    4 -6 -5 14.9
    4 -6 -5 7.9
    4 -6 -5 13.5
    4 -6 -5 18.5
    4 -6 -5 12.6
    4 -6 -5 14.1
    4 -6 -5 14
    4 6 -5 16.2
    4 6 -5 11.8
    4 6 -5 12.7
    4 6 -5 13.7
    4 6 -5 10.2
    4 6 -5 13.9
    -4 -6 4 32.1
    -4 -6 4 33.1
    -4 -6 4 38.9
    -4 -6 4 29.1
    -4 -6 4 34.7
    -4 -6 4 36.5
    -4 6 4 41.9
    -4 6 4 35.4
    -4 6 4 35.7
    -4 6 4 32.5
    -4 6 4 33.6
    4 -6 -4 35.2
    4 -6 -4 38.5
    4 -6 -4 32
    4 -6 -4 35
    4 -6 -4 40.5
    4 -6 -4 38
    4 -6 -4 41
    4 -6 -4 36.5
    4 6 -4 35
    4 6 -4 31.6
    4 6 -4 35.7
    4 6 -4 32.5
    4 6 -4 34.7
    -4 -6 3 156.4
    -4 -6 3 170.1
    -4 -6 3 177
    -4 -6 3 171.8
    -4 -6 3 162.8
    -4 -6 3 167.6
    -4 -6 3 162.2
    -4 6 3 188.3
    -4 6 3 169.2
    -4 6 3 169.6
    -4 6 3 175.7
    -4 6 3 164.7
    -4 6 3 161.7
    4 -6 -3 163.7
    4 -6 -3 180.1
    4 -6 -3 173.4
    4 -6 -3 175.8
    4 -6 -3 159.5
    4 -6 -3 173.3
    4 -6 -3 171.8
    4 -6 -3 192.6
    4 6 -3 159.6
    4 6 -3 175
    4 6 -3 161.6
    4 6 -3 172
    4 6 -3 168.9
    -4 -6 2 108.7
    -4 -6 2 113.3
    -4 -6 2 121.7
    -4 -6 2 107.8
    -4 -6 2 119.4
    -4 -6 2 118.1
    -4 6 2 121.9
    -4 6 2 121.4
    -4 6 2 115.4
    -4 6 2 115.4
    -4 6 2 117.1
    -4 6 2 107.9
    4 -6 -2 114.1
    4 -6 -2 128.3
    4 -6 -2 115
    4 -6 -2 124.4
    4 -6 -2 107.8
    4 -6 -2 128.4
    4 -6 -2 114.9
    4 -6 -2 122.1
    4 6 -2 113.8
    4 6 -2 129.2
    4 6 -2 116.7
    4 6 -2 119.7
    -4 -6 1 13.1
    -4 -6 1 18.3
    -4 -6 1 19.4
    -4 -6 1 18
    -4 -6 1 18.3
    -4 -6 1 21.6
    -4 6 1 18.1
    -4 6 1 18.6
    -4 6 1 21.9
    -4 6 1 16.3
    -4 6 1 19
    4 -6 -1 19
    4 -6 -1 20.1
    4 -6 -1 16.2
    4 -6 -1 15.5
    4 -6 -1 17.3
    4 -6 -1 20.8
    4 -6 -1 18.5
    4 6 -1 16.2
    4 6 -1 19
    4 6 -1 17.6
    4 6 -1 15.5
    -4 -6 0 1099
    -4 -6 0 1117.9
    -4 -6 0 1018.4
    -4 -6 0 1068.3
    -4 -6 0 1069.2
    -4 6 0 1094
    -4 6 0 1078
    -4 6 0 1037.8
    -4 6 0 1004.2
    -4 6 0 972.7
    4 -6 0 1000.5
    4 -6 0 1086.6
    4 -6 0 990.4
    4 -6 0 1058.6
    4 -6 0 1088.6
    4 6 0 927.7
    4 6 0 1076.2
    4 6 0 1081.7
    4 6 0 1014.6
    -4 -6 -1 353
    -4 -6 -1 341.8
    -4 -6 -1 354.4
    -4 -6 -1 360.5
    -4 6 -1 323.5
    -4 6 -1 359.8
    -4 6 -1 319.9
    -4 6 -1 339.5
    -4 6 -1 308.8
    4 -6 1 332.6
    4 -6 1 354.8
    4 -6 1 299.2
    4 -6 1 332.8
    4 -6 1 362.8
    4 6 1 286.8
    4 6 1 338.2
    4 6 1 338.3
    4 6 1 315.6
    -4 -6 -2 197.9
    -4 -6 -2 212.2
    -4 -6 -2 202.6
    -4 -6 -2 204.8
    -4 -6 -2 231.1
    -4 6 -2 199.5
    -4 6 -2 208
    -4 6 -2 208.6
    -4 6 -2 197.2
    -4 6 -2 198.1
    4 -6 2 193.2
    4 -6 2 178.1
    4 -6 2 211.7
    4 -6 2 218.9
    4 6 2 205.3
    4 6 2 185.6
    4 6 2 217.1
    4 6 2 215.5
    -4 -6 -3 69.6
    -4 -6 -3 76.4
    -4 -6 -3 68.6
    -4 -6 -3 76
    -4 -6 -3 74.5
    -4 6 -3 67.7
    -4 6 -3 75.7
    -4 6 -3 67.4
    -4 6 -3 72.5
    -4 6 -3 68.1
    4 -6 3 68.2
    4 -6 3 68
    4 -6 3 73.5
    4 -6 3 78.1
    4 6 3 70.6
    4 6 3 67.9
    4 6 3 76
    4 6 3 75.7
    -4 -6 -4 16.3
    -4 -6 -4 10.6
    -4 -6 -4 9.1
    -4 -6 -4 16.7
    -4 -6 -4 15.8
    -4 6 -4 12.4
    -4 6 -4 14.1
    -4 6 -4 14.5
    -4 6 -4 13.4
    -4 6 -4 14.5
    4 -6 4 12.6
    4 -6 4 14.5
    4 -6 4 11.7
    4 -6 4 16.4
    4 6 4 12.3
    4 6 4 15.9
    4 6 4 14
    4 6 4 12
    -4 -6 -5 32.3
    -4 -6 -5 31
    -4 -6 -5 1.7
    -4 -6 -5 27.2
    -4 -6 -5 27.4
    -4 6 -5 24.7
    -4 6 -5 26.4
    -4 6 -5 26.6
    -4 6 -5 24.6
    -4 6 -5 28.1
    -4 6 -5 26.7
    4 -6 5 26
    4 -6 5 26.7
    4 -6 5 27.2
    4 6 5 19.8
    4 6 5 24.9
    4 6 5 29.1
    -4 -6 -6 2.3
    -4 -6 -6 1.2
    -4 -6 -6 1.4
    -4 -6 -6 1
    -4 6 -6 -0.2
    -4 6 -6 3.3
    -4 6 -6 1.6
    -4 6 -6 2.2
    4 -6 6 3.3
    4 -6 6 0.4
    4 -6 6 1.4
    4 6 6 3.1
    4 6 6 0.7
    -4 -6 -7 47.1
    -4 -6 -7 39.3
    -4 -6 -7 48.3
    -4 -6 -7 47.1
    -4 6 -7 30.6
    -4 6 -7 39.7
    -4 6 -7 36.5
    4 -6 7 45
    4 -6 7 30.8
    4 -6 7 41.5
    4 6 7 43.5
    4 6 7 40.1
    -4 -6 -8 0.5
    -4 -6 -8 0.5
    -4 -6 -8 0.2
    -4 -6 -8 -0.4
    -4 6 -8 -0.2
    -4 6 -8 1.2
    4 -6 8 1
    4 -6 8 0.1
    4 6 8 -0.2
    4 6 8 -1.1
    -4 -6 -9 20.3
    -4 -6 -9 20.7
    4 -6 9 14.9
    4 6 9 13.5
    4 6 9 14.1
    -4 -6 -10 54.1
    -4 -6 -10 48.7
    4 -6 10 47.5
    4 6 10 52.2
    -4 -6 -11 19.1
    4 -6 11 21
    4 6 11 21.2
    -4 -7 13 4.4
    -4 7 13 2.3
    4 -7 -13 3.6
    4 7 -13 1.4
    -4 -7 12 3.5
    -4 7 12 1.3
    -4 7 12 2.3
    4 -7 -12 1.9
    4 -7 -12 1.4
    4 7 -12 -0.7
    4 7 -12 2
    -4 -7 11 14.7
    -4 -7 11 6.8
    -4 7 11 10.7
    -4 7 11 9.4
    4 -7 -11 10
    4 -7 -11 10.5
    4 -7 -11 15.1
    4 7 -11 17.6
    4 7 -11 13.4
    4 7 -11 15.3
    -4 -7 10 103.7
    -4 -7 10 90.1
    -4 7 10 100.8
    -4 7 10 113.7
    4 -7 -10 95.5
    4 -7 -10 110.7
    4 -7 -10 102.1
    4 -7 -10 98.6
    4 7 -10 120.5
    4 7 -10 101
    4 7 -10 105.3
    -4 -7 9 19.4
    -4 -7 9 14
    -4 7 9 21.2
    -4 7 9 24.1
    -4 7 9 25.4
    -4 7 9 23.9
    -4 7 9 17.3
    -4 7 9 16.5
    4 -7 -9 19.7
    4 -7 -9 18.9
    4 -7 -9 20.4
    4 -7 -9 23.1
    4 -7 -9 24.3
    4 -7 -9 19.4
    4 -7 -9 18
    4 -7 -9 18
    4 -7 -9 21
    4 -7 -9 18.4
    4 7 -9 23.9
    4 7 -9 25.9
    4 7 -9 21.6
    -4 -7 8 270.6
    -4 -7 8 283.2
    -4 -7 8 260.4
    -4 7 8 252
    -4 7 8 289.5
    -4 7 8 288.5
    -4 7 8 271
    -4 7 8 287.2
    -4 7 8 272.9
    -4 7 8 287.5
    -4 7 8 254.8
    -4 7 8 232.7
    4 -7 -8 262.2
    4 -7 -8 245.9
    4 -7 -8 296
    4 -7 -8 265.4
    4 -7 -8 272.6
    4 -7 -8 291.3
    4 -7 -8 277
    4 -7 -8 274.4
    4 -7 -8 269.2
    4 -7 -8 249.3
    4 7 -8 276.5
    4 7 -8 275.7
    4 7 -8 284.9
    -4 -7 7 94.5
    -4 -7 7 99.4
    -4 -7 7 106.8
    -4 -7 7 99.1
    -4 7 7 103.4
    -4 7 7 102.2
    -4 7 7 113.7
    -4 7 7 103.3
    -4 7 7 100.5
    -4 7 7 87.8
    -4 7 7 88.6
    4 -7 -7 92.7
    4 -7 -7 89.7
    4 -7 -7 98.6
    4 -7 -7 72
    4 -7 -7 106.3
    4 -7 -7 106.9
    4 -7 -7 91.6
    4 -7 -7 111.2
    4 -7 -7 90
    4 -7 -7 94.5
    4 7 -7 104.8
    4 7 -7 99.5
    4 7 -7 102.8
    -4 -7 6 88.8
    -4 -7 6 96
    -4 -7 6 97.6
    -4 -7 6 96.6
    -4 7 6 104.8
    -4 7 6 93.2
    -4 7 6 91.3
    -4 7 6 96.5
    -4 7 6 87.3
    -4 7 6 88.2
    4 -7 -6 92.9
    4 -7 -6 98.9
    4 -7 -6 95.5
    4 -7 -6 90.3
    4 -7 -6 95.5
    4 -7 -6 90.9
    4 -7 -6 111.6
    4 -7 -6 92.8
    4 7 -6 94.7
    4 7 -6 91.9
    4 7 -6 93.4
    -4 -7 5 32.7
    -4 -7 5 27.8
    -4 -7 5 30.4
    -4 -7 5 26.3
    -4 -7 5 29.6
    -4 -7 5 29.1
    -4 7 5 30.3
    -4 7 5 33
    -4 7 5 32.6
    -4 7 5 29.6
    -4 7 5 26.9
    4 -7 -5 33.7
    4 -7 -5 32.8
    4 -7 -5 30.2
    4 -7 -5 23
    4 -7 -5 30.6
    4 -7 -5 32.9
    4 -7 -5 29.9
    4 7 -5 29.1
    4 7 -5 33.7
    4 7 -5 29.1
    4 7 -5 30.9
    -4 -7 4 0.1
    -4 -7 4 0
    -4 -7 4 0.2
    -4 -7 4 -0.3
    -4 -7 4 -0.1
    -4 7 4 -0.6
    -4 7 4 1
    -4 7 4 1.1
    -4 7 4 0.8
    4 -7 -4 -0.4
    4 -7 -4 0.2
    4 -7 -4 -0.1
    4 -7 -4 -0.1
    4 -7 -4 0.7
    4 -7 -4 0.9
    4 -7 -4 -0.1
    4 7 -4 0
    4 7 -4 -0.3
    4 7 -4 -1
    4 7 -4 0.9
    -4 -7 3 33.2
    -4 -7 3 40.3
    -4 -7 3 43.3
    -4 -7 3 41.7
    -4 -7 3 39.2
    -4 7 3 43.9
    -4 7 3 39
    -4 7 3 39.5
    -4 7 3 45.5
    -4 7 3 39.7
    -4 7 3 33.1
    4 -7 -3 40.4
    4 -7 -3 45.8
    4 -7 -3 38.3
    4 -7 -3 37.1
    4 -7 -3 37.9
    4 -7 -3 35.5
    4 -7 -3 43.9
    4 7 -3 41.4
    4 7 -3 38.8
    4 7 -3 42.7
    4 7 -3 39.2
    -4 -7 2 184.1
    -4 -7 2 217.5
    -4 -7 2 215
    -4 -7 2 207.2
    -4 -7 2 222.6
    -4 7 2 224.7
    -4 7 2 216.7
    -4 7 2 215.4
    -4 7 2 216.7
    -4 7 2 184.2
    4 -7 -2 195.1
    4 -7 -2 234.5
    4 -7 -2 200
    4 -7 -2 227.9
    4 -7 -2 222.7
    4 7 -2 215.7
    4 7 -2 213.7
    4 7 -2 201.6
    -4 -7 1 113.8
    -4 -7 1 129
    -4 -7 1 129.2
    -4 -7 1 123.6
    -4 7 1 111.6
    -4 7 1 123.4
    -4 7 1 121.7
    -4 7 1 112
    -4 7 1 103.6
    4 -7 -1 108.4
    4 -7 -1 130.8
    4 -7 -1 125.8
    4 -7 -1 124.5
    4 -7 -1 125.4
    4 7 -1 107.4
    4 7 -1 109.1
    4 7 -1 113.1
    4 7 -1 119.7
    4 7 -1 122.7
    -4 -7 0 346.3
    -4 -7 0 365.7
    -4 -7 0 329.7
    -4 -7 0 344.4
    -4 7 0 348.2
    -4 7 0 361.7
    -4 7 0 338.8
    -4 7 0 345.9
    -4 7 0 292.7
    4 -7 0 338.2
    4 -7 0 355.2
    4 -7 0 333.2
    4 -7 0 369.4
    4 7 0 322.2
    4 7 0 282.3
    4 7 0 357.9
    4 7 0 359.1
    4 7 0 324.8
    -4 -7 -1 5
    -4 -7 -1 3.1
    -4 -7 -1 3.1
    -4 -7 -1 4.4
    -4 -7 -1 7.1
    -4 7 -1 5.1
    -4 7 -1 4.9
    -4 7 -1 5.1
    -4 7 -1 5.1
    -4 7 -1 3.7
    4 -7 1 3.6
    4 -7 1 4.1
    4 -7 1 4.9
    4 -7 1 4.3
    4 7 1 3.3
    4 7 1 4.9
    4 7 1 4.3
    4 7 1 4.2
    -4 -7 -2 210.7
    -4 -7 -2 224.1
    -4 -7 -2 221.5
    -4 -7 -2 223.4
    -4 -7 -2 225.6
    -4 7 -2 212.6
    -4 7 -2 206.6
    -4 7 -2 217.8
    -4 7 -2 209.6
    -4 7 -2 192.2
    4 -7 2 205.5
    4 -7 2 226
    4 -7 2 217.8
    4 -7 2 232.2
    4 7 2 223.7
    4 7 2 186.7
    4 7 2 226.4
    4 7 2 229.7
    -4 -7 -3 20.1
    -4 -7 -3 27.1
    -4 -7 -3 18.7
    -4 -7 -3 17.3
    -4 -7 -3 22.1
    -4 7 -3 23.8
    -4 7 -3 24.7
    -4 7 -3 17.3
    -4 7 -3 23.7
    -4 7 -3 22.6
    4 -7 3 19.2
    4 -7 3 23.3
    4 -7 3 16.3
    4 7 3 19.9
    4 7 3 15.5
    4 7 3 22.7
    4 7 3 22.2
    -4 -7 -4 20.2
    -4 -7 -4 16.5
    -4 -7 -4 21.5
    -4 -7 -4 23.9
    -4 -7 -4 19.9
    -4 7 -4 16.8
    -4 7 -4 20.6
    -4 7 -4 20.7
    -4 7 -4 23.1
    -4 7 -4 17
    4 -7 4 15.8
    4 -7 4 19.1
    4 -7 4 23.7
    4 7 4 22.4
    4 7 4 15.9
    4 7 4 21.4
    4 7 4 18.7
    -4 -7 -5 14.7
    -4 -7 -5 9.3
    -4 -7 -5 12.7
    -4 -7 -5 12.9
    -4 -7 -5 14.3
    -4 7 -5 8.5
    -4 7 -5 10
    -4 7 -5 12
    -4 7 -5 11
    -4 7 -5 11.2
    4 -7 5 10.7
    4 -7 5 13.3
    4 7 5 9.9
    4 7 5 7.3
    4 7 5 10.1
    -4 -7 -6 84.7
    -4 -7 -6 85
    -4 -7 -6 84.6
    -4 -7 -6 78.9
    -4 7 -6 71.9
    -4 7 -6 74.1
    -4 7 -6 79.2
    4 -7 6 79
    4 -7 6 71.5
    4 7 6 89.1
    4 7 6 70.8
    4 7 6 73.3
    -4 -7 -7 3.1
    -4 -7 -7 1.9
    -4 -7 -7 2.2
    -4 -7 -7 6.1
    -4 7 -7 6.3
    -4 7 -7 3.6
    -4 7 -7 3.8
    4 -7 7 4.8
    4 -7 7 4
    4 7 7 2.6
    4 7 7 5.2
    -4 -7 -8 9.6
    -4 -7 -8 7
    -4 -7 -8 11.9
    -4 -7 -8 7.7
    -4 7 -8 8.9
    -4 7 -8 7.6
    4 -7 8 8.7
    4 -7 8 8.5
    4 7 8 7.1
    4 7 8 8.9
    -4 -7 -9 4.2
    -4 -7 -9 5.5
    -4 -7 -9 5.2
    4 -7 9 1.3
    4 7 9 5.9
    -4 -7 -10 40
    -4 -7 -10 45.6
    4 -7 10 40.8
    4 7 10 32.1
    -4 -8 13 0.2
    4 -8 -13 1.8
    4 8 -13 1
    -4 -8 12 27.1
    4 -8 -12 24.8
    4 8 -12 23.3
    -4 -8 11 10.2
    -4 8 11 12.8
    4 -8 -11 9.2
    4 -8 -11 11.5
    4 8 -11 11.8
    -4 -8 10 12.3
    -4 -8 10 12.1
    -4 8 10 7.6
    4 -8 -10 8.8
    4 -8 -10 11.3
    4 -8 -10 8.6
    4 8 -10 9.8
    4 8 -10 10.9
    -4 -8 9 5
    -4 -8 9 4.2
    -4 8 9 6.8
    -4 8 9 6.4
    -4 8 9 1.1
    -4 8 9 2.4
    4 -8 -9 3.9
    4 -8 -9 4.5
    4 -8 -9 7
    4 -8 -9 2.8
    4 -8 -9 3.2
    4 -8 -9 1.5
    4 8 -9 11.4
    4 8 -9 3.9
    -4 -8 8 247.2
    -4 -8 8 247.9
    -4 -8 8 231.4
    -4 8 8 253.4
    -4 8 8 242.9
    -4 8 8 250
    -4 8 8 235.7
    -4 8 8 212.6
    4 -8 -8 233.6
    4 -8 -8 214.4
    4 -8 -8 247.6
    4 -8 -8 226.6
    4 -8 -8 253.3
    4 -8 -8 242.4
    4 -8 -8 253.2
    4 8 -8 230.7
    4 8 -8 251.3
    -4 -8 7 0.2
    -4 -8 7 0.1
    -4 -8 7 1.5
    -4 8 7 2.2
    -4 8 7 1
    -4 8 7 0.4
    -4 8 7 1.2
    -4 8 7 0.1
    4 -8 -7 -0.3
    4 -8 -7 0.7
    4 -8 -7 -0.9
    4 -8 -7 0.2
    4 -8 -7 0.8
    4 -8 -7 -0.3
    4 -8 -7 -0.3
    4 8 -7 1.5
    4 8 -7 0.1
    -4 -8 6 15.4
    -4 -8 6 18.8
    -4 -8 6 17.2
    -4 8 6 16
    -4 8 6 20.5
    -4 8 6 18.8
    -4 8 6 12.1
    4 -8 -6 16.4
    4 -8 -6 19
    4 -8 -6 12.7
    4 -8 -6 14.4
    4 -8 -6 14.5
    4 -8 -6 16.8
    4 8 -6 21.5
    4 8 -6 15.3
    -4 -8 5 42.3
    -4 -8 5 45.9
    -4 -8 5 47.6
    -4 -8 5 49.2
    -4 8 5 47.5
    -4 8 5 48
    -4 8 5 45.9
    -4 8 5 36.9
    4 -8 -5 44.3
    4 -8 -5 49.7
    4 -8 -5 45.9
    4 -8 -5 44.5
    4 -8 -5 43.1
    4 -8 -5 53.7
    4 8 -5 50.4
    4 8 -5 46.9
    4 8 -5 44.8
    -4 -8 4 243.9
    -4 -8 4 251.4
    -4 -8 4 236.8
    -4 -8 4 233.5
    -4 8 4 256.4
    -4 8 4 237.9
    -4 8 4 260.1
    -4 8 4 232.8
    -4 8 4 198.1
    4 -8 -4 214.5
    4 -8 -4 262.4
    4 -8 -4 244.1
    4 -8 -4 244.3
    4 -8 -4 265.7
    4 8 -4 249.6
    4 8 -4 234.4
    4 8 -4 239.5
    4 8 -4 252
    -4 -8 3 0.4
    -4 -8 3 0.6
    -4 -8 3 0.6
    -4 -8 3 0.1
    -4 -8 3 1.2
    -4 8 3 0.8
    -4 8 3 0.4
    -4 8 3 -0.6
    -4 8 3 -0.3
    -4 8 3 1.3
    4 -8 -3 0.9
    4 -8 -3 1.5
    4 -8 -3 1.9
    4 -8 -3 -0.4
    4 -8 -3 -0.5
    4 8 -3 1.2
    4 8 -3 -0.3
    4 8 -3 -0.1
    4 8 -3 -0.4
    -4 -8 2 170.9
    -4 -8 2 185.9
    -4 -8 2 178.2
    -4 -8 2 167.1
    -4 8 2 177.4
    -4 8 2 167.9
    -4 8 2 170.7
    -4 8 2 172.9
    -4 8 2 147
    4 -8 -2 157.6
    4 -8 -2 173.6
    4 -8 -2 177.6
    4 -8 -2 185.9
    4 -8 -2 189.2
    4 8 -2 165
    4 8 -2 164.7
    4 8 -2 181.7
    4 8 -2 164.8
    -4 -8 1 10.5
    -4 -8 1 8.4
    -4 -8 1 8.8
    -4 -8 1 9.9
    -4 8 1 8.4
    -4 8 1 9.3
    -4 8 1 7.8
    -4 8 1 6.8
    -4 8 1 4.4
    4 -8 -1 4.9
    4 -8 -1 7.7
    4 -8 -1 8.5
    4 -8 -1 8.4
    4 -8 -1 8.2
    4 8 -1 8.3
    4 8 -1 11
    4 8 -1 10.4
    4 8 -1 8.4
    -4 -8 0 307
    -4 -8 0 308.2
    -4 -8 0 305.2
    -4 -8 0 307
    -4 8 0 307.5
    -4 8 0 296.3
    -4 8 0 290.9
    -4 8 0 285.5
    -4 8 0 259.8
    4 -8 0 284.4
    4 -8 0 319.9
    4 -8 0 285.1
    4 -8 0 326.7
    4 -8 0 311.1
    4 8 0 286.8
    4 8 0 310.5
    4 8 0 316.4
    4 8 0 291.7
    -4 -8 -1 0.2
    -4 -8 -1 0.2
    -4 -8 -1 -0.8
    -4 -8 -1 -0.2
    -4 -8 -1 -0.2
    -4 8 -1 -0.6
    -4 8 -1 0
    -4 8 -1 1.4
    -4 8 -1 -0.2
    -4 8 -1 0.2
    4 -8 1 0.9
    4 -8 1 0
    4 -8 1 0.9
    4 -8 1 0
    4 8 1 -0.9
    4 8 1 -0.3
    4 8 1 0.5
    -4 -8 -2 73.3
    -4 -8 -2 76.8
    -4 -8 -2 72.8
    -4 -8 -2 76.4
    -4 -8 -2 79.8
    -4 8 -2 73.1
    -4 8 -2 75
    -4 8 -2 68.9
    -4 8 -2 69.9
    -4 8 -2 67.6
    4 -8 2 66.4
    4 -8 2 72.9
    4 -8 2 75.7
    4 -8 2 78.6
    4 8 2 77.2
    4 8 2 80.7
    4 8 2 71.1
    -4 -8 -3 202.2
    -4 -8 -3 199.6
    -4 -8 -3 202.7
    -4 -8 -3 210.1
    -4 -8 -3 202.6
    -4 8 -3 200.2
    -4 8 -3 194.5
    -4 8 -3 192
    -4 8 -3 197.4
    -4 8 -3 185.8
    4 -8 3 207.2
    4 -8 3 207.7
    4 -8 3 202.3
    4 -8 3 208.5
    4 8 3 199.3
    4 8 3 189.1
    4 8 3 206.6
    -4 -8 -4 32.5
    -4 -8 -4 31.5
    -4 -8 -4 28.3
    -4 -8 -4 30.1
    -4 -8 -4 33.8
    -4 8 -4 33.4
    -4 8 -4 31.5
    -4 8 -4 29.8
    -4 8 -4 31
    -4 8 -4 35.8
    4 -8 4 25.3
    4 -8 4 32.6
    4 -8 4 31.3
    4 8 4 37.2
    4 8 4 29.2
    -4 -8 -5 74.2
    -4 -8 -5 68.4
    -4 -8 -5 66.8
    -4 -8 -5 65.9
    -4 -8 -5 68.5
    -4 8 -5 57.8
    -4 8 -5 69
    -4 8 -5 54.6
    -4 8 -5 69.4
    -4 8 -5 67.4
    4 -8 5 63.9
    4 -8 5 67.7
    4 8 5 64
    4 8 5 63.8
    -4 -8 -6 16.9
    -4 -8 -6 17.2
    -4 -8 -6 18.4
    -4 -8 -6 16.2
    -4 8 -6 14.7
    -4 8 -6 11.9
    -4 8 -6 12.7
    4 -8 6 14.1
    4 -8 6 19.3
    4 8 6 17.8
    4 8 6 11.2
    4 8 6 16.1
    -4 -8 -7 7.2
    -4 -8 -7 6.2
    -4 -8 -7 2.6
    -4 -8 -7 3.1
    -4 8 -7 5.4
    -4 8 -7 1.1
    4 -8 7 3.7
    4 -8 7 4.4
    4 8 7 4.8
    4 8 7 4.8
    4 8 7 3.3
    -4 -8 -8 6.9
    -4 -8 -8 9
    -4 -8 -8 8.6
    -4 8 -8 9.2
    4 -8 8 4.8
    4 8 8 6.4
    -4 -8 -9 0.9
    -4 -8 -9 -1.6
    -4 -8 -9 1.8
    4 -8 9 -0.1
    4 8 9 -0.4
    -4 -8 -10 46.5
    -4 -8 -10 33
    4 -8 10 29.2
    4 8 10 27.4
    -4 -9 12 7.4
    4 -9 -12 10.3
    4 9 -12 15.2
    -4 -9 11 5.9
    4 -9 -11 5.1
    4 9 -11 8
    -4 -9 10 2.5
    4 -9 -10 4.4
    4 -9 -10 3.4
    4 -9 -10 1.7
    4 9 -10 8.4
    -4 -9 9 5.8
    -4 -9 9 4.6
    -4 9 9 8.5
    -4 9 9 5.8
    -4 9 9 6.3
    4 -9 -9 2.6
    4 -9 -9 6.2
    4 -9 -9 4.4
    4 -9 -9 5.6
    4 -9 -9 2.6
    4 -9 -9 3.6
    4 9 -9 7.1
    4 9 -9 1.9
    -4 -9 8 0.9
    -4 -9 8 -0.4
    -4 -9 8 -0.4
    -4 9 8 -1.4
    -4 9 8 -0.3
    -4 9 8 0.1
    4 -9 -8 0.9
    4 -9 -8 1.5
    4 -9 -8 -0.6
    4 -9 -8 0
    4 -9 -8 -0.3
    4 9 -8 1.2
    4 9 -8 0.9
    -4 -9 7 53.4
    -4 -9 7 47.7
    -4 -9 7 45.1
    -4 9 7 56.9
    -4 9 7 50.1
    -4 9 7 50.3
    -4 9 7 41.6
    4 -9 -7 48
    4 -9 -7 47.9
    4 -9 -7 55.7
    4 -9 -7 53
    4 9 -7 43.1
    4 9 -7 49.3
    -4 -9 6 332
    -4 -9 6 343.4
    -4 -9 6 336.9
    -4 9 6 367.1
    -4 9 6 369.5
    -4 9 6 338.8
    -4 9 6 314.1
    4 -9 -6 325
    4 -9 -6 373.7
    4 -9 -6 346.4
    4 -9 -6 356.8
    4 -9 -6 371.7
    4 9 -6 349.8
    4 9 -6 341.5
    -4 -9 5 53.2
    -4 -9 5 51.8
    -4 -9 5 59.6
    -4 -9 5 63.3
    -4 9 5 54.9
    -4 9 5 61.8
    -4 9 5 63.3
    -4 9 5 51.5
    4 -9 -5 50.6
    4 -9 -5 61.3
    4 -9 -5 61.7
    4 -9 -5 54.9
    4 -9 -5 63.9
    4 9 -5 58.6
    4 9 -5 50.6
    -4 -9 4 34.5
    -4 -9 4 40.1
    -4 -9 4 35.3
    -4 -9 4 34.2
    -4 9 4 39
    -4 9 4 39.1
    -4 9 4 39
    -4 9 4 28.2
    4 -9 -4 35.8
    4 -9 -4 42.3
    4 -9 -4 39.7
    4 -9 -4 45.4
    4 -9 -4 35.1
    4 9 -4 40.4
    4 9 -4 37.3
    4 9 -4 38.9
    4 9 -4 35.9
    -4 -9 3 130.6
    -4 -9 3 135.2
    -4 -9 3 132.2
    -4 -9 3 138.4
    -4 9 3 130.2
    -4 9 3 125.9
    -4 9 3 139.5
    -4 9 3 124.3
    4 -9 -3 120.2
    4 -9 -3 129.8
    4 -9 -3 120.7
    4 -9 -3 127.6
    4 -9 -3 137.6
    4 9 -3 127
    4 9 -3 123.1
    4 9 -3 133.5
    4 9 -3 126.6
    -4 -9 2 107.2
    -4 -9 2 123.3
    -4 -9 2 114.1
    -4 -9 2 108.2
    -4 9 2 125
    -4 9 2 121.1
    -4 9 2 113.8
    -4 9 2 104.5
    4 -9 -2 109.4
    4 -9 -2 122.1
    4 -9 -2 130.4
    4 -9 -2 117.8
    4 -9 -2 122.8
    4 9 -2 114.9
    4 9 -2 123
    4 9 -2 128.1
    4 9 -2 118.6
    -4 -9 1 14.9
    -4 -9 1 14.1
    -4 -9 1 14.7
    -4 -9 1 14.5
    -4 9 1 18
    -4 9 1 11.9
    -4 9 1 12.6
    -4 9 1 8.7
    -4 9 1 10.5
    4 -9 -1 10.6
    4 -9 -1 11.1
    4 -9 -1 12.7
    4 -9 -1 15.3
    4 -9 -1 12.9
    4 9 -1 17.7
    4 9 -1 16.4
    4 9 -1 14.4
    4 9 -1 15.2
    -4 -9 0 9.4
    -4 -9 0 11.9
    -4 -9 0 7.5
    -4 -9 0 14.7
    -4 9 0 13.9
    -4 9 0 12.3
    -4 9 0 13.3
    -4 9 0 10.9
    -4 9 0 7.4
    4 -9 0 7.5
    4 -9 0 12.3
    4 -9 0 7.2
    4 -9 0 12.3
    4 -9 0 9.7
    4 9 0 14
    4 9 0 12.5
    4 9 0 9.4
    -4 -9 -1 17.4
    -4 -9 -1 9.9
    -4 -9 -1 13.6
    -4 -9 -1 12
    -4 -9 -1 15.9
    -4 9 -1 13.4
    -4 9 -1 14.2
    -4 9 -1 19.5
    -4 9 -1 10.6
    4 -9 1 12.6
    4 -9 1 13
    4 -9 1 14
    4 -9 1 18.6
    4 9 1 18.5
    4 9 1 11.4
    4 9 1 15.5
    -4 -9 -2 452.5
    -4 -9 -2 462.8
    -4 -9 -2 469.1
    -4 -9 -2 466.3
    -4 -9 -2 482.8
    -4 9 -2 457.9
    -4 9 -2 453.9
    -4 9 -2 436.7
    -4 9 -2 396.9
    4 -9 2 435
    4 -9 2 465.8
    4 -9 2 456.1
    4 9 2 463.2
    4 9 2 469.3
    -4 -9 -3 13.5
    -4 -9 -3 14.3
    -4 -9 -3 15.2
    -4 -9 -3 17.9
    -4 -9 -3 10.7
    -4 9 -3 13.1
    -4 9 -3 14.8
    -4 9 -3 16.1
    -4 9 -3 17.4
    4 -9 3 15.8
    4 -9 3 15.3
    4 -9 3 18.1
    4 -9 3 13.5
    4 9 3 11.7
    4 9 3 15.1
    -4 -9 -4 16.7
    -4 -9 -4 16.4
    -4 -9 -4 14.4
    -4 -9 -4 20.1
    -4 -9 -4 19.5
    -4 9 -4 20.1
    -4 9 -4 12.2
    -4 9 -4 14.7
    -4 9 -4 15.6
    4 -9 4 10.4
    4 -9 4 16.7
    4 -9 4 15.1
    4 9 4 14.3
    4 9 4 17.2
    -4 -9 -5 29.2
    -4 -9 -5 28.8
    -4 -9 -5 23.9
    -4 -9 -5 25.4
    -4 -9 -5 25.6
    -4 9 -5 28.7
    -4 9 -5 20.1
    -4 9 -5 20.7
    -4 9 -5 21.1
    4 -9 5 23.6
    4 -9 5 21.1
    4 9 5 27
    4 9 5 24.6
    -4 -9 -6 9.7
    -4 -9 -6 12.5
    -4 -9 -6 8.8
    -4 -9 -6 11.1
    -4 9 -6 12.6
    -4 9 -6 11
    -4 9 -6 12.8
    4 -9 6 11.3
    4 -9 6 11.9
    4 9 6 7.9
    4 9 6 8.4
    -4 -9 -7 3.5
    -4 -9 -7 1.8
    -4 -9 -7 3.3
    -4 9 -7 3.3
    4 -9 7 6
    4 -9 7 3.1
    4 9 7 3.5
    -4 -9 -8 1
    -4 -9 -8 7.2
    -4 -9 -8 4.1
    4 -9 8 2.6
    4 9 8 5.4
    -4 -9 -9 -0.7
    -4 -9 -9 -0.5
    -4 -9 -9 0.6
    4 -9 9 0.4
    4 9 9 1.7
    -4 -10 11 21
    4 -10 -11 14.9
    4 10 -11 24.8
    -4 -10 10 100.6
    -4 10 10 104.8
    4 -10 -10 88.5
    4 -10 -10 96.7
    4 -10 -10 107.9
    4 10 -10 128.2
    -4 -10 9 4.8
    -4 10 9 9.1
    -4 10 9 6.4
    -4 10 9 5.4
    4 -10 -9 7.7
    4 -10 -9 3.9
    4 -10 -9 4.6
    4 -10 -9 7
    4 -10 -9 5.1
    4 10 -9 7.8
    -4 -10 8 8.5
    -4 -10 8 17.1
    -4 -10 8 7.9
    -4 10 8 12.9
    -4 10 8 10.8
    -4 10 8 8.7
    4 -10 -8 13.6
    4 -10 -8 12.6
    4 -10 -8 9.7
    4 -10 -8 11.4
    4 10 -8 8.8
    4 10 -8 9.9
    -4 -10 7 45.1
    -4 -10 7 41.7
    -4 -10 7 47.7
    -4 10 7 46.5
    -4 10 7 39.5
    -4 10 7 48.6
    4 -10 -7 48.5
    4 -10 -7 42.8
    4 -10 -7 51.5
    4 -10 -7 48.1
    4 10 -7 46.9
    4 10 -7 47
    -4 -10 6 15.5
    -4 -10 6 18.6
    -4 -10 6 17.2
    -4 10 6 19.2
    -4 10 6 14.3
    -4 10 6 19.4
    -4 10 6 14.8
    4 -10 -6 16.1
    4 -10 -6 14.6
    4 -10 -6 17.7
    4 -10 -6 17.7
    4 10 -6 20
    4 10 -6 14.4
    -4 -10 5 2.2
    -4 -10 5 0.9
    -4 -10 5 3.7
    -4 10 5 4.2
    -4 10 5 2.8
    -4 10 5 1.5
    -4 10 5 4.9
    4 -10 -5 3.1
    4 -10 -5 2.9
    4 -10 -5 3.4
    4 -10 -5 4.1
    4 -10 -5 1.7
    4 10 -5 1.2
    4 10 -5 3.2
    -4 -10 4 12.8
    -4 -10 4 12.2
    -4 -10 4 12.7
    -4 -10 4 14.8
    -4 10 4 10.6
    -4 10 4 10.7
    -4 10 4 9.1
    4 -10 -4 9.8
    4 -10 -4 11.8
    4 -10 -4 7
    4 -10 -4 12.6
    4 -10 -4 12
    4 10 -4 11.7
    4 10 -4 11.6
    4 10 -4 14.8
    -4 -10 3 10.5
    -4 -10 3 7.8
    -4 -10 3 8.9
    -4 -10 3 8.9
    -4 10 3 8.2
    -4 10 3 10.1
    -4 10 3 6.8
    4 -10 -3 8.9
    4 -10 -3 7.7
    4 -10 -3 9.6
    4 -10 -3 8
    4 -10 -3 11.5
    4 10 -3 10.9
    4 10 -3 10.1
    4 10 -3 5.8
    4 10 -3 8.3
    -4 -10 2 45.4
    -4 -10 2 50.1
    -4 -10 2 48.5
    -4 -10 2 42.4
    -4 10 2 48.6
    -4 10 2 44.7
    -4 10 2 39.9
    4 -10 -2 42.1
    4 -10 -2 47.4
    4 -10 -2 48.6
    4 -10 -2 43
    4 -10 -2 46.5
    4 10 -2 42.5
    4 10 -2 48.2
    4 10 -2 41.8
    4 10 -2 51.9
    -4 -10 1 6
    -4 -10 1 14.5
    -4 -10 1 10.9
    -4 -10 1 10.6
    -4 10 1 9.3
    -4 10 1 6.2
    -4 10 1 6.2
    4 -10 -1 6.2
    4 -10 -1 8.4
    4 -10 -1 6.4
    4 -10 -1 10.9
    4 -10 -1 7.8
    4 10 -1 7.7
    4 10 -1 8.6
    -4 -10 0 58.2
    -4 -10 0 49.3
    -4 -10 0 53.1
    -4 -10 0 50.2
    -4 10 0 51.8
    -4 10 0 55.5
    -4 10 0 44.5
    4 -10 0 47.4
    4 -10 0 54.5
    4 -10 0 52.5
    4 -10 0 54.4
    4 -10 0 54.2
    4 10 0 52.8
    4 10 0 57.4
    -4 -10 -1 100.4
    -4 -10 -1 95.3
    -4 -10 -1 103.8
    -4 -10 -1 110.9
    -4 10 -1 104.9
    -4 10 -1 103.2
    -4 10 -1 94
    4 -10 1 99.5
    4 -10 1 113.3
    4 -10 1 94.5
    4 -10 1 100.3
    4 10 1 105.1
    4 10 1 102.1
    -4 -10 -2 36.1
    -4 -10 -2 37.4
    -4 -10 -2 32.8
    -4 -10 -2 35.8
    -4 -10 -2 34.4
    -4 10 -2 32
    -4 10 -2 30.8
    -4 10 -2 38.4
    4 -10 2 37.8
    4 -10 2 45.5
    4 -10 2 33.9
    4 -10 2 35
    4 10 2 38
    4 10 2 39.7
    -4 -10 -3 24.9
    -4 -10 -3 19.8
    -4 -10 -3 20.1
    -4 -10 -3 24.1
    -4 -10 -3 21.8
    -4 10 -3 23.5
    -4 10 -3 21.7
    -4 10 -3 22.8
    4 -10 3 19.9
    4 -10 3 20.9
    4 -10 3 24
    4 -10 3 21.5
    4 10 3 19.8
    4 10 3 25.1
    -4 -10 -4 23.4
    -4 -10 -4 27.6
    -4 -10 -4 25.8
    -4 -10 -4 29.3
    -4 -10 -4 25.3
    -4 10 -4 29.9
    -4 10 -4 26.3
    -4 10 -4 27
    4 -10 4 24.4
    4 -10 4 29.1
    4 -10 4 26.6
    4 -10 4 27.6
    4 10 4 25.4
    4 10 4 29.6
    -4 -10 -5 20.1
    -4 -10 -5 10.5
    -4 -10 -5 10.3
    -4 -10 -5 12.8
    -4 10 -5 12
    -4 10 -5 15.7
    -4 10 -5 13.5
    -4 10 -5 12.4
    4 -10 5 13.6
    4 -10 5 8.9
    4 10 5 13.9
    -4 -10 -6 -1.5
    -4 -10 -6 1.3
    -4 -10 -6 -0.9
    -4 10 -6 1.7
    -4 10 -6 0.1
    4 -10 6 2.4
    4 -10 6 0.9
    4 10 6 0.9
    -4 -10 -7 14.3
    -4 -10 -7 19.1
    -4 -10 -7 12.7
    4 -10 7 14.7
    4 10 7 17.3
    -4 -10 -8 4.1
    -4 -10 -8 3.2
    -4 -10 -8 1.5
    4 -10 8 2.6
    4 10 8 0.9
    -4 -11 10 0
    -4 11 10 2.1
    4 -11 -10 1.5
    4 -11 -10 0.9
    4 11 -10 1.5
    -4 -11 9 117.3
    -4 11 9 126.5
    -4 11 9 122.9
    4 -11 -9 120.5
    4 -11 -9 119
    4 -11 -9 129.4
    4 11 -9 133
    -4 -11 8 25.2
    -4 -11 8 27.5
    -4 11 8 20.7
    -4 11 8 28.6
    4 -11 -8 18.4
    4 -11 -8 14.7
    4 -11 -8 19.7
    4 11 -8 19.9
    -4 -11 7 37
    -4 11 7 30.7
    -4 11 7 38.2
    -4 11 7 46.1
    4 -11 -7 35.9
    4 -11 -7 30.8
    4 -11 -7 28.2
    4 11 -7 40.3
    -4 -11 6 0.4
    -4 -11 6 1.5
    -4 11 6 1.4
    -4 11 6 0.2
    -4 11 6 1.9
    -4 11 6 3.8
    4 -11 -6 1.1
    4 -11 -6 3.9
    4 -11 -6 1
    4 -11 -6 2.9
    4 11 -6 0
    4 11 -6 1.4
    -4 -11 5 0.7
    -4 -11 5 -0.4
    -4 11 5 0.9
    -4 11 5 -0.7
    -4 11 5 0.3
    -4 11 5 -0.6
    4 -11 -5 -0.3
    4 -11 -5 -0.3
    4 -11 -5 1.5
    4 -11 -5 0.7
    4 11 -5 0.1
    4 11 -5 0.6
    -4 -11 4 41.8
    -4 -11 4 45.4
    -4 -11 4 44.3
    -4 11 4 48.5
    -4 11 4 46.3
    -4 11 4 42.4
    -4 11 4 44.3
    4 -11 -4 38.1
    4 -11 -4 44.4
    4 -11 -4 43.9
    4 -11 -4 37.3
    4 11 -4 51.1
    4 11 -4 41.4
    -4 -11 3 18.7
    -4 -11 3 22.3
    -4 -11 3 15.7
    -4 -11 3 25.1
    -4 11 3 18
    -4 11 3 23.2
    -4 11 3 19.8
    4 -11 -3 21.3
    4 -11 -3 17.2
    4 -11 -3 20.4
    4 -11 -3 18.4
    4 -11 -3 19.4
    4 11 -3 21
    4 11 -3 22
    4 11 -3 22.4
    -4 -11 2 95.9
    -4 -11 2 87.3
    -4 -11 2 92.9
    -4 -11 2 89.1
    -4 11 2 89
    -4 11 2 92.2
    -4 11 2 82
    4 -11 -2 84.1
    4 -11 -2 99.3
    4 -11 -2 90.9
    4 -11 -2 98.7
    4 -11 -2 83.7
    4 11 -2 100.1
    4 11 -2 96.5
    4 11 -2 92.1
    -4 -11 1 142.1
    -4 -11 1 140.5
    -4 -11 1 137.4
    -4 -11 1 153.6
    -4 11 1 156.2
    -4 11 1 143.5
    -4 11 1 127.5
    4 -11 -1 129.6
    4 -11 -1 143.2
    4 -11 -1 142.8
    4 -11 -1 143.8
    4 -11 -1 151.6
    4 11 -1 144.3
    4 11 -1 141.4
    -4 -11 0 16.1
    -4 -11 0 16.5
    -4 -11 0 12.9
    -4 -11 0 15.1
    -4 11 0 16.6
    -4 11 0 15.5
    -4 11 0 14.4
    4 -11 0 11.7
    4 -11 0 18.3
    4 -11 0 17.8
    4 -11 0 19.3
    4 -11 0 16.2
    4 11 0 16.2
    4 11 0 12
    -4 -11 -1 103.9
    -4 -11 -1 100.3
    -4 -11 -1 103.3
    -4 -11 -1 108.9
    -4 11 -1 106.2
    -4 11 -1 106.5
    -4 11 -1 98.7
    4 -11 1 95.5
    4 -11 1 111
    4 -11 1 106.6
    4 -11 1 102.4
    4 11 1 112.7
    4 11 1 106
    -4 -11 -2 13.3
    -4 -11 -2 9.5
    -4 -11 -2 10.8
    -4 -11 -2 13.1
    -4 11 -2 5.8
    -4 11 -2 13.1
    -4 11 -2 11.8
    4 -11 2 9.3
    4 -11 2 13.8
    4 -11 2 14.5
    4 -11 2 14.8
    4 11 2 16.9
    4 11 2 13.1
    -4 -11 -3 174.5
    -4 -11 -3 158.2
    -4 -11 -3 158.8
    -4 -11 -3 170.1
    -4 -11 -3 161
    -4 11 -3 161.9
    -4 11 -3 159.7
    4 -11 3 144.5
    4 -11 3 158.4
    4 -11 3 152
    4 -11 3 170.6
    4 11 3 170.6
    4 11 3 167.7
    -4 -11 -4 -0.8
    -4 -11 -4 1.5
    -4 -11 -4 0.2
    -4 -11 -4 0.8
    -4 11 -4 1
    -4 11 -4 1.1
    4 -11 4 1
    4 -11 4 2
    4 -11 4 0.3
    4 -11 4 -0.4
    4 11 4 0.1
    -4 -11 -5 8.1
    -4 -11 -5 9.7
    -4 -11 -5 7.2
    -4 -11 -5 7.2
    -4 11 -5 10.8
    4 -11 5 5.6
    4 11 5 10.1
    -4 -11 -6 14.3
    -4 -11 -6 15.8
    -4 -11 -6 18.2
    4 -11 6 8.8
    4 11 6 13.9
    -4 -11 -7 57.8
    -4 -11 -7 40.7
    -4 -11 -7 50.3
    4 -11 7 53.2
    4 11 7 63.1
    -4 -12 9 29.1
    -4 12 9 19
    -4 12 9 23.3
    4 -12 -9 17
    4 -12 -9 22
    4 12 -9 31
    -4 -12 8 9.2
    -4 12 8 7.3
    -4 12 8 11.4
    4 -12 -8 5
    4 -12 -8 8.4
    4 -12 -8 9
    4 12 -8 7.4
    -4 -12 7 126.7
    -4 12 7 137.3
    -4 12 7 133.7
    4 -12 -7 136.9
    4 -12 -7 126.7
    4 -12 -7 134.8
    4 12 -7 145.1
    -4 -12 6 4.4
    -4 12 6 4
    -4 12 6 4.8
    4 -12 -6 4.7
    4 -12 -6 5.3
    4 -12 -6 4.4
    4 12 -6 6
    -4 -12 5 -1.2
    -4 12 5 1.5
    -4 12 5 0.6
    -4 12 5 -0.6
    4 -12 -5 1
    4 -12 -5 -1.1
    4 -12 -5 0
    4 12 -5 -1.2
    -4 -12 4 47.4
    -4 -12 4 45.3
    -4 12 4 49.4
    -4 12 4 47.9
    -4 12 4 39.3
    4 -12 -4 52.3
    4 -12 -4 48.3
    4 -12 -4 50.8
    4 12 -4 46.6
    4 12 -4 49.8
    -4 -12 3 1.7
    -4 -12 3 1.9
    -4 -12 3 4.1
    -4 -12 3 1.7
    -4 12 3 3.7
    -4 12 3 2.6
    -4 12 3 0.1
    4 -12 -3 2.3
    4 -12 -3 2.4
    4 -12 -3 3.7
    4 12 -3 1.9
    4 12 -3 3.4
    -4 -12 2 71.8
    -4 -12 2 77.9
    -4 -12 2 73.6
    -4 -12 2 70.2
    -4 12 2 71.2
    -4 12 2 72.5
    -4 12 2 61.9
    4 -12 -2 62.6
    4 -12 -2 72.5
    4 -12 -2 73
    4 -12 -2 82.9
    4 12 -2 90.3
    4 12 -2 72.7
    -4 -12 1 1.9
    -4 -12 1 2.5
    -4 -12 1 1.6
    -4 -12 1 0.8
    -4 12 1 1.1
    -4 12 1 1.6
    -4 12 1 4
    4 -12 -1 1.8
    4 -12 -1 1.1
    4 -12 -1 4.1
    4 -12 -1 3.2
    4 12 -1 1.4
    4 12 -1 1.9
    -4 -12 0 8.5
    -4 -12 0 8.3
    -4 -12 0 9.1
    -4 12 0 12.6
    -4 12 0 8.2
    4 -12 0 10.6
    4 -12 0 7.1
    4 -12 0 12.6
    4 -12 0 8.5
    4 12 0 4.7
    4 12 0 8.5
    -4 -12 -1 77.6
    -4 -12 -1 82.9
    -4 -12 -1 80.1
    -4 12 -1 80.8
    -4 12 -1 76
    4 -12 1 72.3
    4 -12 1 70.9
    4 -12 1 80.8
    4 12 1 90.7
    -4 -12 -2 13.5
    -4 -12 -2 12.6
    -4 -12 -2 12
    -4 12 -2 14.2
    -4 12 -2 12.1
    4 -12 2 12.3
    4 -12 2 13.4
    4 -12 2 12.9
    4 12 2 20.1
    -4 -12 -3 17.6
    -4 -12 -3 20.7
    -4 -12 -3 21.7
    -4 -12 -3 18.7
    -4 12 -3 18.5
    -4 12 -3 20.4
    4 -12 3 13.1
    4 -12 3 22
    4 -12 3 15.6
    4 12 3 21.3
    -4 -12 -4 10.9
    -4 -12 -4 6.5
    -4 -12 -4 8.7
    -4 -12 -4 12.3
    -4 12 -4 5.4
    -4 12 -4 8.3
    4 -12 4 4.3
    4 -12 4 7.7
    4 -12 4 10.6
    4 12 4 5.8
    -4 -12 -5 80.7
    -4 -12 -5 77.7
    -4 -12 -5 74.7
    -4 12 -5 72.4
    4 -12 5 81.9
    4 12 5 92.8
    -4 -12 -6 4.6
    -4 -12 -6 1.4
    -4 -12 -6 1.9
    4 -12 6 2.1
    4 12 6 4.2
    -4 -13 7 47.4
    -4 13 7 46.7
    -4 13 7 31.9
    4 -13 -7 33
    4 -13 -7 29.6
    4 -13 -7 38.1
    4 13 -7 52.7
    -4 -13 6 21.2
    -4 13 6 20.2
    -4 13 6 20.1
    4 -13 -6 16.9
    4 -13 -6 21.1
    4 -13 -6 22.1
    4 13 -6 17.9
    -4 -13 5 78.2
    -4 13 5 86.2
    -4 13 5 85.5
    4 -13 -5 85.9
    4 -13 -5 86.6
    4 -13 -5 80.8
    4 13 -5 88.1
    -4 -13 4 2.8
    -4 -13 4 1.2
    -4 13 4 2.5
    -4 13 4 3.3
    4 -13 -4 2.1
    4 -13 -4 2.3
    4 -13 -4 2.4
    4 13 -4 2.5
    -4 -13 3 32
    -4 -13 3 29.1
    -4 -13 3 25.5
    -4 13 3 27.8
    -4 13 3 23.2
    4 -13 -3 33.1
    4 -13 -3 29.1
    4 -13 -3 34.8
    4 13 -3 25
    -4 -13 2 0.7
    -4 -13 2 -0.3
    -4 -13 2 -1
    -4 13 2 0.4
    -4 13 2 -0.1
    4 -13 -2 2.1
    4 -13 -2 -0.7
    4 -13 -2 -0.6
    4 13 -2 -0.6
    -4 -13 1 16.4
    -4 -13 1 18.5
    -4 -13 1 14.9
    -4 13 1 19.8
    -4 13 1 15.7
    4 -13 -1 20.7
    4 -13 -1 13.5
    4 -13 -1 20.3
    4 13 -1 23.2
    -4 -13 0 15.5
    -4 -13 0 10.4
    -4 -13 0 16.1
    -4 13 0 6.4
    -4 13 0 10.7
    4 -13 0 16.8
    4 -13 0 6.6
    4 -13 0 11.5
    4 -13 0 13.8
    4 13 0 14.6
    -4 -13 -1 0.9
    -4 -13 -1 0.6
    -4 -13 -1 0.5
    -4 13 -1 0.1
    -4 13 -1 0.2
    4 -13 1 0.1
    4 -13 1 0.4
    4 -13 1 1.6
    4 13 1 2.4
    -4 -13 -2 38.1
    -4 -13 -2 46.9
    -4 -13 -2 46.6
    -4 13 -2 40.1
    -4 13 -2 32
    4 -13 2 37.9
    4 -13 2 34.5
    4 -13 2 49.8
    4 13 2 42.7
    -4 -13 -3 55.8
    -4 -13 -3 45.3
    -4 -13 -3 53.7
    -4 13 -3 59
    -4 13 -3 47.7
    4 -13 3 54.9
    4 -13 3 54.9
    4 -13 3 49.9
    4 13 3 68.8
    -4 -13 -4 0.5
    -4 -13 -4 1.6
    -4 -13 -4 0.8
    -4 -13 -4 -0.1
    -4 13 -4 -1.5
    -4 13 -4 0.6
    4 -13 4 0
    4 -13 4 -0.7
    4 13 4 -1.8
    -4 14 4 9.8
    -4 -14 3 87.5
    -4 -14 3 95.7
    -4 14 3 94.8
    -4 14 3 82.4
    4 -14 -3 87.2
    4 -14 -3 91.1
    4 -14 -3 95.7
    4 14 -3 99.5
    -4 -14 2 -0.9
    -4 -14 2 2.3
    -4 -14 2 -1
    -4 14 2 -0.1
    -4 14 2 0.1
    4 -14 -2 1
    4 -14 -2 -1.3
    4 -14 -2 1.5
    4 14 -2 0.6
    -4 -14 1 5.8
    -4 -14 1 5.6
    -4 -14 1 2.8
    -4 14 1 2.6
    -4 14 1 3.5
    4 -14 -1 3.7
    4 -14 -1 2.2
    4 -14 -1 3.5
    4 14 -1 3.9
    -4 -14 0 23.1
    -4 -14 0 21.2
    -4 -14 0 20.8
    -4 14 0 27.4
    -4 14 0 23.2
    4 -14 0 18.9
    4 -14 0 19.4
    4 -14 0 28.3
    4 14 0 19
    -5 0 15 -0.3
    -5 0 15 -0.2
    5 0 -15 -0.7
    5 0 -15 0.6
    -5 0 14 27.8
    -5 0 14 24.3
    5 0 -14 22.2
    5 0 -14 28.8
    -5 0 13 1.9
    -5 0 13 -0.7
    -5 0 13 0.1
    5 0 -13 -0.3
    5 0 -13 -0.5
    5 0 -13 -0.6
    5 0 -13 -0.3
    -5 0 12 2.9
    -5 0 12 3.2
    -5 0 12 3.1
    5 0 -12 1.6
    5 0 -12 2
    5 0 -12 2.2
    5 0 -12 3
    -5 0 11 0.5
    -5 0 11 0
    5 0 -11 -0.6
    5 0 -11 0.8
    5 0 -11 1.8
    5 0 -11 -0.9
    -5 0 10 306.4
    -5 0 10 282.8
    -5 0 10 286.5
    5 0 -10 297.2
    5 0 -10 298.2
    5 0 -10 293
    5 0 -10 289.1
    -5 0 9 1.2
    -5 0 9 -0.6
    -5 0 9 -0.1
    -5 0 9 0
    5 0 -9 0.7
    5 0 -9 0.9
    5 0 -9 0.5
    5 0 -9 0.2
    -5 0 8 595.5
    -5 0 8 508.2
    -5 0 8 551.4
    -5 0 8 557.4
    5 0 -8 584.4
    5 0 -8 569.5
    5 0 -8 564.9
    5 0 -8 566.6
    -5 0 7 -0.2
    -5 0 7 0.3
    -5 0 7 0
    -5 0 7 -0.1
    -5 0 7 0.7
    -5 0 7 -0.2
    5 0 -7 -0.5
    5 0 -7 -0.4
    5 0 -7 0.3
    5 0 -7 1.1
    -5 0 6 697
    -5 0 6 590
    -5 0 6 645.4
    -5 0 6 693.2
    -5 0 6 692.4
    -5 0 6 577.5
    -5 0 6 699
    -5 0 6 661.7
    5 0 -6 681.8
    5 0 -6 692.6
    5 0 -6 681.6
    5 0 -6 701.5
    5 0 -6 698.2
    -5 0 5 0
    -5 0 5 0.3
    -5 0 5 -0.1
    -5 0 5 0.4
    -5 0 5 -0.1
    -5 0 5 0.3
    -5 0 5 0.2
    -5 0 5 -0.2
    5 0 -5 0.5
    5 0 -5 1.3
    5 0 -5 -0.2
    5 0 -5 -0.2
    5 0 -5 0.1
    5 0 -5 -0.9
    -5 0 4 66.5
    -5 0 4 64.1
    -5 0 4 73.2
    -5 0 4 75.1
    -5 0 4 64.9
    -5 0 4 66.6
    -5 0 4 70.7
    5 0 -4 74.7
    5 0 -4 73.5
    5 0 -4 72
    5 0 -4 70.3
    5 0 -4 71.7
    5 0 -4 72.3
    -5 0 3 0.3
    -5 0 3 -0.2
    -5 0 3 0.1
    -5 0 3 -0.2
    -5 0 3 -0.2
    -5 0 3 0.5
    -5 0 3 -0.4
    5 0 -3 0.2
    5 0 -3 -0.1
    5 0 -3 0.1
    5 0 -3 0.1
    5 0 -3 0.8
    -5 0 2 386.7
    -5 0 2 396.5
    -5 0 2 437.8
    -5 0 2 425.8
    -5 0 2 395
    -5 0 2 395.3
    -5 0 2 395.3
    5 0 -2 399.4
    5 0 -2 418.5
    5 0 -2 434.4
    5 0 -2 380.3
    5 0 -2 426.8
    -5 0 1 -0.2
    -5 0 1 -0.1
    -5 0 1 0.3
    -5 0 1 -0.1
    -5 0 1 0.1
    -5 0 1 0
    -5 0 1 0.3
    5 0 -1 -0.4
    5 0 -1 0.6
    5 0 -1 -1.1
    5 0 -1 -0.5
    5 0 -1 0.5
    -5 0 0 476.8
    -5 0 0 482
    -5 0 0 502.5
    -5 0 0 502
    -5 0 0 478.7
    -5 0 0 520.4
    -5 0 0 478.3
    -5 0 0 468
    5 0 0 475.8
    5 0 0 473.3
    5 0 0 515.7
    5 0 0 445.5
    5 0 0 484
    5 0 0 525.6
    -5 0 -1 -0.2
    -5 0 -1 0.5
    -5 0 -1 0.4
    -5 0 -1 -0.2
    -5 0 -1 0
    -5 0 -1 0.1
    -5 0 -1 0.1
    -5 0 -1 0.1
    5 0 1 -0.3
    5 0 1 0.4
    5 0 1 1.2
    5 0 1 0.8
    5 0 1 -0.4
    5 0 1 0.2
    -5 0 -2 786.9
    -5 0 -2 747.7
    -5 0 -2 773.5
    -5 0 -2 796.1
    -5 0 -2 871.5
    -5 0 -2 749.7
    -5 0 -2 766.5
    5 0 2 755.5
    5 0 2 768.7
    5 0 2 844.8
    5 0 2 701.9
    5 0 2 756
    -5 0 -3 -0.3
    -5 0 -3 -0.3
    -5 0 -3 -0.1
    -5 0 -3 -0.1
    -5 0 -3 0.4
    -5 0 -3 0.6
    -5 0 -3 0.4
    5 0 3 0.1
    5 0 3 -0.1
    5 0 3 0.2
    5 0 3 -0.6
    -5 0 -4 898.8
    -5 0 -4 843
    -5 0 -4 907.8
    -5 0 -4 906.2
    -5 0 -4 972
    -5 0 -4 857.2
    -5 0 -4 920.9
    5 0 4 883.6
    5 0 4 895.9
    5 0 4 977.7
    5 0 4 961.4
    5 0 4 832.1
    -5 0 -5 0.7
    -5 0 -5 -0.6
    -5 0 -5 0.6
    -5 0 -5 1.2
    5 0 5 0.7
    5 0 5 2
    5 0 5 1.2
    5 0 5 1.2
    5 0 5 0
    -5 0 -6 90
    -5 0 -6 90.2
    -5 0 -6 93.3
    -5 0 -6 88.7
    5 0 6 86.9
    5 0 6 85.4
    5 0 6 97.9
    5 0 6 88.9
    5 0 6 82
    -5 0 -7 -0.1
    -5 0 -7 -0.9
    -5 0 -7 0.5
    -5 0 -7 0
    -5 0 -7 1.1
    5 0 7 -1
    5 0 7 -0.6
    5 0 7 -0.5
    5 0 7 -1.3
    -5 0 -8 207.1
    -5 0 -8 212.9
    -5 0 -8 225.8
    -5 0 -8 215.3
    5 0 8 202
    5 0 8 222.5
    5 0 8 179.1
    -5 0 -9 -0.1
    -5 0 -9 0.4
    -5 0 -9 -0.6
    5 0 9 0.1
    5 0 9 -1.8
    5 0 9 0.6
    -5 0 -10 85.9
    5 0 10 94.6
    5 0 10 77.2
    -5 0 -11 -0.8
    5 0 11 0.1
    -5 -1 15 16.4
    -5 -1 15 13
    -5 1 15 14.9
    -5 1 15 11.5
    5 -1 -15 10.4
    5 -1 -15 12.8
    5 1 -15 10.9
    5 1 -15 7.3
    -5 -1 14 37.6
    -5 -1 14 32
    -5 1 14 39.5
    -5 1 14 32
    5 -1 -14 30.8
    5 -1 -14 40.2
    5 1 -14 42.3
    5 1 -14 39
    5 1 -14 28.8
    -5 -1 13 89.4
    -5 -1 13 81.2
    -5 -1 13 80.6
    -5 1 13 84.1
    -5 1 13 93.5
    -5 1 13 78.7
    5 -1 -13 93.4
    5 -1 -13 83.2
    5 -1 -13 71.4
    5 -1 -13 81.6
    5 1 -13 92.8
    5 1 -13 90.1
    5 1 -13 69.1
    5 1 -13 85.3
    -5 -1 12 -0.7
    -5 -1 12 -1
    -5 -1 12 0.1
    -5 1 12 1.8
    -5 1 12 -0.6
    -5 1 12 0.3
    5 -1 -12 1.3
    5 -1 -12 0.7
    5 -1 -12 0.8
    5 -1 -12 1.3
    5 1 -12 0.3
    5 1 -12 1.1
    5 1 -12 0.1
    5 1 -12 -0.3
    -5 -1 11 159.7
    -5 -1 11 154.4
    -5 1 11 155.9
    -5 1 11 173
    -5 1 11 156.8
    5 -1 -11 158.6
    5 -1 -11 160.4
    5 -1 -11 145.5
    5 -1 -11 170
    5 1 -11 167.8
    5 1 -11 151
    5 1 -11 153.8
    5 1 -11 154.7
    -5 -1 10 6.8
    -5 -1 10 2.2
    -5 -1 10 3.6
    -5 1 10 5.8
    -5 1 10 4.7
    -5 1 10 2.2
    5 -1 -10 5.4
    5 -1 -10 3.6
    5 -1 -10 5.7
    5 -1 -10 5.5
    5 1 -10 4.8
    5 1 -10 11.4
    5 1 -10 6.7
    5 1 -10 5.7
    -5 -1 9 5.4
    -5 -1 9 6.7
    -5 -1 9 5.2
    -5 -1 9 4.9
    -5 1 9 7
    -5 1 9 4.6
    -5 1 9 3.9
    -5 1 9 5
    5 -1 -9 5.5
    5 -1 -9 3.6
    5 -1 -9 5.5
    5 -1 -9 6.5
    5 -1 -9 9.9
    5 1 -9 5.5
    5 1 -9 3.7
    5 1 -9 7.5
    5 1 -9 7.5
    -5 -1 8 673.1
    -5 -1 8 584.6
    -5 -1 8 647.3
    -5 -1 8 633.6
    -5 1 8 662.7
    -5 1 8 566.7
    -5 1 8 618.8
    -5 1 8 649.6
    5 -1 -8 636.6
    5 -1 -8 658
    5 -1 -8 635.8
    5 -1 -8 656.7
    5 1 -8 624.9
    5 1 -8 645.1
    5 1 -8 669.7
    -5 -1 7 128.5
    -5 -1 7 111.1
    -5 -1 7 122
    -5 -1 7 131
    -5 -1 7 125.8
    -5 1 7 129
    -5 1 7 115.6
    -5 1 7 124.6
    -5 1 7 126.2
    -5 1 7 128.6
    -5 1 7 112.6
    -5 1 7 129.3
    -5 1 7 123.5
    5 -1 -7 134
    5 -1 -7 134.1
    5 -1 -7 122
    5 -1 -7 130.3
    5 -1 -7 129.7
    5 1 -7 137.2
    5 1 -7 134.1
    5 1 -7 127.1
    5 1 -7 134.6
    -5 -1 6 689.8
    -5 -1 6 578.9
    -5 -1 6 607
    -5 -1 6 640.7
    -5 -1 6 649.6
    -5 -1 6 639.7
    -5 1 6 665.7
    -5 1 6 578
    -5 1 6 578.8
    -5 1 6 634.5
    -5 1 6 654.8
    -5 1 6 581.2
    -5 1 6 660.7
    5 -1 -6 629.9
    5 -1 -6 650
    5 -1 -6 627.8
    5 -1 -6 652
    5 -1 -6 655.4
    5 1 -6 666.3
    5 1 -6 662.3
    5 1 -6 627.6
    5 1 -6 661.7
    5 1 -6 690.8
    -5 -1 5 186.7
    -5 -1 5 170.5
    -5 -1 5 169.3
    -5 -1 5 184.4
    -5 -1 5 183.4
    -5 -1 5 170.8
    -5 -1 5 188.2
    -5 -1 5 182.7
    -5 1 5 169
    -5 1 5 165.5
    -5 1 5 181
    -5 1 5 188.5
    -5 1 5 172.4
    -5 1 5 184.3
    -5 1 5 183
    5 -1 -5 187.4
    5 -1 -5 185
    5 -1 -5 180.2
    5 -1 -5 186.3
    5 -1 -5 186.6
    5 -1 -5 193
    5 1 -5 192.1
    5 1 -5 191.2
    5 1 -5 178.4
    5 1 -5 183.2
    5 1 -5 189.4
    -5 -1 4 46.2
    -5 -1 4 43.3
    -5 -1 4 51.6
    -5 -1 4 47.9
    -5 -1 4 50.1
    -5 -1 4 46.8
    -5 -1 4 44.3
    -5 -1 4 47.9
    -5 1 4 46.5
    -5 1 4 41
    -5 1 4 49.9
    -5 1 4 49.4
    -5 1 4 42.7
    -5 1 4 50.4
    -5 1 4 47
    5 -1 -4 46.8
    5 -1 -4 54.6
    5 -1 -4 45.9
    5 -1 -4 48.5
    5 -1 -4 50.9
    5 -1 -4 50.7
    5 1 -4 45.7
    5 1 -4 51.5
    5 1 -4 51.3
    5 1 -4 43.6
    5 1 -4 51.8
    5 1 -4 55.8
    -5 -1 3 1.5
    -5 -1 3 2.3
    -5 -1 3 0.9
    -5 -1 3 1.1
    -5 -1 3 1.7
    -5 -1 3 1.7
    -5 -1 3 0.9
    -5 1 3 0.9
    -5 1 3 0.6
    -5 1 3 1.2
    -5 1 3 1.2
    -5 1 3 1.2
    -5 1 3 1.8
    5 -1 -3 2.6
    5 -1 -3 0.3
    5 -1 -3 1.1
    5 -1 -3 0.6
    5 -1 -3 0.4
    5 1 -3 0.8
    5 1 -3 2.5
    5 1 -3 0.2
    5 1 -3 1.2
    5 1 -3 1.8
    -5 -1 2 80.5
    -5 -1 2 80.5
    -5 -1 2 89.1
    -5 -1 2 87.3
    -5 -1 2 77.7
    -5 -1 2 82.4
    -5 -1 2 79
    -5 1 2 72.5
    -5 1 2 73.5
    -5 1 2 80
    -5 1 2 85
    -5 1 2 77.4
    -5 1 2 77.1
    -5 1 2 80
    5 -1 -2 78.3
    5 -1 -2 86.6
    5 -1 -2 84.3
    5 -1 -2 81.7
    5 -1 -2 87.1
    5 1 -2 85.9
    5 1 -2 80.7
    5 1 -2 86.9
    5 1 -2 77.8
    5 1 -2 86
    -5 -1 1 148.8
    -5 -1 1 148.4
    -5 -1 1 154.1
    -5 -1 1 153.4
    -5 -1 1 149.9
    -5 -1 1 160.4
    -5 -1 1 143.8
    -5 1 1 144.9
    -5 1 1 151.6
    -5 1 1 152.4
    -5 1 1 161.6
    -5 1 1 145.6
    -5 1 1 151
    -5 1 1 156.2
    -5 1 1 142.7
    5 -1 -1 152.2
    5 -1 -1 155.7
    5 -1 -1 159.4
    5 -1 -1 147.1
    5 -1 -1 159.9
    5 1 -1 147.8
    5 1 -1 143
    5 1 -1 170.5
    5 1 -1 138.7
    5 1 -1 145.6
    5 1 -1 162.7
    -5 -1 0 158.7
    -5 -1 0 157.4
    -5 -1 0 170.5
    -5 -1 0 165.8
    -5 -1 0 168.4
    -5 -1 0 173.9
    -5 -1 0 149.2
    -5 1 0 153.5
    -5 1 0 164
    -5 1 0 161.2
    -5 1 0 152.9
    -5 1 0 174.1
    -5 1 0 156.6
    -5 1 0 148
    5 -1 0 153.7
    5 -1 0 153.6
    5 -1 0 176.1
    5 -1 0 149.9
    5 -1 0 168.2
    5 1 0 168.5
    5 1 0 152.6
    5 1 0 181.5
    5 1 0 153.2
    5 1 0 154.2
    5 1 0 171.6
    -5 -1 -1 86.6
    -5 -1 -1 90.1
    -5 -1 -1 95.7
    -5 -1 -1 96.8
    -5 -1 -1 97.9
    -5 -1 -1 100.5
    -5 -1 -1 91.5
    -5 -1 -1 86.6
    -5 1 -1 84.9
    -5 1 -1 89.6
    -5 1 -1 94.5
    -5 1 -1 91.3
    -5 1 -1 101
    -5 1 -1 88.4
    -5 1 -1 89.5
    5 -1 1 91.2
    5 -1 1 87
    5 -1 1 102.7
    5 -1 1 91.8
    5 -1 1 96.8
    5 1 1 91.9
    5 1 1 88.6
    5 1 1 104.3
    5 1 1 88.3
    5 1 1 88
    5 1 1 99.1
    -5 -1 -2 51.5
    -5 -1 -2 50
    -5 -1 -2 50.5
    -5 -1 -2 52.7
    -5 -1 -2 58.3
    -5 -1 -2 49.6
    -5 -1 -2 51.2
    -5 1 -2 47.6
    -5 1 -2 51.6
    -5 1 -2 55.2
    -5 1 -2 48.6
    -5 1 -2 51.3
    -5 1 -2 57.8
    -5 1 -2 50.8
    -5 1 -2 50.4
    5 -1 2 50.7
    5 -1 2 53.2
    5 -1 2 53.9
    5 -1 2 50.9
    5 1 2 48.4
    5 1 2 47.5
    5 1 2 57.4
    5 1 2 48.4
    5 1 2 52.4
    5 1 2 53.1
    -5 -1 -3 84
    -5 -1 -3 79.8
    -5 -1 -3 79.7
    -5 -1 -3 79.7
    -5 -1 -3 87.8
    -5 -1 -3 75.1
    -5 -1 -3 77.8
    -5 1 -3 73.6
    -5 1 -3 75.6
    -5 1 -3 84
    -5 1 -3 81
    -5 1 -3 90
    -5 1 -3 82.3
    -5 1 -3 79.4
    5 -1 3 80.3
    5 -1 3 85.3
    5 -1 3 89.1
    5 -1 3 87.8
    5 -1 3 80.6
    5 1 3 78.9
    5 1 3 78.9
    5 1 3 91.7
    5 1 3 83
    -5 -1 -4 662.7
    -5 -1 -4 589
    -5 -1 -4 630
    -5 -1 -4 670.6
    -5 -1 -4 638.5
    -5 1 -4 590.3
    -5 1 -4 560.8
    -5 1 -4 623.9
    -5 1 -4 608.2
    -5 1 -4 652
    -5 1 -4 587
    -5 1 -4 614.6
    5 -1 4 582.4
    5 -1 4 609.7
    5 -1 4 658.3
    5 -1 4 657.7
    5 -1 4 580.3
    5 1 4 580.7
    5 1 4 598.9
    5 1 4 673.4
    5 1 4 572.8
    -5 -1 -5 9.8
    -5 -1 -5 8.9
    -5 -1 -5 8.6
    -5 -1 -5 7.2
    -5 1 -5 8.6
    -5 1 -5 9.8
    -5 1 -5 10.6
    -5 1 -5 9.5
    5 -1 5 12.3
    5 -1 5 8.1
    5 -1 5 11.6
    5 -1 5 8.8
    5 -1 5 7.9
    5 1 5 10.3
    5 1 5 8.6
    5 1 5 16.1
    5 1 5 9
    -5 -1 -6 44.5
    -5 -1 -6 46.2
    -5 -1 -6 55.3
    -5 -1 -6 54.6
    -5 -1 -6 43.2
    -5 1 -6 46.7
    -5 1 -6 44.6
    -5 1 -6 48.5
    -5 1 -6 51.8
    5 -1 6 48.6
    5 -1 6 48.7
    5 -1 6 49.8
    5 -1 6 54.1
    5 -1 6 41.4
    5 1 6 46.6
    5 1 6 50.7
    5 1 6 43.5
    5 1 6 40.2
    -5 -1 -7 44.4
    -5 -1 -7 50.5
    -5 -1 -7 50.9
    -5 -1 -7 44.9
    -5 -1 -7 45.7
    -5 1 -7 41.1
    -5 1 -7 49
    -5 1 -7 47.1
    -5 1 -7 47.1
    5 -1 7 49.2
    5 -1 7 49.3
    5 -1 7 47
    5 -1 7 43.4
    5 -1 7 45.1
    5 1 7 38.7
    5 1 7 45.2
    5 1 7 51.3
    5 1 7 37.3
    -5 -1 -8 10.6
    -5 -1 -8 9.4
    -5 -1 -8 11.8
    -5 -1 -8 7.8
    -5 1 -8 12.4
    -5 1 -8 12.5
    5 -1 8 12.2
    5 -1 8 10.5
    5 -1 8 5.1
    5 -1 8 9.2
    5 -1 8 10.8
    5 1 8 9.8
    5 1 8 12.5
    5 1 8 9.4
    -5 -1 -9 4.3
    -5 -1 -9 0.9
    -5 -1 -9 3
    -5 -1 -9 4.3
    -5 1 -9 1.4
    -5 1 -9 1.9
    5 -1 9 -1.6
    5 -1 9 1.5
    5 1 9 1.2
    5 1 9 0.9
    5 1 9 3.4
    -5 -1 -10 35
    -5 -1 -10 26.8
    -5 -1 -10 33.5
    5 -1 10 36.3
    5 -1 10 21.9
    5 1 10 32
    5 1 10 35.5
    5 1 10 26.1
    -5 -1 -11 2.8
    5 -1 11 2.6
    5 1 11 3.6
    -5 -2 15 15.5
    -5 -2 15 13.4
    -5 2 15 17.3
    -5 2 15 15.3
    5 -2 -15 17.2
    5 -2 -15 20.5
    5 2 -15 17.1
    5 2 -15 11.9
    -5 -2 14 9.7
    -5 -2 14 12.4
    -5 2 14 14.1
    -5 2 14 9.4
    5 -2 -14 9.3
    5 -2 -14 12.8
    5 2 -14 13.3
    5 2 -14 8.3
    5 2 -14 9.9
    -5 -2 13 109.5
    -5 -2 13 108.7
    -5 -2 13 102.3
    -5 2 13 99.1
    -5 2 13 109.7
    -5 2 13 93.9
    5 -2 -13 104.5
    5 -2 -13 101.4
    5 -2 -13 96.4
    5 2 -13 101.5
    5 2 -13 112.3
    5 2 -13 96.7
    5 2 -13 100.2
    -5 -2 12 53.8
    -5 -2 12 54.8
    -5 -2 12 56.7
    -5 2 12 58.6
    -5 2 12 57.3
    -5 2 12 52.5
    5 -2 -12 59.2
    5 -2 -12 60
    5 -2 -12 62.9
    5 -2 -12 57.9
    5 2 -12 67.7
    5 2 -12 59
    5 2 -12 54.8
    5 2 -12 67.2
    -5 -2 11 5.5
    -5 -2 11 1.9
    -5 2 11 4.5
    -5 2 11 3
    -5 2 11 0.7
    5 -2 -11 4.6
    5 -2 -11 4
    5 -2 -11 3.9
    5 -2 -11 3.7
    5 2 -11 2.4
    5 2 -11 4.3
    5 2 -11 1.2
    5 2 -11 4.2
    -5 -2 10 9
    -5 -2 10 8.4
    -5 -2 10 8.7
    -5 2 10 6.6
    -5 2 10 6.5
    -5 2 10 5.6
    5 -2 -10 6.8
    5 -2 -10 10.5
    5 -2 -10 11.6
    5 -2 -10 10.2
    5 -2 -10 8.3
    5 2 -10 9.7
    5 2 -10 8.3
    5 2 -10 7.1
    5 2 -10 8.1
    -5 -2 9 99.6
    -5 -2 9 86.5
    -5 -2 9 86.8
    -5 -2 9 88.7
    -5 2 9 91.3
    -5 2 9 71.3
    -5 2 9 81.9
    -5 2 9 85.9
    5 -2 -9 94.6
    5 -2 -9 87
    5 -2 -9 88.6
    5 -2 -9 85.2
    5 -2 -9 87.3
    5 2 -9 96.6
    5 2 -9 85.9
    5 2 -9 91
    5 2 -9 99.1
    -5 -2 8 64.2
    -5 -2 8 64.6
    -5 -2 8 63.2
    -5 -2 8 68.1
    -5 2 8 67.1
    -5 2 8 53.7
    -5 2 8 59.4
    -5 2 8 61.6
    -5 2 8 62.8
    -5 2 8 65
    5 -2 -8 69.2
    5 -2 -8 61.4
    5 -2 -8 71
    5 -2 -8 65.6
    5 2 -8 64.4
    5 2 -8 64.6
    5 2 -8 64.9
    5 2 -8 67.1
    -5 -2 7 149.7
    -5 -2 7 142.3
    -5 -2 7 141.8
    -5 -2 7 154.5
    -5 2 7 142.8
    -5 2 7 135.9
    -5 2 7 136
    -5 2 7 145.3
    -5 2 7 139.5
    -5 2 7 136.3
    -5 2 7 139.4
    -5 2 7 144.8
    5 -2 -7 144.4
    5 -2 -7 144.9
    5 -2 -7 138.8
    5 -2 -7 150.1
    5 -2 -7 138.5
    5 -2 -7 152.4
    5 2 -7 149.9
    5 2 -7 148.1
    5 2 -7 156.2
    -5 -2 6 400.7
    -5 -2 6 378.5
    -5 -2 6 387
    -5 -2 6 397.7
    -5 -2 6 395.4
[truncated: 353,889 more chars]
