# Supplementary material for: Crystal structure of 1-benzyl-3-methyl-1H-imidazolium hexa­fluorido­phosphate
Source: Acta Crystallogr Sect E Struct Rep Online. 2014 Nov 12;70(Pt 12):o1248–9. doi: 10.1107/S1600536814024301 (PMC4257422; doi:10.1107/S1600536814024301)
Supplement: Supplementary file 2 [file e-70-o1248-Isup2.hkl]

#
# h,k,l, Fc-squared, Fo-squared, sigma(Fo-squared), status flag
#
data_I
_shelx_title ' checker_a.res in P2(1)/c'
_shelx_refln_list_code          4
_shelx_F_calc_maximum      148.59
_exptl_crystal_F_000       648.00
_reflns_d_resolution_high  0.7592

loop_
 _space_group_symop_operation_xyz
 'x, y, z'
 '-x, y+1/2, -z+1/2'
 '-x, -y, -z'
 'x, -y-1/2, z-1/2'

_cell_length_a    10.4989
_cell_length_b    11.2755
_cell_length_c    11.9769
_cell_angle_alpha  90.000
_cell_angle_beta  109.926
_cell_angle_gamma  90.000

_shelx_F_squared_multiplier     1.000

loop_
 _refln_index_h
 _refln_index_k
 _refln_index_l
 _refln_F_squared_calc
 _refln_F_squared_meas
 _refln_F_squared_sigma
 _refln_observed_status
   1   0   0       2808.27       2382.51        71.56 o
   2   0   0      22079.17      19741.46       328.30 o
   3   0   0        247.60        235.07         3.13 o
   4   0   0       3348.26       3413.88        57.85 o
   5   0   0       1872.60       2061.00        21.95 o
   6   0   0       1286.04       1398.72        15.19 o
   7   0   0         59.27         56.98         2.70 o
   8   0   0        531.96        590.90         8.22 o
   9   0   0        342.66        320.72         7.13 o
  10   0   0         95.52         89.31         6.37 o
  11   0   0          5.44          0.26         2.65 o
  12   0   0          0.06          1.30         3.76 o
  13   0   0         95.22        105.60        19.77 o
   1   1   0       4492.27       4565.17        44.24 o
   2   1   0        626.59        589.52         7.79 o
   3   1   0       4096.77       3783.62        39.73 o
   4   1   0         36.65         32.22         1.02 o
   5   1   0        635.93        684.13         7.41 o
   6   1   0         42.07         48.09         1.58 o
   7   1   0         45.08         51.38         1.95 o
   8   1   0        318.37        294.93         4.21 o
   9   1   0         17.72         13.73         1.74 o
  10   1   0         35.04         25.06         2.49 o
  11   1   0         17.75         18.07         2.68 o
  12   1   0         42.95         35.61         4.52 o
   0   2   0       4742.81       4989.26        90.67 o
   1   2   0       4742.88       4862.76        42.36 o
   2   2   0       7415.95       7338.92        84.11 o
   3   2   0        757.88        801.96         7.21 o
   4   2   0         29.55         24.30         0.98 o
   5   2   0         46.55         47.51         1.48 o
   6   2   0       1501.24       1480.38        15.80 o
   7   2   0         27.21         21.07         1.43 o
   8   2   0        151.18        141.26         3.33 o
   9   2   0        604.04        598.04         7.34 o
  10   2   0         59.10         45.33         3.13 o
  11   2   0         11.91         10.40         2.19 o
  12   2   0          2.34          3.02         2.75 o
   1   3   0       1483.97       1509.54        11.44 o
   2   3   0        397.90        386.22         3.76 o
   3   3   0        662.61        616.81        14.03 o
   4   3   0        248.02        231.26         3.10 o
   5   3   0       1740.95       1810.98        17.47 o
   6   3   0        123.00        137.62         2.50 o
   7   3   0        375.92        391.49         5.58 o
   8   3   0          0.44          1.46         1.09 o
   9   3   0        685.74        699.97        11.20 o
  10   3   0        173.07        165.53         5.17 o
  11   3   0         81.12         76.50         5.03 o
  12   3   0         18.51         12.57         3.19 o
   0   4   0        385.88        365.20        21.11 o
   1   4   0        898.03        862.68         5.92 o
   2   4   0        420.15        431.29         3.57 o
   3   4   0        970.39        972.33        11.23 o
   4   4   0        219.79        237.50         3.00 o
   5   4   0       2369.20       2476.71        27.02 o
   6   4   0        117.41        118.85         2.59 o
   7   4   0          0.31          1.00         0.91 o
   8   4   0        158.16        159.91         3.83 o
   9   4   0         21.68         23.79         2.37 o
  10   4   0          5.06          7.66         2.04 o
  11   4   0          0.08          1.34         2.21 o
  12   4   0          1.05          2.68         2.67 o
   1   5   0         36.29         29.55         1.15 o
   2   5   0       1325.61       1365.00        12.82 o
   3   5   0        559.94        511.99         5.52 o
   4   5   0          9.13         12.02         0.90 o
   5   5   0          1.49          1.17         0.69 o
   6   5   0        282.93        295.55         4.47 o
   7   5   0        392.35        406.27         5.63 o
   8   5   0        115.81        103.58         3.74 o
   9   5   0        204.73        214.49         6.37 o
  10   5   0         13.46         12.24         2.29 o
  11   5   0         10.29         11.61         2.75 o
  12   5   0         22.65         22.78         3.95 o
   0   6   0       1126.06       1086.32        11.84 o
   1   6   0         15.95         17.75         1.02 o
   2   6   0       4307.06       4465.57        42.57 o
   3   6   0         48.29         49.30         1.54 o
   4   6   0       4080.41       4377.53        43.33 o
   5   6   0        578.56        605.68         6.07 o
   6   6   0          2.04          2.99         1.03 o
   7   6   0        189.49        184.61         4.23 o
   8   6   0        294.13        290.53         5.45 o
   9   6   0         70.38         67.50         3.98 o
  10   6   0         31.12         34.86         3.30 o
  11   6   0         94.08        113.62         6.99 o
   1   7   0       1494.78       1470.26        13.08 o
   2   7   0        344.96        407.62         4.45 o
   3   7   0       1320.51       1239.52        11.98 o
   4   7   0       1378.65       1419.69        18.21 o
   5   7   0        169.67        164.81         3.59 o
   6   7   0        741.87        760.45        10.01 o
   7   7   0         59.03         54.81         2.96 o
   8   7   0         28.39         25.46         2.41 o
   9   7   0         62.50         60.66         3.54 o
  10   7   0          2.14          2.66         2.32 o
  11   7   0          9.71         10.02         3.35 o
   0   8   0       4865.72       5057.90        59.40 o
   1   8   0          1.46          2.52         0.87 o
   2   8   0       2940.68       2968.33        27.63 o
   3   8   0        393.75        407.60         5.07 o
   4   8   0       1247.81       1258.76        13.64 o
   5   8   0         37.47         36.54         2.34 o
   6   8   0         89.13         86.49         3.73 o
   7   8   0         63.83         59.49         3.32 o
   8   8   0          0.62          1.93         1.63 o
   9   8   0          3.07          3.78         2.08 o
  10   8   0          9.28          7.11         2.98 o
   1   9   0       2234.36       2325.31        16.85 o
   2   9   0         37.29         42.29         2.18 o
   3   9   0       3329.49       3475.55        25.47 o
   4   9   0         39.28         45.85         2.54 o
   5   9   0        102.38         87.44         3.73 o
   6   9   0          1.56          0.93         1.50 o
   7   9   0         77.14         74.19         3.91 o
   8   9   0         65.27         70.62         4.56 o
   9   9   0          0.70          2.16         2.43 o
  10   9   0        111.37        107.48         6.71 o
   0  10   0        196.78        201.23         5.69 o
   1  10   0          0.32          1.57         1.08 o
   2  10   0        980.36       1026.50        10.72 o
   3  10   0         71.88         73.19         3.50 o
   4  10   0        227.89        221.39         5.30 o
   5  10   0        249.19        267.16         6.20 o
   6  10   0        544.22        556.07         8.94 o
   7  10   0         21.41         16.71         2.76 o
   8  10   0          0.01          2.08         2.51 o
   9  10   0         40.52         45.78         4.82 o
   1  11   0         55.82         57.68         3.02 o
   2  11   0       1251.79       1305.88        12.74 o
   3  11   0        250.05        257.58         5.82 o
   4  11   0         70.80         65.58         3.73 o
   5  11   0         70.90         66.00         3.98 o
   6  11   0        229.72        229.12         7.74 o
   7  11   0          0.14          0.86         2.41 o
   8  11   0        210.24        210.56         8.19 o
   0  12   0         62.61         68.27         4.94 o
   1  12   0         12.26         10.76         1.91 o
   2  12   0          3.67          2.57         1.75 o
   3  12   0        270.19        286.41         6.44 o
   4  12   0         39.85         37.92         3.62 o
   5  12   0          0.12         -0.88         2.16 o
   6  12   0        168.68        167.83         7.57 o
   7  12   0         50.92         41.41         4.53 o
   1  13   0         63.98         64.76         4.70 o
   2  13   0        488.03        483.95        10.68 o
   3  13   0          9.11         12.43         3.04 o
   4  13   0         67.88         51.79         4.38 o
   5  13   0         52.70         48.12         4.74 o
   6  13   0          0.01         -0.51         2.58 o
   0  14   0        919.54       1043.30        22.77 o
   1  14   0         89.05         87.99         6.17 o
   2  14   0         95.71         96.24         6.35 o
   3  14   0         41.81         41.58         4.52 o
   4  14   0        103.71         94.78         6.36 o
 -13   1   1          9.00          6.94         3.33 o
 -12   1   1         11.07          9.09         2.78 o
 -11   1   1        155.30        155.10         5.34 o
 -10   1   1        477.09        436.26         6.61 o
  -9   1   1        129.16        118.98         3.16 o
  -8   1   1         19.90         27.00         1.72 o
  -7   1   1         17.82         14.83         1.18 o
  -6   1   1        284.57        348.14         3.34 o
  -5   1   1        651.03        639.44         4.97 o
  -4   1   1        329.96        302.56         3.15 o
  -3   1   1        157.77        138.07         1.77 o
  -2   1   1       4005.09       3835.48        28.02 o
  -1   1   1        177.52        149.32         1.13 o
   0   1   1        771.03        776.96         6.07 o
   1   1   1        462.66        460.43         4.29 o
   2   1   1        178.04        149.14         1.85 o
   3   1   1        229.26        211.09         2.14 o
   4   1   1       3081.58       3135.12        32.29 o
   5   1   1        407.99        392.70         4.01 o
   6   1   1        374.28        418.75         4.55 o
   7   1   1          1.92          1.39         0.75 o
   8   1   1        253.46        260.20         4.55 o
   9   1   1        119.89         96.92         4.15 o
  10   1   1         57.88         64.45         3.83 o
  11   1   1         50.70         54.11         4.33 o
  12   1   1         40.80         54.05         5.38 o
 -13   2   1        125.21        145.07         8.23 o
 -12   2   1         13.00          9.80         2.98 o
 -11   2   1          9.15         11.75         2.15 o
 -10   2   1        215.61        215.76         5.08 o
  -9   2   1         13.14         14.63         1.70 o
  -8   2   1         21.17         14.55         1.37 o
  -7   2   1         22.52         11.70         1.16 o
  -6   2   1       1433.70       1415.55        10.87 o
  -5   2   1        550.78        601.64         5.20 o
  -4   2   1        558.19        575.88         4.89 o
  -3   2   1         65.17         47.00         1.01 o
  -2   2   1        375.46        373.72         3.34 o
  -1   2   1       9054.27       8952.99        87.71 o
   0   2   1       1583.83       1502.79        28.59 o
   1   2   1       2501.89       2546.09        19.19 o
   2   2   1       2780.16       2677.15        22.13 o
   3   2   1        782.21        811.86         7.60 o
   4   2   1       2153.63       2072.61        19.41 o
   5   2   1        920.59        966.68         8.90 o
   6   2   1       2135.74       2048.98        16.73 o
   7   2   1         21.55         19.24         1.48 o
   8   2   1       1109.20       1083.57         9.20 o
   9   2   1        194.12        175.50         4.49 o
  10   2   1         27.15         21.28         2.57 o
  11   2   1          4.45          3.35         2.40 o
  12   2   1         52.32         60.48         5.58 o
 -13   3   1         83.70         81.09         7.54 o
 -12   3   1         52.94         46.28         4.58 o
 -11   3   1         50.00         55.89         4.35 o
 -10   3   1        205.70        211.17         5.11 o
  -9   3   1        201.70        202.23         4.31 o
  -8   3   1        452.01        473.86         5.67 o
  -7   3   1        121.01        131.40         2.69 o
  -6   3   1         32.91         42.72         1.55 o
  -5   3   1        202.47        216.04         2.45 o
  -4   3   1        176.39        164.46         1.96 o
  -3   3   1          2.76          1.72         0.40 o
  -2   3   1        206.48        152.75         1.48 o
  -1   3   1      12693.78      11703.82       342.74 o
   0   3   1       2358.54       2336.44        19.18 o
   1   3   1       6405.04       6328.42        44.22 o
   2   3   1       1678.31       1642.59        13.65 o
   3   3   1       4310.66       4159.92        50.79 o
   4   3   1        521.59        547.47         6.42 o
   5   3   1       2476.26       2375.42        23.57 o
   6   3   1        129.98        127.29         2.78 o
   7   3   1        344.41        365.54         5.07 o
   8   3   1        139.36        122.01         3.58 o
   9   3   1          0.07         -0.77         1.23 o
  10   3   1         52.29         30.74         3.00 o
  11   3   1          0.22          1.39         2.25 o
  12   3   1         79.35         87.13         6.68 o
 -12   4   1         17.81         15.74         3.40 o
 -11   4   1         11.70          8.87         2.30 o
 -10   4   1        181.03        182.12         5.30 o
  -9   4   1        132.18        134.80         4.29 o
  -8   4   1        190.30        197.60         4.16 o
  -7   4   1       1309.08       1331.58        13.57 o
  -6   4   1        128.88        131.81         2.40 o
  -5   4   1       1802.43       1811.07        15.72 o
  -4   4   1        162.38        162.89         2.22 o
  -3   4   1         45.00         64.32         1.20 o
  -2   4   1        751.19        835.50         6.64 o
  -1   4   1        786.02        895.82         8.01 o
   0   4   1         10.93          3.28         0.49 o
   1   4   1        809.69        801.93         6.97 o
   2   4   1       2981.18       2843.94        25.73 o
   3   4   1       1110.66       1043.30        11.79 o
   4   4   1       4914.99       4876.67        51.22 o
   5   4   1         80.55         66.59         2.06 o
   6   4   1       2549.03       2598.14        29.17 o
   7   4   1        127.44        114.52         3.21 o
   8   4   1        996.98       1005.60        14.19 o
   9   4   1        234.97        231.62         5.43 o
  10   4   1        209.81        205.07         5.80 o
  11   4   1          3.95          2.69         2.45 o
  12   4   1          6.46          9.87         3.46 o
 -12   5   1         64.35         61.56         5.30 o
 -11   5   1          2.50          1.35         2.05 o
 -10   5   1        270.62        287.20         6.48 o
  -9   5   1         55.82         49.20         3.02 o
  -8   5   1        166.04        179.56         4.05 o
  -7   5   1         19.80         21.10         1.69 o
  -6   5   1        392.31        420.47         4.61 o
  -5   5   1        207.37        212.94         3.75 o
  -4   5   1        461.72        450.54         5.00 o
  -3   5   1         24.96         25.76         1.06 o
  -2   5   1        991.44       1042.82         8.88 o
  -1   5   1        133.62        151.97         2.07 o
   0   5   1        460.81        442.83         4.73 o
   1   5   1        506.21        465.41         4.68 o
   2   5   1        983.46       1022.29         8.93 o
   3   5   1       7528.16       7406.47        70.86 o
   4   5   1        773.57        826.75         9.08 o
   5   5   1       3083.02       3142.05        32.89 o
   6   5   1         71.52         72.55         2.70 o
   7   5   1        132.95        139.93         3.38 o
   8   5   1        105.14        114.53         3.79 o
   9   5   1          0.04          1.00         1.51 o
  10   5   1          2.98          3.21         2.06 o
  11   5   1         78.13         82.89         5.84 o
 -12   6   1         11.07          8.83         3.40 o
 -11   6   1        100.26        101.81         6.10 o
 -10   6   1        196.68        204.74         5.69 o
  -9   6   1        137.96        134.57         4.61 o
  -8   6   1        147.58        150.60         4.06 o
  -7   6   1         70.04         64.72         2.77 o
  -6   6   1         67.29         73.46         2.64 o
  -5   6   1       1030.64       1050.67         9.65 o
  -4   6   1         70.48         75.68         1.84 o
  -3   6   1       1483.47       1437.07        17.03 o
  -2   6   1         50.58         52.77         1.53 o
  -1   6   1         63.98         42.02         1.42 o
   0   6   1       1688.81       1719.77        14.73 o
   1   6   1        453.39        504.07         4.54 o
   2   6   1       5509.59       5550.31        61.39 o
   3   6   1          4.73          8.03         0.88 o
   4   6   1       1353.57       1393.89        18.52 o
   5   6   1        330.50        328.56         4.43 o
   6   6   1        208.45        208.53         3.85 o
   7   6   1        682.75        694.01         8.74 o
   8   6   1         87.98         96.34         3.66 o
   9   6   1          9.36          8.60         1.89 o
  10   6   1         92.20        104.78         5.90 o
  11   6   1         23.33         20.85         3.87 o
 -11   7   1          0.27         -0.01         2.69 o
 -10   7   1         61.37         66.52         4.57 o
  -9   7   1          7.07          3.61         1.66 o
  -8   7   1        452.91        439.20         6.99 o
  -7   7   1         32.68         29.45         2.27 o
  -6   7   1        292.91        295.35         4.84 o
  -5   7   1         25.35         24.46         1.71 o
  -4   7   1        458.17        497.95         7.40 o
  -3   7   1         18.17         18.88         1.30 o
  -2   7   1       1795.19       1925.07        19.12 o
  -1   7   1          0.79          0.18         0.51 o
   0   7   1        122.12        139.42         2.36 o
   1   7   1        985.81       1023.24        11.18 o
   2   7   1          5.74          8.41         1.03 o
   3   7   1       1655.23       1711.79        17.76 o
   4   7   1         17.36         18.62         1.59 o
   5   7   1        835.34        851.42         8.35 o
   6   7   1          2.87          3.59         1.20 o
   7   7   1          0.14          0.06         1.17 o
   8   7   1         39.07         43.41         2.92 o
   9   7   1          0.19          0.91         1.69 o
  10   7   1         42.02         46.38         4.74 o
  11   7   1         37.26         33.57         4.60 o
 -11   8   1        101.04        105.80         7.76 o
 -10   8   1         42.65         40.86         4.21 o
  -9   8   1          7.13          7.98         2.12 o
  -8   8   1          1.94          1.36         1.50 o
  -7   8   1        756.60        780.94         9.89 o
  -6   8   1        184.77        181.80         4.33 o
  -5   8   1        128.29        128.77         3.39 o
  -4   8   1         48.62         35.14         1.99 o
  -3   8   1         53.97         55.70         2.23 o
  -2   8   1          7.78          4.79         0.89 o
  -1   8   1        412.85        401.48        16.84 o
   0   8   1         26.63         37.70         2.02 o
   1   8   1        245.93        237.84         3.63 o
   2   8   1         82.67         85.34         2.57 o
   3   8   1        133.88        131.24         3.05 o
   4   8   1          0.35          0.07         0.99 o
   5   8   1         44.17         42.81         2.50 o
   6   8   1         92.46         89.31         3.72 o
   7   8   1        111.99        110.77         4.61 o
   8   8   1         14.67         16.10         2.27 o
   9   8   1          2.47          2.48         2.44 o
  10   8   1          7.69          4.05         2.83 o
 -10   9   1          9.40          9.37         3.11 o
  -9   9   1          9.54          9.19         2.66 o
  -8   9   1         44.02         50.26         3.48 o
  -7   9   1         40.11         38.77         2.91 o
  -6   9   1          0.00          1.37         1.36 o
  -5   9   1         31.05         20.67         2.05 o
  -4   9   1         53.11         57.56         2.65 o
  -3   9   1         80.86         66.98         2.84 o
  -2   9   1        762.99        786.93         8.83 o
  -1   9   1         21.80         23.86         1.53 o
   0   9   1          4.97          7.25         1.14 o
   1   9   1        905.33        907.86         7.61 o
   2   9   1          7.67          6.07         1.20 o
   3   9   1        525.98        532.69         6.27 o
   4   9   1         55.85         59.97         2.99 o
   5   9   1         37.70         38.78         2.79 o
   6   9   1        127.75        122.11         4.57 o
   7   9   1         67.74         64.81         3.80 o
   8   9   1         38.60         33.64         3.44 o
   9   9   1          5.00          5.11         2.63 o
  10   9   1          4.28          2.66         3.23 o
  -9  10   1         78.39         75.20         6.05 o
  -8  10   1          0.17          1.38         1.92 o
  -7  10   1        242.59        261.80         6.84 o
  -6  10   1         29.78         25.64         2.70 o
  -5  10   1         50.97         50.26         3.35 o
  -4  10   1         35.22         35.97         2.69 o
  -3  10   1        500.31        493.88         6.80 o
  -2  10   1        283.00        291.37         4.93 o
  -1  10   1        139.71        141.14         3.47 o
   0  10   1        262.91        267.68         4.64 o
   1  10   1          8.00          8.69         1.41 o
   2  10   1        321.96        327.22         5.97 o
   3  10   1        596.44        618.82         8.30 o
   4  10   1        420.77        429.60         7.47 o
   5  10   1         66.52         65.41         3.81 o
   6  10   1         11.50         10.64         2.17 o
   7  10   1         38.52         31.03         3.39 o
   8  10   1        128.10        127.14         7.04 o
   9  10   1         22.83         18.15         3.68 o
  -8  11   1         52.59         51.26         4.83 o
  -7  11   1         33.83         35.08         3.74 o
  -6  11   1         24.84         20.88         3.09 o
  -5  11   1          0.18          0.98         1.64 o
  -4  11   1        592.64        599.54         8.72 o
  -3  11   1        333.52        337.32         6.25 o
  -2  11   1         90.20         93.55         3.84 o
  -1  11   1        195.79        208.10         4.71 o
   0  11   1         84.70         91.40         3.71 o
   1  11   1        763.91        799.56         9.02 o
   2  11   1        200.30        204.94         5.18 o
   3  11   1        608.43        632.12         8.82 o
   4  11   1        416.65        440.67         8.01 o
   5  11   1        174.11        180.21         5.88 o
   6  11   1          5.38          5.83         2.52 o
   7  11   1        160.75        158.06         7.50 o
   8  11   1         98.87         96.93         6.46 o
  -7  12   1        195.41        229.36         7.98 o
  -6  12   1          2.42          2.64         2.58 o
  -5  12   1         28.57         25.43         3.33 o
  -4  12   1          7.64          8.43         2.13 o
  -3  12   1         24.20         24.35         2.62 o
  -2  12   1        352.61        372.05         6.82 o
  -1  12   1        308.35        306.62         5.97 o
   0  12   1        144.18        156.94         4.39 o
   1  12   1          0.12          2.15         1.53 o
   2  12   1        758.94        781.74        12.05 o
   3  12   1         72.07         65.13         3.87 o
   4  12   1        316.43        332.30         8.93 o
   5  12   1         70.23         69.53         5.28 o
   6  12   1        739.67        783.22        14.03 o
   7  12   1        139.51        132.88         7.44 o
  -6  13   1        335.48        351.58        10.04 o
  -5  13   1          5.91          2.18         2.58 o
  -4  13   1         80.92         76.31         5.48 o
  -3  13   1         51.66         50.99         4.51 o
  -2  13   1        180.90        186.39         6.17 o
  -1  13   1         57.01         51.68         3.54 o
   0  13   1        111.71        109.52         5.33 o
   1  13   1         70.15         72.51         5.14 o
   2  13   1        128.11        131.88         6.78 o
   3  13   1         97.13         99.36         5.70 o
   4  13   1          0.01          2.92         2.57 o
   5  13   1        505.74        522.54        11.84 o
  -4  14   1         14.24         15.26         3.44 o
  -3  14   1        218.11        209.42         7.99 o
  -2  14   1         13.89          6.49         2.99 o
  -1  14   1        173.08        178.07         8.39 o
   0  14   1        114.33        107.16         6.46 o
   1  14   1        117.30        111.10         6.97 o
   2  14   1         40.29         42.52         4.46 o
   3  14   1         82.32         72.98         5.63 o
 -13   0   2          0.14          4.63         4.62 o
 -12   0   2        170.62        166.48         9.35 o
 -11   0   2        315.88        318.41         9.24 o
 -10   0   2        123.69        136.82         5.03 o
  -9   0   2         80.38         80.47         4.16 o
  -8   0   2         25.32         36.65         2.89 o
  -7   0   2         41.21         40.16         2.40 o
  -6   0   2        114.57        131.10         3.01 o
  -5   0   2       1752.74       1712.21        22.07 o
  -4   0   2         30.30         29.10         1.41 o
  -3   0   2        542.70        483.87         8.50 o
  -2   0   2       3360.57       3372.43        47.09 o
  -1   0   2       3048.81       3011.64        26.72 o
   0   0   2       3874.36       3300.51       200.65 o
   1   0   2      17332.96      16215.00       258.25 o
   2   0   2          3.50          7.07         0.67 o
   3   0   2        301.27        232.15         4.21 o
   4   0   2        713.41        620.55        43.85 o
   5   0   2       3209.16       3272.90        41.39 o
   6   0   2        534.20        488.35         6.29 o
   7   0   2       1080.12        998.21        10.41 o
   8   0   2        348.00        321.64         8.01 o
   9   0   2        248.08        230.97         8.15 o
  10   0   2          0.62          2.72         2.56 o
  11   0   2         52.73         63.36         9.31 o
  12   0   2        166.29        218.23        22.68 o
 -13   1   2        124.17        140.82         8.19 o
 -12   1   2         37.39         28.87         3.20 o
 -11   1   2        121.35        116.60         4.73 o
 -10   1   2          5.99          2.17         1.22 o
  -9   1   2        319.56        319.14         4.80 o
  -8   1   2         27.82         24.50         1.60 o
  -7   1   2          1.13          0.69         0.66 o
  -6   1   2       1299.93       1364.49         9.20 o
  -5   1   2        332.32        342.45         3.29 o
  -4   1   2       1232.99       1292.70         9.60 o
  -3   1   2         65.94         70.22         1.07 o
  -2   1   2      21845.88      21558.01       140.46 o
  -1   1   2        964.77        823.10        49.69 o
   0   1   2      19928.72      19657.10       155.49 o
   1   1   2       1189.16       1137.38        10.56 o
   2   1   2       1183.36       1062.26        10.81 o
   3   1   2        155.17        181.16         3.15 o
   4   1   2       1840.64       1662.13        19.30 o
   5   1   2        261.53        218.24         2.57 o
   6   1   2       1506.43       1471.13        11.03 o
   7   1   2        870.96        860.26         7.04 o
   8   1   2          1.05          1.71         1.29 o
   9   1   2        113.16        104.78         4.47 o
  10   1   2         19.79         13.84         2.43 o
  11   1   2          3.45          0.75         2.77 o
  12   1   2         20.96         23.88         4.82 o
 -13   2   2         11.16          9.50         3.20 o
 -12   2   2         56.79         51.18         3.97 o
 -11   2   2          3.64         -0.49         1.50 o
 -10   2   2        521.89        505.43         7.21 o
  -9   2   2        220.32        196.11         3.92 o
  -8   2   2        547.23        522.59         5.44 o
  -7   2   2        625.81        636.31         6.18 o
  -6   2   2       2392.24       2441.56        14.71 o
  -5   2   2        740.28        769.58         5.91 o
  -4   2   2        619.29        615.00         4.63 o
  -3   2   2        110.38        130.19         1.37 o
  -2   2   2       4192.42       4377.78        22.56 o
  -1   2   2       3611.00       3489.02        25.76 o
   0   2   2      14492.56      13405.18       297.66 o
   1   2   2        603.63        473.70        15.41 o
   2   2   2        319.33        303.91        12.18 o
   3   2   2       3189.02       2997.90        37.44 o
   4   2   2         18.00         20.21         0.88 o
   5   2   2        691.21        610.11         5.85 o
   6   2   2        870.93        846.78        10.08 o
   7   2   2         47.50         55.41         2.56 o
   8   2   2         91.98         76.86         3.42 o
   9   2   2        219.87        199.59         5.28 o
  10   2   2        183.91        189.20         5.61 o
  11   2   2         13.55         21.20         4.49 o
  12   2   2         29.27         30.31         5.21 o
 -13   3   2         37.97         33.17         4.33 o
 -12   3   2         33.44         29.75         3.62 o
 -11   3   2        146.57        149.15         5.21 o
 -10   3   2         75.65         72.04         3.63 o
  -9   3   2        191.41        191.26         4.05 o
  -8   3   2        111.47        117.42         2.81 o
  -7   3   2        141.83        138.40         2.63 o
  -6   3   2        241.98        214.91         2.72 o
  -5   3   2        275.41        263.20         2.66 o
  -4   3   2        182.40        206.84         1.94 o
  -3   3   2          0.24          0.54         0.33 o
  -2   3   2        149.76        176.93         2.20 o
  -1   3   2       8065.11       8496.62        53.50 o
   0   3   2       2261.90       2266.22        18.99 o
   1   3   2          3.25          5.05         0.45 o
   2   3   2          9.95          5.42         0.49 o
   3   3   2       4847.41       5013.25        51.61 o
   4   3   2       1481.85       1381.45        16.43 o
   5   3   2         78.01        102.17         2.17 o
   6   3   2        856.62        863.55        10.48 o
   7   3   2       2985.65       2967.71        31.12 o
   8   3   2        285.97        271.09         5.04 o
   9   3   2         42.87         49.22         3.40 o
  10   3   2         41.65         32.61         3.22 o
  11   3   2         15.38         14.87         3.68 o
  12   3   2          0.22         -1.03         3.34 o
 -13   4   2         40.25         40.18         5.72 o
 -12   4   2         36.45         26.40         3.89 o
 -11   4   2        135.27        126.29         5.69 o
 -10   4   2         63.09         64.52         3.66 o
  -9   4   2        629.20        649.66         8.47 o
  -8   4   2        110.15        107.23         3.04 o
  -7   4   2         14.80          9.39         1.05 o
  -6   4   2        193.31        180.26         2.78 o
  -5   4   2        215.13        220.48         2.63 o
  -4   4   2         28.61         15.75         0.67 o
  -3   4   2        250.87        281.23         2.33 o
  -2   4   2       1411.43       1402.89        16.91 o
  -1   4   2          0.06          0.21         0.35 o
   0   4   2       5309.88       5450.98        37.72 o
   1   4   2          1.35          3.05         0.50 o
   2   4   2       2552.92       2668.47        21.18 o
   3   4   2        410.16        448.86         5.53 o
   4   4   2         40.80         27.76         1.20 o
   5   4   2       1437.23       1538.80        19.92 o
   6   4   2        533.78        559.58         6.87 o
   7   4   2        318.25        307.79         4.69 o
   8   4   2         71.52         60.50         3.11 o
   9   4   2        118.27         95.09         4.47 o
  10   4   2         13.11          6.03         2.51 o
  11   4   2        109.62        124.69         7.92 o
 -12   5   2          5.80          7.74         3.03 o
 -11   5   2        199.72        216.51         6.90 o
 -10   5   2          0.69          1.29         1.51 o
  -9   5   2        166.55        174.66         4.53 o
  -8   5   2        383.13        382.68         5.58 o
  -7   5   2         53.10         57.04         2.39 o
  -6   5   2        297.78        296.08         3.81 o
  -5   5   2        522.59        506.35         4.39 o
  -4   5   2        339.71        337.49         2.93 o
  -3   5   2       2907.38       3078.63        23.63 o
  -2   5   2        196.77        210.25         5.71 o
  -1   5   2        218.21        234.43         3.53 o
   0   5   2        608.25        649.42         6.19 o
   1   5   2       2172.51       2280.78        21.72 o
   2   5   2       1024.65        994.73        10.99 o
   3   5   2        236.22        252.29         3.37 o
   4   5   2       1009.51        970.53        11.93 o
   5   5   2        304.63        349.25         4.93 o
   6   5   2         14.37         17.03         1.56 o
   7   5   2        231.06        234.04         4.28 o
   8   5   2        196.01        192.24         4.39 o
   9   5   2         27.54         21.84         2.46 o
  10   5   2        106.94        103.30         6.02 o
  11   5   2          6.54          2.47         3.12 o
 -12   6   2        131.40        151.71         8.18 o
 -11   6   2         26.86         26.23         3.74 o
 -10   6   2          6.32          4.53         1.74 o
  -9   6   2        113.20        120.74         4.40 o
  -8   6   2         27.02         30.10         2.31 o
  -7   6   2        108.47        106.72         3.09 o
  -6   6   2        157.41        172.93         3.33 o
  -5   6   2        277.32        265.12         3.58 o
  -4   6   2        440.91        491.46         4.42 o
  -3   6   2        155.91        149.98         2.11 o
  -2   6   2        137.51        144.27         2.67 o
  -1   6   2        118.25        150.76         2.11 o
   0   6   2       1325.19       1416.32        11.19 o
   1   6   2       1258.86       1194.75        12.49 o
   2   6   2        112.42        110.02         2.06 o
   3   6   2       2283.90       2283.92        23.33 o
   4   6   2        846.60        856.37         9.86 o
   5   6   2        819.78        848.47         9.73 o
   6   6   2         61.08         59.37         2.50 o
   7   6   2         37.15         31.68         2.16 o
   8   6   2        170.81        190.86         4.58 o
   9   6   2         11.88         10.25         2.08 o
  10   6   2        115.68        117.63         7.31 o
  11   6   2         12.54         13.18         4.29 o
 -11   7   2        567.31        614.01        13.16 o
 -10   7   2         14.83         10.60         2.57 o
  -9   7   2         23.56         29.59         2.62 o
  -8   7   2          1.90          1.31         1.38 o
  -7   7   2        192.81        196.89         4.44 o
  -6   7   2        320.18        338.11         4.91 o
  -5   7   2          4.38          4.24         1.03 o
  -4   7   2        868.90        884.54        11.87 o
  -3   7   2         69.69         74.86         2.08 o
  -2   7   2         35.80         40.22         1.59 o
  -1   7   2          2.91          3.65         0.65 o
   0   7   2        708.54        684.35         7.70 o
   1   7   2         14.14         15.16         1.17 o
   2   7   2       6553.86       6729.54        66.98 o
   3   7   2         13.97         21.02         1.48 o
   4   7   2        866.32        906.60        10.34 o
   5   7   2         70.52         72.57         3.04 o
   6   7   2          3.25          1.63         1.16 o
   7   7   2          2.01          0.69         1.31 o
   8   7   2         46.30         49.34         3.13 o
   9   7   2        361.57        391.94        10.14 o
  10   7   2         68.96         59.50         6.27 o
 -11   8   2         31.76         31.54         4.77 o
 -10   8   2         57.74         47.65         4.63 o
  -9   8   2          0.02          0.91         1.68 o
  -8   8   2         91.21         97.34         4.35 o
  -7   8   2         45.25         42.48         2.94 o
  -6   8   2        646.63        678.09         7.52 o
  -5   8   2        450.16        453.12         5.67 o
  -4   8   2        683.43        720.97         8.32 o
  -3   8   2        426.77        421.78         4.96 o
  -2   8   2        125.26        138.74         2.93 o
  -1   8   2        628.70        639.49         7.20 o
   0   8   2         11.35         13.64         1.30 o
   1   8   2       4985.92       5122.20        46.17 o
   2   8   2        232.45        233.48         3.62 o
   3   8   2       1966.47       2000.51        13.08 o
   4   8   2        297.72        310.98         5.04 o
   5   8   2         38.98         43.19         2.59 o
   6   8   2          0.71          0.96         1.35 o
   7   8   2         32.64         23.78         2.39 o
   8   8   2         91.76         87.60         4.40 o
   9   8   2         80.47         80.06         7.59 o
  10   8   2        214.82        229.42         9.67 o
 -10   9   2         34.08         28.53         3.96 o
  -9   9   2         85.81         88.26         6.42 o
  -8   9   2        193.28        191.29         5.46 o
  -7   9   2         18.92         16.49         2.19 o
  -6   9   2         54.65         53.62         3.10 o
  -5   9   2          0.45          0.83         1.14 o
  -4   9   2        467.92        496.50         6.59 o
  -3   9   2        121.68        122.58         3.25 o
  -2   9   2       1142.54       1140.82        10.32 o
  -1   9   2         50.05         55.15         2.18 o
   0   9   2        215.23        214.15         3.66 o
   1   9   2        124.82        135.45         3.06 o
   2   9   2        659.21        681.26         7.18 o
   3   9   2        325.03        367.44         5.36 o
   4   9   2       1875.47       1909.72        16.88 o
   5   9   2          1.26          0.73         1.37 o
   6   9   2        629.06        616.04         8.54 o
   7   9   2         44.40         40.24         3.16 o
   8   9   2        178.07        184.12         7.28 o
   9   9   2        248.14        258.39         8.70 o
 -10  10   2         93.52        103.40         6.78 o
  -9  10   2          2.91          4.05         2.61 o
  -8  10   2        112.95        115.56         6.23 o
  -7  10   2         19.39         18.42         2.48 o
  -6  10   2          0.52          0.43         1.51 o
  -5  10   2        109.30        113.36         4.54 o
  -4  10   2        202.55        192.61         4.56 o
  -3  10   2         15.11         14.77         1.79 o
  -2  10   2        329.44        335.38         5.19 o
  -1  10   2        498.59        488.17        19.52 o
   0  10   2        550.37        580.89         6.43 o
   1  10   2       1727.57       1777.16        17.64 o
   2  10   2        204.71        209.05         4.81 o
   3  10   2        718.34        710.22         8.67 o
   4  10   2        146.28        152.70         4.69 o
   5  10   2         64.42         57.75         3.48 o
   6  10   2        597.88        617.25         9.97 o
   7  10   2        178.52        199.95         6.89 o
   8  10   2         36.39         29.38         3.96 o
  -9  11   2          9.36          9.36         3.12 o
  -8  11   2        134.64        147.77         7.73 o
  -7  11   2        261.46        290.39         8.18 o
  -6  11   2         32.06         23.25         3.20 o
  -5  11   2          2.85          5.19         1.73 o
  -4  11   2        392.26        385.06         6.77 o
  -3  11   2          9.19          8.34         1.75 o
  -2  11   2         37.72         35.24         2.59 o
  -1  11   2         18.27         14.18         1.85 o
   0  11   2         13.30         10.39         1.56 o
   1  11   2        477.65        485.83         7.25 o
   2  11   2          0.32          1.39         1.46 o
   3  11   2          5.01          6.94         1.77 o
   4  11   2         63.17         51.74         3.54 o
   5  11   2        110.75        108.59         5.89 o
   6  11   2         54.28         50.48         4.97 o
   7  11   2         55.01         46.97         4.62 o
  -8  12   2          0.18          0.58         2.77 o
  -7  12   2         39.26         40.67         4.25 o
  -6  12   2         17.95         12.98         3.11 o
  -5  12   2         68.66         62.94         4.43 o
  -4  12   2        339.82        307.32         6.98 o
  -3  12   2         28.65         27.04         2.55 o
  -2  12   2         92.12         87.19         4.08 o
  -1  12   2         23.71         17.36         2.43 o
   0  12   2          0.34         -0.65         1.39 o
   1  12   2         72.92         75.22         3.89 o
   2  12   2         29.46         24.01         2.57 o
   3  12   2         21.66         17.32         2.61 o
   4  12   2         60.51         57.47         4.72 o
   5  12   2         71.67         63.47         5.04 o
   6  12   2         63.31         74.47         6.01 o
  -6  13   2          0.69         -1.26         2.56 o
  -5  13   2        363.54        371.06        10.16 o
  -4  13   2          0.08         -0.31         2.24 o
  -3  13   2         15.92         12.66         2.80 o
  -2  13   2          0.23          0.21         1.74 o
  -1  13   2         28.57         28.69         2.81 o
   0  13   2        108.67        110.45         5.31 o
   1  13   2        227.85        234.56         7.70 o
   2  13   2          1.46          1.52         2.23 o
   3  13   2          4.83          6.75         2.64 o
   4  13   2        163.75        173.37         7.81 o
   5  13   2          2.19          1.78         2.66 o
  -4  14   2          3.11          0.30         2.49 o
  -3  14   2        230.24        231.74         8.34 o
  -2  14   2         65.58         65.20         5.52 o
  -1  14   2         20.23         19.26         3.40 o
   0  14   2         47.11         40.18         4.42 o
   1  14   2         80.53         79.29         5.57 o
   2  14   2         26.97         26.47         3.82 o
   3  14   2         29.74         22.30         4.04 o
 -13   1   3          0.07          3.55         2.73 o
 -12   1   3         27.74         19.55         2.80 o
 -11   1   3         15.11         14.28         1.96 o
 -10   1   3        449.96        441.86         6.33 o
  -9   1   3       1086.13       1091.26        11.14 o
  -8   1   3        258.46        248.65         3.98 o
  -7   1   3        407.25        442.04         4.42 o
  -6   1   3        128.21        157.23         2.30 o
  -5   1   3          3.11          4.89         0.66 o
  -4   1   3        814.24        819.68         6.97 o
  -3   1   3        597.14        605.54         4.65 o
  -2   1   3          6.24          8.22         0.47 o
  -1   1   3      12098.73      12223.01        68.74 o
   0   1   3        140.11        168.72         4.36 o
   1   1   3         20.73         25.33         1.06 o
   2   1   3       1263.08       1188.83        15.11 o
   3   1   3        246.57        243.07         3.16 o
   4   1   3          0.02          2.84         0.56 o
   5   1   3        312.45        343.85         3.50 o
   6   1   3        141.26        131.14         4.69 o
   7   1   3         40.30         32.65         2.51 o
   8   1   3         90.45         90.89         4.06 o
   9   1   3         10.21          4.48         2.07 o
  10   1   3         39.68         39.14         4.23 o
  11   1   3         12.56         12.24         3.81 o
 -13   2   3         11.53         12.71         3.28 o
 -12   2   3        265.56        255.27         6.64 o
 -11   2   3          0.04          1.14         1.56 o
 -10   2   3        294.22        298.19         5.22 o
  -9   2   3         48.72         48.88         2.47 o
  -8   2   3        716.20        700.37         7.39 o
  -7   2   3       2310.72       2345.61        18.42 o
  -6   2   3        161.01        148.35         2.20 o
  -5   2   3       1769.15       1765.89        10.79 o
  -4   2   3        846.28        944.53         5.92 o
  -3   2   3       2912.49       2966.09        14.41 o
  -2   2   3       4078.03       4349.47        19.91 o
  -1   2   3      10627.86      10683.85        72.28 o
   0   2   3        348.50        325.59         2.46 o
   1   2   3         15.23         15.78         0.67 o
   2   2   3        377.40        371.66         5.08 o
   3   2   3       1434.15       1354.91        12.61 o
   4   2   3         17.29         16.90         0.98 o
   5   2   3       1663.60       1608.80        19.79 o
   6   2   3        286.96        227.45        10.34 o
   7   2   3        913.25        893.78        13.15 o
   8   2   3        864.11        806.77         9.71 o
   9   2   3         85.36         81.87         4.57 o
  10   2   3          2.14          2.97         2.92 o
  11   2   3         64.70         72.32         6.92 o
 -13   3   3         90.96         87.36         6.10 o
 -12   3   3          5.36          5.51         2.33 o
 -11   3   3        662.21        715.95        12.61 o
 -10   3   3        246.36        243.13         5.31 o
  -9   3   3        703.58        643.62        20.53 o
  -8   3   3          0.01          0.71         0.77 o
  -7   3   3       1012.42        950.67        16.39 o
  -6   3   3        119.34        145.16         2.15 o
  -5   3   3        379.13        451.72         3.25 o
  -4   3   3         29.33         32.10         1.05 o
  -3   3   3         23.16         19.02         0.72 o
  -2   3   3       6943.92       7360.02        48.66 o
  -1   3   3        703.93        720.03        14.80 o
   0   3   3        509.80        611.20         5.66 o
   1   3   3         48.85         60.67         2.09 o
   2   3   3        544.66        456.55         6.58 o
   3   3   3        165.64        214.87         2.77 o
   4   3   3       8269.23       7731.86       219.79 o
   5   3   3          0.66          1.24         0.71 o
   6   3   3       5827.64       5634.69        71.98 o
   7   3   3         88.97         90.51         3.21 o
   8   3   3       1101.92       1136.00        14.79 o
   9   3   3         72.72         55.25         4.20 o
  10   3   3         18.62         11.98         3.26 o
  11   3   3          4.80          4.83         3.44 o
 -13   4   3        122.01        121.67         7.21 o
 -12   4   3        274.27        315.97         9.11 o
 -11   4   3         54.46         65.69         4.18 o
 -10   4   3       1168.34       1189.86        16.40 o
  -9   4   3        237.78        251.36         4.77 o
  -8   4   3        455.02        437.76         6.09 o
  -7   4   3         14.55         17.06         1.28 o
  -6   4   3        332.76        307.24         3.49 o
  -5   4   3        180.84        208.56         2.38 o
  -4   4   3        248.32        264.43         2.25 o
  -3   4   3        178.61        205.29         3.99 o
  -2   4   3        371.86        401.12         3.03 o
  -1   4   3       3194.58       3284.84        19.76 o
   0   4   3       1204.16       1308.81        25.99 o
   1   4   3       2738.22       2814.99        17.67 o
   2   4   3       1652.97       1715.25        17.64 o
   3   4   3       6507.85       6609.86        55.52 o
   4   4   3        497.80        530.85         6.67 o
   5   4   3       4197.50       4208.38        46.73 o
   6   4   3        616.33        579.53         6.61 o
   7   4   3        245.96        261.60         4.62 o
   8   4   3          4.10          0.12         1.32 o
   9   4   3        337.34        346.30         8.32 o
  10   4   3         45.82         54.59         5.40 o
  11   4   3         10.12          6.93         3.36 o
 -12   5   3        443.13        475.65        11.18 o
 -11   5   3         74.40         61.81         4.36 o
 -10   5   3        114.79        108.11         4.62 o
  -9   5   3        758.06        783.33        10.37 o
  -8   5   3        412.67        402.85         5.41 o
  -7   5   3       1945.90       1908.95        13.63 o
  -6   5   3        485.64        505.81         5.57 o
  -5   5   3        689.61        686.35         5.75 o
  -4   5   3       1355.01       1465.15        10.16 o
  -3   5   3        882.40        968.89         7.85 o
  -2   5   3       1064.94       1162.02        10.18 o
  -1   5   3        162.82        179.39         1.94 o
   0   5   3        216.44        200.88         2.08 o
   1   5   3        254.13        269.44         2.87 o
   2   5   3       1376.91       1289.77        11.83 o
   3   5   3        402.43        390.94         4.02 o
   4   5   3       1634.23       1563.43        26.33 o
   5   5   3         36.34         32.59         1.89 o
   6   5   3       1105.92       1162.97        11.68 o
   7   5   3         95.01         90.03         3.41 o
   8   5   3        564.14        582.30         7.70 o
   9   5   3         55.85         46.70         4.33 o
  10   5   3        158.71        186.20        11.40 o
  11   5   3          1.90          7.57         3.61 o
 -12   6   3        239.16        254.48        12.48 o
 -11   6   3         59.77         66.26         5.18 o
 -10   6   3          1.04          3.64         1.79 o
  -9   6   3          1.11         -0.92         1.34 o
  -8   6   3         13.87         16.34         1.82 o
  -7   6   3       1119.75       1141.78        10.67 o
  -6   6   3        175.45        177.49         3.41 o
  -5   6   3        344.46        367.09         3.79 o
  -4   6   3        724.32        710.68         5.54 o
  -3   6   3        366.44        361.80         8.21 o
  -2   6   3       1323.98       1447.83        11.84 o
  -1   6   3        835.03        889.03         8.21 o
   0   6   3         94.93         74.78         1.53 o
   1   6   3        781.89        758.97         8.06 o
   2   6   3         28.15         34.69         1.53 o
   3   6   3       2721.04       2817.66        27.81 o
   4   6   3        304.83        301.70         4.35 o
   5   6   3        230.54        227.06         3.97 o
   6   6   3        118.86        105.59         2.99 o
   7   6   3       1207.41       1181.81        13.42 o
   8   6   3         72.28         67.23         3.52 o
   9   6   3        463.62        456.49        11.27 o
  10   6   3          3.48          4.84         3.48 o
 -12   7   3          7.47          6.29         3.31 o
 -11   7   3         80.82         79.09         6.02 o
 -10   7   3         53.91         63.00         4.46 o
  -9   7   3        110.51         98.42         4.49 o
  -8   7   3        180.19        176.32         4.64 o
  -7   7   3          5.51          3.48         1.34 o
  -6   7   3         45.04         48.12         2.33 o
  -5   7   3         60.40         50.86         2.08 o
  -4   7   3        171.18        166.43         2.73 o
  -3   7   3          6.89          9.53         0.87 o
  -2   7   3          1.52          1.28         0.55 o
  -1   7   3        243.71        247.68         3.57 o
   0   7   3        602.88        585.12         6.30 o
   1   7   3        437.28        479.63         5.54 o
   2   7   3       1688.07       1767.46        15.50 o
   3   7   3         33.50         34.99         1.97 o
   4   7   3         80.97         88.86         3.11 o
   5   7   3         33.70         30.44         2.05 o
   6   7   3          4.07          3.84         1.34 o
   7   7   3         34.64         33.84         2.61 o
   8   7   3         49.88         53.83         3.56 o
   9   7   3          5.07          4.72         2.65 o
  10   7   3        199.33        196.80        10.80 o
 -11   8   3         17.32         15.21         3.84 o
 -10   8   3         63.46         63.44         5.06 o
  -9   8   3        110.69        116.95         5.19 o
  -8   8   3         38.72         29.48         2.72 o
  -7   8   3        102.99         95.87         3.84 o
  -6   8   3        317.01        325.16         5.30 o
  -5   8   3        122.55        147.38         3.37 o
  -4   8   3          0.87          1.45         0.89 o
  -3   8   3         69.73         68.40         2.34 o
  -2   8   3        474.00        465.55        16.86 o
  -1   8   3         66.96         70.00         2.40 o
   0   8   3        161.00        155.67         2.95 o
   1   8   3          5.30          2.41         0.89 o
   2   8   3          7.91          9.30         1.27 o
   3   8   3        266.90        273.14         4.90 o
   4   8   3        803.33        842.30         8.23 o
   5   8   3         24.94         20.58         2.12 o
   6   8   3        101.45        104.83         4.31 o
   7   8   3         41.08         42.32         3.07 o
   8   8   3         29.67         30.76         3.83 o
   9   8   3         71.38         76.75         6.53 o
 -10   9   3         39.32         31.33         4.32 o
  -9   9   3         63.45         64.04         4.67 o
  -8   9   3          5.72          4.46         1.81 o
  -7   9   3         43.08         51.96         3.37 o
  -6   9   3          9.89          9.34         1.66 o
  -5   9   3        394.89        391.55         5.90 o
  -4   9   3        530.26        543.94         6.43 o
  -3   9   3         17.03         12.76         1.36 o
  -2   9   3        120.52        129.30         3.40 o
  -1   9   3        121.13        129.20         2.95 o
   0   9   3         62.93         58.95         2.39 o
   1   9   3        199.52        197.68         3.83 o
   2   9   3          7.49          3.18         1.16 o
   3   9   3         75.73         74.06         3.27 o
   4   9   3         58.65         62.45         3.27 o
   5   9   3        109.72        113.00         4.49 o
   6   9   3        104.14        107.55         4.53 o
   7   9   3          0.51         -0.05         1.88 o
   8   9   3        130.54        144.60         7.88 o
   9   9   3          1.52         -0.69         3.25 o
 -10  10   3         19.05         23.25         4.10 o
  -9  10   3         61.23         61.90         5.59 o
  -8  10   3          5.49          4.37         2.32 o
  -7  10   3        194.31        187.55         5.65 o
  -6  10   3        144.54        150.07         5.27 o
  -5  10   3        219.33        210.21         4.90 o
  -4  10   3         31.26         37.40         2.57 o
  -3  10   3        124.24        129.03         3.78 o
  -2  10   3         40.29         39.22         2.48 o
  -1  10   3        152.80        151.53         3.56 o
   0  10   3          1.16          1.59         1.11 o
   1  10   3       1825.62       1873.81        12.91 o
   2  10   3        485.98        520.50         7.37 o
   3  10   3        312.46        353.62         6.57 o
   4  10   3         94.40         93.22         4.27 o
   5  10   3        118.98        126.49         4.99 o
   6  10   3         48.98         46.88         3.79 o
   7  10   3          0.02          1.62         2.39 o
   8  10   3         30.64         33.15         4.96 o
  -9  11   3        232.90        262.28         9.62 o
  -8  11   3          0.56         -0.13         2.60 o
  -7  11   3        278.11        297.95         8.23 o
  -6  11   3          0.22         -0.39         1.92 o
  -5  11   3         48.86         44.54         3.20 o
  -4  11   3         88.11         85.29         3.93 o
  -3  11   3        618.12        624.38         8.30 o
  -2  11   3        134.12        148.65         4.35 o
  -1  11   3         56.24         53.29         2.69 o
   0  11   3         31.46         27.93         2.26 o
   1  11   3        156.21        163.79         4.44 o
   2  11   3         72.86         78.27         3.80 o
   3  11   3          0.32         -0.66         1.46 o
   4  11   3        632.30        680.96        10.32 o
   5  11   3        229.94        245.85         7.95 o
   6  11   3        574.46        620.59        11.67 o
   7  11   3          4.07          5.91         3.12 o
  -8  12   3        149.27        148.10         8.77 o
  -7  12   3          0.09         -0.35         2.51 o
  -6  12   3        152.99        169.64         7.74 o
  -5  12   3          2.79          1.20         2.11 o
  -4  12   3         10.26          9.83         2.24 o
  -3  12   3          5.39          4.33         1.75 o
  -2  12   3         78.69         75.78         3.84 o
  -1  12   3         23.59         19.78         2.23 o
   0  12   3          0.12          0.84         1.43 o
   1  12   3         84.68         85.18         4.04 o
   2  12   3         18.53         19.69         2.64 o
   3  12   3        978.70       1010.62        13.57 o
   4  12   3         86.82         79.62         5.24 o
   5  12   3       1153.69       1211.11        18.25 o
   6  12   3          3.43          6.39         2.83 o
  -6  13   3          9.86          5.92         3.14 o
  -5  13   3          5.30          1.46         2.61 o
  -4  13   3        120.58        121.91         6.87 o
  -3  13   3         34.44         26.58         3.26 o
  -2  13   3        170.95        166.97         6.53 o
  -1  13   3        307.24        318.11         7.79 o
   0  13   3        141.55        148.57         5.90 o
   1  13   3         81.88         89.00         5.80 o
   2  13   3        120.34        122.07         6.17 o
   3  13   3         31.10         29.39         3.84 o
   4  13   3        189.92        228.83         8.17 o
  -4  14   3        362.99        385.48        11.25 o
  -3  14   3         43.63         37.53         4.70 o
  -2  14   3        202.76        198.97         8.05 o
  -1  14   3         26.03         24.00         3.51 o
   0  14   3          0.05          1.98         2.59 o
   1  14   3         35.46         40.24         4.58 o
   2  14   3         14.21         11.74         3.18 o
 -13   0   4        101.77         91.93         9.24 o
 -12   0   4         24.87         26.17         3.81 o
 -11   0   4        776.86        803.46        16.85 o
 -10   0   4         53.67         51.20         4.12 o
  -9   0   4       1582.89       1530.65        15.12 o
  -8   0   4         31.82         26.63         2.51 o
  -7   0   4       1387.99       1347.27        15.04 o
  -6   0   4         68.09         92.94         2.60 o
  -5   0   4        309.57        295.58         3.78 o
  -4   0   4       3066.59       2912.83        33.82 o
  -3   0   4        102.00        102.36         1.94 o
  -2   0   4       3159.10       3072.17        32.32 o
  -1   0   4         17.63         23.61         1.12 o
   0   0   4       1788.63       1991.13        20.57 o
   1   0   4        837.04        766.36        45.99 o
   2   0   4       1086.99        994.99        64.12 o
   3   0   4         14.18         20.70         1.35 o
   4   0   4         47.39         40.36         1.94 o
   5   0   4       3878.75       3789.01        46.02 o
   6   0   4         93.01         86.52         3.57 o
   7   0   4       1921.03       1904.11        32.48 o
   8   0   4        124.19        128.99         7.57 o
   9   0   4        130.01        127.79         8.31 o
  10   0   4        374.68        419.77        20.01 o
  11   0   4        182.16        193.41        14.63 o
 -13   1   4         56.48         54.49         4.96 o
 -12   1   4         89.67         85.21         4.55 o
 -11   1   4        224.54        214.74         5.11 o
 -10   1   4       1008.67       1019.48        13.56 o
  -9   1   4        284.99        267.20         4.65 o
  -8   1   4        108.90         91.40         2.70 o
  -7   1   4        210.94        193.76         2.96 o
  -6   1   4        390.27        416.20         3.54 o
  -5   1   4        218.17        201.73         2.41 o
  -4   1   4        110.77        115.32         1.61 o
  -3   1   4       5361.52       5194.85        32.11 o
  -2   1   4       2016.63       2015.80        20.98 o
  -1   1   4       2917.51       2682.44        14.32 o
   0   1   4         14.12         20.61         0.79 o
   1   1   4       2576.11       2697.47        37.66 o
   2   1   4          0.45          3.43         0.47 o
   3   1   4         35.00         45.30         1.21 o
   4   1   4         42.96         49.28         1.50 o
   5   1   4       2664.44       2584.95        28.49 o
   6   1   4        171.74        166.86         3.66 o
   7   1   4        937.25        929.35        10.36 o
   8   1   4        103.91        107.17         5.34 o
   9   1   4          2.94          3.31         2.14 o
  10   1   4        407.09        459.17        12.00 o
  11   1   4          1.53          3.70         3.48 o
 -13   2   4        220.11        214.67         8.18 o
 -12   2   4        172.01        191.88         6.18 o
 -11   2   4        423.96        444.96         7.02 o
 -10   2   4        305.45        304.91         5.40 o
  -9   2   4        204.08        209.69         3.74 o
  -8   2   4       1429.93       1393.63        12.69 o
  -7   2   4         96.55         90.63         2.32 o
  -6   2   4        249.62        210.14         2.54 o
  -5   2   4         14.53         14.29         0.83 o
  -4   2   4         12.46         15.84         0.80 o
  -3   2   4         16.11         19.31         0.84 o
  -2   2   4        366.34        332.30         8.53 o
  -1   2   4        756.35        763.65        16.22 o
   0   2   4        410.07        347.23         8.19 o
   1   2   4       2603.08       2638.38        27.18 o
   2   2   4        290.19        264.04         3.63 o
   3   2   4       1371.26       1466.81        14.36 o
   4   2   4       1338.26       1350.47        15.72 o
   5   2   4        435.35        392.55         4.64 o
   6   2   4          0.43         -0.24         0.93 o
   7   2   4       1132.37       1137.56        10.96 o
   8   2   4          5.97          9.24         2.17 o
   9   2   4        170.60        176.88         6.28 o
  10   2   4         54.84         49.06         5.54 o
  11   2   4        101.38        109.47         8.56 o
 -13   3   4          7.71          6.32         2.94 o
 -12   3   4         38.19         22.23         3.21 o
 -11   3   4         90.07         84.51         4.28 o
 -10   3   4        114.10        116.02         4.02 o
  -9   3   4        327.83        318.15         4.70 o
  -8   3   4        131.73        122.66         2.85 o
  -7   3   4        591.98        579.79         5.52 o
  -6   3   4          2.36          1.25         0.54 o
  -5   3   4          0.19          0.53         0.45 o
  -4   3   4        752.51        756.32         4.56 o
  -3   3   4        126.68        137.74         1.80 o
  -2   3   4         59.79         73.03         1.44 o
  -1   3   4        235.09        228.27         7.48 o
   0   3   4       1093.82       1129.12        10.69 o
   1   3   4          0.26          0.18         0.38 o
   2   3   4        112.71         96.50         1.67 o
   3   3   4        898.38        826.58         8.76 o
   4   3   4        163.13        170.24         2.75 o
   5   3   4         67.21         69.59         2.53 o
   6   3   4        567.96        550.45         8.53 o
   7   3   4        237.76        239.95         5.00 o
   8   3   4        635.44        619.46        12.12 o
   9   3   4         31.08         22.45         3.39 o
  10   3   4          0.41          0.67         2.88 o
  11   3   4         85.04        103.12         8.43 o
 -13   4   4         11.62          8.92         3.38 o
 -12   4   4          7.67          6.03         2.61 o
 -11   4   4         54.20         53.99         3.73 o
 -10   4   4          4.04          4.76         1.65 o
  -9   4   4         10.05         12.13         1.42 o
  -8   4   4        411.64        398.23         9.94 o
  -7   4   4         28.24         26.09         1.48 o
  -6   4   4         84.23         86.76         1.99 o
  -5   4   4        921.40        994.40         4.98 o
  -4   4   4       1444.66       1566.00         9.32 o
  -3   4   4         22.70         20.31         0.94 o
  -2   4   4        818.53        935.38         7.89 o
  -1   4   4       1190.42       1224.33         6.94 o
   0   4   4        722.51        794.75         6.41 o
   1   4   4          0.74          0.40         0.39 o
   2   4   4         13.65         12.19         1.12 o
   3   4   4        782.96        771.08         6.16 o
   4   4   4        197.00        208.64         3.26 o
   5   4   4        356.74        355.93         4.56 o
   6   4   4          3.57          1.77         0.97 o
   7   4   4        202.27        199.60         5.15 o
   8   4   4         36.44         32.73         3.12 o
   9   4   4          0.36          1.49         2.60 o
  10   4   4         86.38         96.02         7.15 o
 -12   5   4          6.69          1.46         2.76 o
 -11   5   4          0.63          1.41         2.02 o
 -10   5   4          0.25          0.63         1.50 o
  -9   5   4        411.92        403.04         6.29 o
  -8   5   4        528.42        533.76         6.08 o
  -7   5   4        970.85        995.29         8.68 o
  -6   5   4         69.91         67.98         3.07 o
  -5   5   4        523.13        517.57         4.45 o
  -4   5   4        809.47        725.80        15.30 o
  -3   5   4       2290.28       2564.15        22.55 o
  -2   5   4        160.71        168.66         2.41 o
  -1   5   4       1096.49       1148.84         9.46 o
   0   5   4       1688.37       1749.71        15.86 o
   1   5   4        585.05        552.77         7.58 o
   2   5   4        256.65        276.71         3.82 o
   3   5   4        767.82        771.86        11.22 o
   4   5   4        130.05        107.36         5.19 o
   5   5   4        127.95        109.56         4.76 o
   6   5   4        185.64        166.12         7.41 o
   7   5   4         24.25         18.50         2.21 o
   8   5   4        381.35        408.38         7.62 o
   9   5   4          6.50          4.57         2.85 o
  10   5   4          0.04          1.20         3.03 o
 -12   6   4         48.80         52.83         5.34 o
 -11   6   4        517.17        545.72        13.08 o
 -10   6   4         27.45         25.59         2.61 o
  -9   6   4        576.04        592.01         9.45 o
  -8   6   4          6.63          5.72         1.43 o
  -7   6   4        157.82        162.80         3.41 o
  -6   6   4        861.52        861.21         7.80 o
  -5   6   4         26.53         26.48         1.29 o
  -4   6   4        151.32        148.56         2.39 o
  -3   6   4        305.12        317.74         3.64 o
  -2   6   4        226.27        198.78         5.89 o
  -1   6   4       1427.42       1436.96        15.08 o
   0   6   4        154.22        173.49         3.21 o
   1   6   4        406.79        405.88         5.18 o
   2   6   4        398.38        373.07         4.16 o
   3   6   4        208.14        213.50         3.45 o
   4   6   4         50.65         57.57         2.49 o
   5   6   4        560.03        540.65         6.65 o
   6   6   4        163.88        174.96         4.15 o
   7   6   4        139.75        150.50         4.81 o
   8   6   4         12.95          9.03         2.39 o
   9   6   4        617.38        691.78        14.70 o
  10   6   4          1.83          4.89         3.57 o
 -12   7   4         18.13         24.68         4.53 o
 -11   7   4          0.26          1.10         2.77 o
 -10   7   4          0.10         -0.01         1.93 o
  -9   7   4         33.14         30.22         2.75 o
  -8   7   4         10.33         11.29         1.85 o
  -7   7   4       1043.60       1007.99        11.22 o
  -6   7   4        361.44        343.81         4.68 o
  -5   7   4       1105.25       1145.75        10.75 o
  -4   7   4          0.24          0.24         0.72 o
  -3   7   4        458.81        486.33         4.72 o
  -2   7   4        197.96        216.54         2.97 o
  -1   7   4        571.69        540.88         4.82 o
   0   7   4          3.26          0.75         0.67 o
   1   7   4       2023.63       2083.11        14.75 o
   2   7   4         80.20         78.32         2.55 o
   3   7   4        120.12        133.12         3.16 o
   4   7   4         95.73         83.54         3.20 o
   5   7   4         32.99         30.65         2.20 o
   6   7   4          0.64          3.03         1.40 o
   7   7   4        384.27        409.21         9.07 o
   8   7   4        272.98        301.83         8.34 o
   9   7   4        145.56        148.29         8.13 o
 -11   8   4        406.16        412.84        12.01 o
 -10   8   4         13.79         13.33         3.21 o
  -9   8   4         20.85         18.31         2.74 o
  -8   8   4         71.03         72.81         4.22 o
  -7   8   4        168.87        169.40         4.54 o
  -6   8   4        507.01        510.95         7.05 o
  -5   8   4         56.88         66.90         2.67 o
  -4   8   4       1051.74       1011.08        12.57 o
  -3   8   4         28.78         32.82         1.56 o
  -2   8   4          0.37          1.80         0.75 o
  -1   8   4          4.16          4.37         0.96 o
   0   8   4        211.01        205.80         3.31 o
   1   8   4        145.19        133.53         3.00 o
   2   8   4        203.38        217.78         3.95 o
   3   8   4         52.19         49.88         2.60 o
   4   8   4        129.78        133.38         3.98 o
   5   8   4         13.50         10.24         1.77 o
   6   8   4         61.21         60.94         3.60 o
   7   8   4        358.66        352.73         8.79 o
   8   8   4        273.87        294.30        13.36 o
   9   8   4        440.09        499.28        13.20 o
 -10   9   4          7.38          9.59         3.34 o
  -9   9   4          2.46          0.99         2.20 o
  -8   9   4        558.83        565.06        11.84 o
  -7   9   4        134.68        123.26         4.78 o
  -6   9   4        504.98        493.92         7.05 o
  -5   9   4        727.35        772.15         9.30 o
  -4   9   4        163.02        158.85         3.60 o
  -3   9   4         15.18         16.89         1.42 o
  -2   9   4         12.52         10.30         1.22 o
  -1   9   4        467.24        492.74         5.37 o
   0   9   4          9.22         10.23         1.31 o
   1   9   4        465.96        478.72         5.93 o
   2   9   4        106.50        103.71         3.62 o
   3   9   4          6.68          5.30         1.44 o
   4   9   4         71.03         67.07         3.57 o
   5   9   4          5.01          1.82         1.54 o
   6   9   4         71.50         79.41         4.60 o
   7   9   4        136.74        158.58         8.41 o
   8   9   4        389.09        451.39        21.50 o
 -10  10   4        297.89        321.10        10.61 o
  -9  10   4        164.99        159.10         8.19 o
  -8  10   4         90.47         93.16         6.24 o
  -7  10   4         64.09         64.62         4.21 o
  -6  10   4        192.19        186.80         5.45 o
  -5  10   4          2.96          2.21         1.52 o
  -4  10   4         52.94         48.87         3.01 o
  -3  10   4         23.90         18.29         1.88 o
  -2  10   4          8.27          8.91         1.44 o
  -1  10   4        265.94        280.02         4.64 o
   0  10   4          0.18          0.48         1.08 o
   1  10   4         24.02         24.04         2.07 o
   2  10   4        512.01        529.90         7.82 o
   3  10   4         22.13         25.21         2.52 o
   4  10   4        123.67        113.54         4.79 o
   5  10   4        101.25        101.38         5.25 o
   6  10   4         31.16         26.10         3.63 o
   7  10   4        170.55        175.23         9.35 o
  -9  11   4          0.77          2.53         3.02 o
  -8  11   4          1.68          2.35         2.83 o
  -7  11   4         77.21         83.14         5.63 o
  -6  11   4          0.04         -1.22         1.94 o
  -5  11   4          0.02         -1.12         1.59 o
  -4  11   4        193.86        184.21         5.39 o
  -3  11   4         51.42         53.56         3.36 o
  -2  11   4         41.32         37.78         2.65 o
  -1  11   4        206.32        218.17         4.58 o
   0  11   4        117.74        116.12         4.00 o
   1  11   4        382.74        376.56         6.39 o
   2  11   4         29.66         24.63         2.55 o
   3  11   4         38.59         36.29         3.09 o
   4  11   4          2.80          2.53         2.09 o
   5  11   4          0.05          2.60         2.45 o
   6  11   4          1.28          1.04         2.70 o
  -8  12   4         81.70         77.18         6.00 o
  -7  12   4         31.78         24.75         3.80 o
  -6  12   4          3.45          0.66         2.34 o
  -5  12   4         72.47         64.53         5.03 o
  -4  12   4        211.63        200.31         6.73 o
  -3  12   4         12.56         10.31         2.52 o
  -2  12   4          1.94          3.10         1.87 o
  -1  12   4        256.31        251.61         5.55 o
   0  12   4         77.51         74.32         3.83 o
   1  12   4         16.27         11.32         2.25 o
   2  12   4         12.30         11.14         2.58 o
   3  12   4        401.48        401.63         9.26 o
   4  12   4         43.31         33.23         3.79 o
   5  12   4        112.97         95.28         7.51 o
  -6  13   4          4.29          3.68         2.99 o
  -5  13   4         42.91         30.25         4.28 o
  -4  13   4         11.78          9.97         3.22 o
  -3  13   4         80.97         75.75         6.22 o
  -2  13   4          0.05          0.69         2.50 o
  -1  13   4         39.34         44.77         4.58 o
   0  13   4          0.05          0.46         2.29 o
   1  13   4        126.28        114.78         5.90 o
   2  13   4        114.77        113.30         6.55 o
   3  13   4        151.73        163.77         7.79 o
   4  13   4          0.47         -0.40         2.73 o
  -4  14   4         24.11         41.23        14.72 o
  -3  14   4          0.08          1.76         2.92 o
  -2  14   4         58.28         60.43         6.46 o
  -1  14   4         57.26         60.44         6.35 o
   0  14   4         38.56         36.83         5.46 o
   1  14   4          8.33         11.65         4.37 o
 -13   1   5          1.05         -2.56         2.56 o
 -12   1   5         57.23         61.44         3.67 o
 -11   1   5          8.20         10.20         1.87 o
 -10   1   5          1.42          2.51         1.42 o
  -9   1   5         67.14         79.52         3.09 o
  -8   1   5        175.99        175.42         3.22 o
  -7   1   5       1120.20       1106.27        10.70 o
  -6   1   5         12.48         21.68         1.09 o
  -5   1   5        703.08        762.87         5.43 o
  -4   1   5       1001.30        958.40         8.15 o
  -3   1   5       1653.22       1686.75         9.80 o
  -2   1   5         76.14         70.58         1.27 o
  -1   1   5        422.38        417.74         4.50 o
   0   1   5       2200.67       2228.91        19.61 o
   1   1   5         86.78        100.82         1.66 o
   2   1   5       2406.29       2381.63        31.62 o
   3   1   5        550.51        543.60        15.00 o
   4   1   5        742.61        768.08         8.79 o
   5   1   5         50.10         41.10         2.14 o
   6   1   5       1800.23       1770.26        19.29 o
   7   1   5          0.48          0.82         1.46 o
   8   1   5         11.82         13.34         2.54 o
   9   1   5        104.48         96.65         6.14 o
  10   1   5         99.23        110.36         8.11 o
 -13   2   5         17.78         13.82         3.66 o
 -12   2   5         19.17         16.34         2.79 o
 -11   2   5        194.81        183.17         4.85 o
 -10   2   5         50.61         45.92         2.77 o
  -9   2   5         40.39         34.19         2.10 o
  -8   2   5          6.72         10.74         1.29 o
  -7   2   5        657.88        609.12         5.94 o
  -6   2   5          0.11          1.49         0.57 o
  -5   2   5       2449.31       2568.26        16.28 o
  -4   2   5          0.39          0.94         0.49 o
  -3   2   5       3704.18       3917.33        20.09 o
  -2   2   5        211.23        257.78         2.40 o
  -1   2   5        118.10        141.17         1.64 o
   0   2   5        124.82        127.95         2.13 o
   1   2   5          1.28          0.15         0.39 o
   2   2   5         43.40         59.85         1.44 o
   3   2   5        497.16        465.21         8.80 o
   4   2   5        629.89        624.63         7.42 o
   5   2   5          2.61          4.07         1.13 o
   6   2   5        243.21        258.86         5.16 o
   7   2   5          1.50          0.32         1.39 o
   8   2   5        212.70        208.47         6.13 o
   9   2   5          5.17          5.81         3.14 o
  10   2   5         49.07         43.58         5.65 o
 -13   3   5          0.01         -2.06         2.60 o
 -12   3   5        218.93        229.60         8.31 o
 -11   3   5         61.46         59.26         3.83 o
 -10   3   5       2267.07       2346.40        22.80 o
  -9   3   5       1230.88       1249.17        11.19 o
  -8   3   5       3526.90       3547.49        35.66 o
  -7   3   5        125.28        121.80         2.49 o
  -6   3   5       1778.42       1774.92        14.52 o
  -5   3   5        212.40        186.02         2.25 o
  -4   3   5        855.46       1039.13         6.29 o
  -3   3   5        152.96        169.72         2.14 o
  -2   3   5        398.30        448.72        16.94 o
  -1   3   5       1474.19       1530.25         9.94 o
   0   3   5        319.79        312.65         3.22 o
   1   3   5          6.03          3.81         0.50 o
   2   3   5        152.86        158.36         2.39 o
   3   3   5        966.89        931.30        16.77 o
   4   3   5          5.13         10.72         1.15 o
   5   3   5       1142.61       1190.56        14.33 o
   6   3   5         80.63         82.37         3.57 o
   7   3   5        700.85        698.11         8.83 o
   8   3   5          1.38          0.51         1.91 o
   9   3   5        215.99        234.31         8.87 o
  10   3   5        140.05        143.04         9.46 o
 -13   4   5         26.82         24.73         4.22 o
 -12   4   5        113.19        109.03         6.91 o
 -11   4   5        399.15        414.56         9.09 o
 -10   4   5         42.53         37.82         2.70 o
  -9   4   5       1631.98       1659.50        16.12 o
  -8   4   5          0.97          1.21         0.95 o
  -7   4   5        393.12        359.15         4.31 o
  -6   4   5        175.93        165.24         2.50 o
  -5   4   5        855.50        839.44         5.39 o
  -4   4   5          3.32          4.07         0.66 o
  -3   4   5        396.83        407.61         3.83 o
  -2   4   5        742.31        750.71         6.41 o
  -1   4   5        969.09        976.37        19.89 o
   0   4   5        671.36        782.24         6.59 o
   1   4   5        405.03        418.59         6.15 o
   2   4   5        686.41        700.05         6.66 o
   3   4   5        261.26        263.18         3.56 o
   4   4   5        565.21        557.18         6.31 o
   5   4   5          2.97          3.68         1.25 o
   6   4   5       1221.59       1260.55        15.23 o
   7   4   5         26.35         19.98         2.42 o
   8   4   5         98.98        112.64         5.38 o
   9   4   5         68.57         62.70         5.65 o
  10   4   5        286.44        332.66        11.94 o
 -13   5   5         20.43         19.56         4.11 o
 -12   5   5        183.10        188.88         8.39 o
 -11   5   5        169.50        175.53         6.86 o
 -10   5   5        140.21        140.76         4.88 o
  -9   5   5         52.42         42.95         2.85 o
  -8   5   5       1534.48       1579.24        15.96 o
  -7   5   5          3.24          3.41         0.97 o
  -6   5   5       1975.41       1930.59        12.52 o
  -5   5   5          0.24          0.32         0.60 o
  -4   5   5         69.99         84.12         1.78 o
  -3   5   5        476.78        457.50         3.56 o
  -2   5   5       2960.38       2905.41        60.17 o
  -1   5   5        820.49        829.40         7.10 o
   0   5   5        165.87        140.17         3.52 o
   1   5   5       1823.07       1887.52        18.35 o
   2   5   5        863.60        915.09         7.92 o
   3   5   5        436.88        416.59        14.75 o
   4   5   5         43.54         60.09         2.62 o
   5   5   5        402.57        401.80         6.16 o
   6   5   5          0.12         -0.63         1.30 o
   7   5   5       1054.17       1092.38        19.41 o
   8   5   5          0.14          1.78         2.14 o
   9   5   5        234.44        221.59         9.00 o
  10   5   5         28.35         23.76         4.48 o
 -12   6   5         80.99         76.38         6.18 o
 -11   6   5         80.61         82.15         5.20 o
 -10   6   5         14.00         14.78         2.20 o
  -9   6   5        385.83        399.46         6.52 o
  -8   6   5        119.50        124.75         3.97 o
  -7   6   5       2714.32       2721.45        25.66 o
  -6   6   5        290.36        293.52         3.86 o
  -5   6   5       1116.69       1087.77         7.64 o
  -4   6   5         50.58         59.40         1.82 o
  -3   6   5        400.45        411.52         3.75 o
  -2   6   5        219.24        253.39         2.92 o
  -1   6   5       1678.66       1710.04        11.28 o
   0   6   5       1321.96       1326.51         8.94 o
   1   6   5          0.67         -0.54         0.61 o
   2   6   5         36.13         29.90         1.77 o
   3   6   5         54.99         55.92         3.16 o
   4   6   5        104.13        105.02         3.98 o
   5   6   5        149.31        145.37         4.97 o
   6   6   5        179.13        163.67         5.43 o
   7   6   5        110.84        100.74         4.72 o
   8   6   5        400.12        448.29        13.58 o
   9   6   5         41.33         47.75         6.74 o
 -12   7   5          7.83          3.70         3.18 o
 -11   7   5         72.16         67.64         6.00 o
 -10   7   5          2.32          4.13         2.11 o
  -9   7   5          9.56          5.30         1.77 o
  -8   7   5        313.27        280.12         5.52 o
  -7   7   5         83.98         66.26         4.39 o
  -6   7   5        669.86        613.59        24.40 o
  -5   7   5         49.60         55.33         2.64 o
  -4   7   5        126.69        127.31         2.61 o
  -3   7   5          1.15          1.31         0.69 o
  -2   7   5        229.23        217.24         3.09 o
  -1   7   5         36.95         37.79         1.68 o
   0   7   5          0.97          0.56         0.73 o
   1   7   5         31.74         36.53         1.91 o
   2   7   5        139.92        120.82         4.48 o
   3   7   5         31.42         34.21         2.15 o
   4   7   5         55.16         47.20         2.77 o
   5   7   5          5.95          4.03         1.55 o
   6   7   5          7.98          6.40         1.83 o
   7   7   5         60.46         45.48         3.83 o
   8   7   5         15.51         17.37         3.51 o
   9   7   5        132.50        127.01         7.64 o
 -11   8   5         94.46         87.08         7.00 o
 -10   8   5          8.97          9.29         3.05 o
  -9   8   5         27.55         23.08         2.98 o
  -8   8   5         49.15         46.16         3.28 o
  -7   8   5        264.16        265.05         5.76 o
  -6   8   5          0.83          1.30         1.30 o
  -5   8   5         28.45         28.95         2.22 o
  -4   8   5        219.46        193.32         3.95 o
  -3   8   5        115.40        110.96         3.01 o
  -2   8   5        323.65        345.14         4.28 o
  -1   8   5          8.67         10.16         1.19 o
   0   8   5        378.05        324.06        14.88 o
   1   8   5         32.54         29.31         1.76 o
   2   8   5        220.10        226.86         4.49 o
   3   8   5         89.41         78.88         3.49 o
   4   8   5        288.30        276.18         5.75 o
   5   8   5         17.51         23.63         2.65 o
   6   8   5         42.00         48.35         3.77 o
   7   8   5        310.42        327.33        10.83 o
   8   8   5          6.59          2.04         3.09 o
 -10   9   5          0.62          1.28         2.79 o
  -9   9   5          0.05         -0.20         2.24 o
  -8   9   5          1.75          2.31         1.75 o
  -7   9   5         39.72         32.99         2.83 o
  -6   9   5        242.76        247.82         5.68 o
  -5   9   5        382.46        358.48         6.68 o
  -4   9   5        239.52        240.19         5.17 o
  -3   9   5         78.76         66.27         3.58 o
  -2   9   5        261.17        252.31         4.45 o
  -1   9   5        677.64        645.46        11.00 o
   0   9   5        477.03        479.79         5.94 o
   1   9   5        750.23        765.60         7.59 o
   2   9   5         13.33         12.38         1.71 o
   3   9   5          1.54          0.67         1.29 o
   4   9   5        103.02        103.35         4.64 o
   5   9   5          0.10          1.25         1.70 o
   6   9   5         30.46         28.68         4.18 o
   7   9   5         12.22         14.41         3.91 o
 -10  10   5          2.81          5.94         3.54 o
  -9  10   5         18.80         18.47         3.74 o
  -8  10   5         54.66         59.00         5.21 o
  -7  10   5        302.69        319.49         7.43 o
  -6  10   5          4.44          3.36         1.80 o
  -5  10   5        721.23        751.37        10.36 o
  -4  10   5         14.45         11.37         1.93 o
  -3  10   5         40.44         34.96         2.53 o
  -2  10   5       1053.04       1025.14         9.81 o
  -1  10   5         12.15         11.38         1.68 o
   0  10   5        261.31        256.21         4.83 o
   1  10   5          3.33          1.04         1.38 o
   2  10   5          9.73          9.12         1.90 o
   3  10   5        265.10        258.87         6.16 o
   4  10   5         58.50         54.89         3.99 o
   5  10   5          0.75         -0.37         2.34 o
   6  10   5        382.67        426.99        20.36 o
   7  10   5         21.86         23.87         4.74 o
  -9  11   5         50.28         42.22         5.40 o
  -8  11   5        269.96        298.12         9.82 o
  -7  11   5         59.59         48.70         4.88 o
  -6  11   5         46.95         52.77         4.33 o
  -5  11   5          2.80          0.74         1.72 o
  -4  11   5          0.09          0.54         1.66 o
  -3  11   5         63.10         55.35         3.89 o
  -2  11   5         91.28         92.11         4.40 o
  -1  11   5          0.61          0.15         1.53 o
   0  11   5          4.49          2.94         1.73 o
   1  11   5        131.86        125.84         5.00 o
   2  11   5          1.09          1.47         1.98 o
   3  11   5        634.31        648.72        12.69 o
   4  11   5         24.97         34.96         4.60 o
   5  11   5        394.23        440.84        13.49 o
   6  11   5          0.25          4.32         3.48 o
  -7  12   5        290.55        279.23         9.72 o
  -6  12   5          2.37          1.25         2.84 o
  -5  12   5        207.69        199.30         8.69 o
  -4  12   5          0.04         -1.01         2.26 o
  -3  12   5         51.48         40.59         4.38 o
  -2  12   5         42.41         40.36         4.22 o
  -1  12   5         28.60         28.46         3.31 o
   0  12   5          2.56         -0.02         2.04 o
   1  12   5         83.32         77.41         6.92 o
   2  12   5          0.14         -1.51         2.25 o
   3  12   5          8.06          5.10         2.96 o
   4  12   5        301.23        335.39        11.82 o
  -6  13   5        197.55        209.24         9.62 o
  -5  13   5         39.32         46.49         5.43 o
  -4  13   5        328.53        355.10        11.27 o
  -3  13   5         16.99         10.23         3.51 o
  -2  13   5          2.63          2.00         2.95 o
  -1  13   5         33.77         21.01         3.85 o
   0  13   5          5.94          4.28         2.77 o
   1  13   5        125.93        122.58         7.69 o
   2  13   5          0.69         -0.51         2.82 o
   3  13   5        187.81        185.97        10.03 o
  -2  14   5        119.18        127.73         8.97 o
  -1  14   5         10.33         10.38         3.88 o
 -13   0   6          0.07          2.22         3.51 o
 -12   0   6          9.80          6.86         3.01 o
 -11   0   6        127.69        128.43         7.05 o
 -10   0   6        753.96        801.96        20.45 o
  -9   0   6        686.88        669.44        10.83 o
  -8   0   6        482.91        445.16        10.29 o
  -7   0   6       1399.72       1379.45        19.21 o
  -6   0   6       1337.91       1377.48        24.82 o
  -5   0   6       2990.30       2780.75        42.91 o
  -4   0   6       1116.64       1090.30        18.03 o
  -3   0   6       9593.83       9602.31       127.69 o
  -2   0   6         85.69         90.44         2.55 o
  -1   0   6         96.18         71.02         1.91 o
   0   0   6        297.15        286.24         3.90 o
   1   0   6       3791.91       3907.84        63.58 o
   2   0   6        191.59        202.40         3.78 o
   3   0   6         27.87         16.23         1.67 o
   4   0   6          2.56          2.02         1.26 o
   5   0   6        387.15        375.77         7.15 o
   6   0   6        240.83        221.87         7.05 o
   7   0   6         54.64         41.35         5.30 o
   8   0   6        161.24        185.31         9.09 o
   9   0   6          6.82          2.60         4.32 o
  10   0   6        544.84        627.22        35.71 o
 -13   1   6         47.95         42.00         4.66 o
 -12   1   6          9.51          8.66         2.34 o
 -11   1   6         78.38         86.41         4.27 o
 -10   1   6        112.90        116.98         4.52 o
  -9   1   6        217.10        209.17         4.24 o
  -8   1   6         32.37         26.66         1.73 o
  -7   1   6        224.37        242.84         3.26 o
  -6   1   6       2466.38       2473.21        22.54 o
  -5   1   6       2656.67       2664.64        24.62 o
  -4   1   6       9636.65       9544.67        85.65 o
  -3   1   6        559.13        582.00         5.85 o
  -2   1   6       5218.00       5107.52        39.39 o
  -1   1   6        187.76        207.65         2.53 o
   0   1   6         28.12         37.49         1.29 o
   1   1   6        401.12        367.21         9.72 o
   2   1   6        113.14        105.23         3.55 o
   3   1   6         42.48         36.11         1.86 o
   4   1   6        338.63        329.58         4.66 o
   5   1   6        207.54        201.46         3.87 o
   6   1   6        229.48        219.30         4.89 o
   7   1   6         65.60         58.60         4.08 o
   8   1   6         53.41         51.20         4.12 o
   9   1   6        331.25        391.74        12.18 o
  10   1   6        148.38        172.91        10.51 o
 -13   2   6          0.17         -0.42         2.91 o
 -12   2   6        190.07        211.60         6.39 o
 -11   2   6          1.24         -0.52         1.47 o
 -10   2   6        385.13        397.15         7.60 o
  -9   2   6        119.92        120.98         3.80 o
  -8   2   6         70.23         73.65         2.70 o
  -7   2   6         39.25         33.95         1.71 o
  -6   2   6          0.05          0.63         0.65 o
  -5   2   6       1673.09       1659.11        11.89 o
  -4   2   6        175.93        159.65         2.03 o
  -3   2   6       4066.71       4070.93        28.74 o
  -2   2   6          0.71          0.78         0.43 o
  -1   2   6        163.79        204.74         2.22 o
   0   2   6         43.79         66.11         1.54 o
   1   2   6        388.39        430.88         5.63 o
   2   2   6        255.60        223.45         8.95 o
   3   2   6        605.52        622.40         7.67 o
   4   2   6        385.51        341.26        13.00 o
   5   2   6       1217.24       1245.61        12.45 o
   6   2   6        293.19        307.10         5.79 o
   7   2   6          1.18          0.36         1.74 o
   8   2   6         33.65         27.83         3.58 o
   9   2   6          3.70          0.33         2.94 o
  10   2   6          7.24          3.15         3.58 o
 -13   3   6        205.16        244.05         9.51 o
 -12   3   6         37.06         39.34         3.98 o
 -11   3   6        156.46        152.90         4.91 o
 -10   3   6         88.48         91.34         3.85 o
  -9   3   6        410.54        418.44         5.78 o
  -8   3   6       2652.77       2628.44        26.66 o
  -7   3   6         84.83         88.66         2.62 o
  -6   3   6        105.52        107.80         2.23 o
  -5   3   6        446.52        489.00         4.20 o
  -4   3   6          1.08          1.45         0.55 o
  -3   3   6        584.11        645.72         4.79 o
  -2   3   6        303.80        344.49         4.15 o
  -1   3   6          3.39          7.46         0.64 o
   0   3   6        744.67        751.54        10.87 o
   1   3   6       1938.47       1964.77        26.60 o
   2   3   6        268.99        270.07         5.86 o
   3   3   6          2.27          0.62         0.82 o
   4   3   6          2.94          2.14         0.90 o
   5   3   6        227.32        232.12         4.87 o
   6   3   6        628.25        643.12         8.56 o
   7   3   6        185.18        185.92         5.81 o
   8   3   6         16.19         21.16         3.79 o
   9   3   6         12.31         12.88         3.89 o
 -13   4   6         59.62         49.25         5.32 o
 -12   4   6         33.21         47.86         4.85 o
 -11   4   6         25.13         24.22         3.03 o
 -10   4   6         76.58         75.98         3.66 o
  -9   4   6         88.90         83.05         3.26 o
  -8   4   6          1.53          1.38         1.00 o
  -7   4   6          4.41          4.13         0.98 o
  -6   4   6         81.83         84.89         2.43 o
  -5   4   6         47.93         55.92         1.95 o
  -4   4   6        388.49        391.43         3.67 o
  -3   4   6        627.70        647.17         5.29 o
  -2   4   6        114.68        109.56         2.12 o
  -1   4   6         82.29         93.71         1.81 o
   0   4   6        155.77        170.24         2.11 o
   1   4   6        113.49        129.77         2.33 o
   2   4   6        616.59        623.63         6.02 o
   3   4   6          6.90          7.86         1.20 o
   4   4   6          0.29          1.61         1.01 o
   5   4   6        548.01        518.87         9.23 o
   6   4   6        206.38        202.19         5.46 o
   7   4   6         92.77         88.49         4.57 o
   8   4   6         38.82         37.07         4.56 o
   9   4   6          0.60         -0.42         2.82 o
 -12   5   6         33.01         31.02         4.34 o
 -11   5   6        236.24        227.04         7.52 o
 -10   5   6        137.14        119.71         4.73 o
  -9   5   6         13.83         14.36         1.85 o
  -8   5   6        306.02        285.56         4.57 o
  -7   5   6         11.72          8.42         1.13 o
  -6   5   6        833.26        863.59         6.96 o
  -5   5   6        760.44        756.59         6.20 o
  -4   5   6       2083.18       2179.75        11.92 o
  -3   5   6       1881.83       1987.58        16.40 o
  -2   5   6         42.50         47.49         1.62 o
  -1   5   6       1841.48       1726.46        23.33 o
   0   5   6        228.36        207.39         3.21 o
   1   5   6        158.40        167.78         2.89 o
   2   5   6        278.62        258.69        12.28 o
   3   5   6        593.56        579.72         6.63 o
   4   5   6          0.25          0.27         1.05 o
   5   5   6         55.63         61.19         3.37 o
   6   5   6         53.61         41.07         3.22 o
   7   5   6         10.62         11.37         2.32 o
   8   5   6         46.66         46.31         4.23 o
   9   5   6         61.50         58.29         6.40 o
 -12   6   6          1.15          5.03         3.05 o
 -11   6   6         25.96         21.95         3.45 o
 -10   6   6        147.06        157.68         4.83 o
  -9   6   6        292.46        271.24         5.54 o
  -8   6   6        313.49        313.59         5.37 o
  -7   6   6        960.75        976.51         8.46 o
  -6   6   6          0.63          1.24         0.90 o
  -5   6   6        789.91        773.70         5.95 o
  -4   6   6        116.69        102.12         2.34 o
  -3   6   6          3.74          7.70         0.94 o
  -2   6   6        421.40        424.60         3.78 o
  -1   6   6        274.05        268.59         3.22 o
   0   6   6         40.05         40.52         2.00 o
   1   6   6        283.64        307.26         4.03 o
   2   6   6         74.73         60.61         3.90 o
   3   6   6          3.74          1.81         1.13 o
   4   6   6         13.43          5.86         1.34 o
   5   6   6          0.64          1.04         1.46 o
   6   6   6        165.10        156.64         5.21 o
   7   6   6        152.48        153.40         7.30 o
   8   6   6        104.46        100.10         7.26 o
   9   6   6          0.90          7.76         4.42 o
 -12   7   6          1.55          2.79         3.47 o
 -11   7   6         65.10         70.66         6.00 o
 -10   7   6         51.56         43.99         3.95 o
  -9   7   6        176.67        159.31         4.94 o
  -8   7   6         55.61         55.39         3.20 o
  -7   7   6        452.27        467.46         6.65 o
  -6   7   6       1699.15       1730.58        16.75 o
  -5   7   6        446.65        434.25         8.01 o
  -4   7   6        394.52        397.59         4.73 o
  -3   7   6        341.79        344.55         5.10 o
  -2   7   6       2056.77       2029.71        17.43 o
  -1   7   6        454.58        464.23         5.62 o
   0   7   6        506.11        474.45         5.82 o
   1   7   6         20.04         24.71         1.78 o
   2   7   6         13.73          9.23         1.30 o
   3   7   6        210.28        234.06         5.76 o
   4   7   6        321.29        328.98         6.74 o
   5   7   6         20.78         19.35         2.48 o
   6   7   6         51.49         55.93         3.95 o
   7   7   6        335.90        407.24        14.60 o
   8   7   6         51.95         52.04         5.66 o
 -11   8   6         57.97         53.69         6.19 o
 -10   8   6         31.68         28.53         4.31 o
  -9   8   6         44.82         34.39         3.49 o
  -8   8   6        547.83        529.57         9.01 o
  -7   8   6       1180.06       1230.91        15.55 o
  -6   8   6       1269.65       1232.70        17.38 o
  -5   8   6        682.97        714.25        10.20 o
  -4   8   6         76.34         69.72         3.16 o
  -3   8   6        670.49        659.17         8.04 o
  -2   8   6        158.23        165.64         4.19 o
  -1   8   6       1331.87       1344.85        11.34 o
   0   8   6        461.43        440.78         5.65 o
   1   8   6        503.11        424.63        22.10 o
   2   8   6         43.59         31.50         2.67 o
   3   8   6        241.87        225.57         6.00 o
   4   8   6         80.07         65.97         4.01 o
   5   8   6          4.15          1.12         1.74 o
   6   8   6        178.20        200.02         8.08 o
   7   8   6        180.40        184.03        12.79 o
 -10   9   6         90.61         87.80         7.06 o
  -9   9   6        108.72         86.50         7.48 o
  -8   9   6        373.76        359.78         8.33 o
  -7   9   6        336.37        340.79         7.81 o
  -6   9   6        685.33        676.96         9.40 o
  -5   9   6          0.40          0.43         1.37 o
  -4   9   6       1448.20       1458.63        17.00 o
  -3   9   6       1045.44       1059.41        13.74 o
  -2   9   6        166.31        165.36         4.62 o
  -1   9   6        871.71        880.49        10.27 o
   0   9   6        446.05        442.37         7.48 o
   1   9   6         65.94         60.91         3.37 o
   2   9   6         42.53         33.53         2.85 o
   3   9   6        225.28        221.40         6.23 o
   4   9   6         59.07         45.64         3.77 o
   5   9   6          1.89          0.37         2.22 o
   6   9   6          8.36         12.63         3.70 o
   7   9   6         54.19         64.29         6.77 o
 -10  10   6          4.46          2.81         3.30 o
  -9  10   6         56.25         47.64         5.54 o
  -8  10   6         39.09         33.46         4.08 o
  -7  10   6        512.18        502.21         9.70 o
  -6  10   6         26.18         14.58         2.35 o
  -5  10   6        619.35        652.34         9.94 o
  -4  10   6         83.80         70.88         3.91 o
  -3  10   6        266.50        278.13         6.44 o
  -2  10   6        149.30        153.49         4.73 o
  -1  10   6        292.81        273.32         6.29 o
   0  10   6         91.08         91.63         4.56 o
   1  10   6          1.98          2.96         1.85 o
   2  10   6          0.37          1.94         1.96 o
   3  10   6          0.07         -0.47         2.38 o
   4  10   6          0.21          2.10         2.36 o
   5  10   6         60.16         60.94         6.18 o
   6  10   6         77.85         91.76         7.64 o
  -8  11   6         24.36         28.96         4.39 o
  -7  11   6          0.74         -0.47         2.50 o
  -6  11   6         84.53         82.06         5.29 o
  -5  11   6          9.38          6.99         2.37 o
  -4  11   6          7.72          6.31         2.07 o
  -3  11   6         35.82         23.62         2.88 o
  -2  11   6          3.00          3.45         1.74 o
  -1  11   6        150.46        143.20         5.23 o
   0  11   6         55.81         59.01         4.10 o
   1  11   6        180.28        189.64         7.27 o
   2  11   6        131.30        123.69         8.13 o
   3  11   6        330.20        359.56        11.93 o
   4  11   6         60.89         59.53         6.88 o
   5  11   6         26.05         23.22         5.98 o
  -7  12   6         18.01         14.77         3.83 o
  -6  12   6         68.59         70.41         6.30 o
  -5  12   6          8.41         11.25         3.45 o
  -4  12   6         26.18         20.04         3.81 o
  -3  12   6          0.47          0.92         2.75 o
  -2  12   6        175.27        158.57         6.77 o
  -1  12   6          9.58         10.97         2.89 o
   0  12   6        200.53        191.55         7.56 o
   1  12   6          0.01          2.34         2.98 o
   2  12   6         20.07         10.63         3.72 o
   3  12   6         17.26         11.58         4.36 o
   4  12   6         11.85         11.29         4.51 o
  -5  13   6          9.16          7.73         3.42 o
  -4  13   6         91.20         83.92         6.73 o
  -3  13   6          0.01          1.35         3.03 o
  -2  13   6          0.02         -0.52         2.81 o
  -1  13   6          0.74         -0.87         2.80 o
   0  13   6          2.12          0.43         2.75 o
   1  13   6        128.29        132.81         8.94 o
   2  13   6         27.36         23.79         4.78 o
 -13   1   7         42.20         39.73         4.16 o
 -12   1   7          6.68          4.33         2.22 o
 -11   1   7          5.93          3.53         1.79 o
 -10   1   7        388.14        401.05         6.96 o
  -9   1   7        165.04        151.97         4.17 o
  -8   1   7        570.92        565.91         5.89 o
  -7   1   7         77.71         81.22         2.54 o
  -6   1   7          4.17          3.98         0.86 o
  -5   1   7        564.09        527.09         5.25 o
  -4   1   7       1581.59       1539.54        12.77 o
  -3   1   7        601.59        603.08         5.83 o
  -2   1   7        492.49        507.93         5.36 o
  -1   1   7          5.57          4.05         0.68 o
   0   1   7         32.29         37.07         1.46 o
   1   1   7        675.10        699.94         7.65 o
   2   1   7        106.56        105.65         2.45 o
   3   1   7         98.07        104.61         2.69 o
   4   1   7        736.77        756.00        10.49 o
   5   1   7        192.43        193.91         4.03 o
   6   1   7        239.26        228.80         5.73 o
   7   1   7        235.38        225.87         6.74 o
   8   1   7         21.20         16.44         3.70 o
   9   1   7         42.01         37.51         6.25 o
 -13   2   7         20.90         13.96         3.40 o
 -12   2   7        153.13        146.37         6.71 o
 -11   2   7        108.38        105.26         4.96 o
 -10   2   7        360.68        365.83         6.98 o
  -9   2   7        382.60        363.70         6.08 o
  -8   2   7        149.93        161.54         3.43 o
  -7   2   7         27.50         24.71         1.63 o
  -6   2   7        517.97        514.72         4.58 o
  -5   2   7        590.71        603.72         4.73 o
  -4   2   7       2439.86       2442.10        17.04 o
  -3   2   7        202.85        204.53         2.37 o
  -2   2   7        837.52        803.58         7.73 o
  -1   2   7        553.91        498.12         7.22 o
   0   2   7        461.49        445.86         4.87 o
   1   2   7        895.14        877.68        12.26 o
   2   2   7          8.18          4.07         0.96 o
   3   2   7          1.93          2.20         0.91 o
   4   2   7        268.74        257.36         4.33 o
   5   2   7         34.07         27.62         2.27 o
   6   2   7        161.56        164.36         4.71 o
   7   2   7         22.05         19.07         3.04 o
   8   2   7         14.17         12.84         4.12 o
   9   2   7         91.28        107.81         8.97 o
 -13   3   7          1.76          2.12         3.50 o
 -12   3   7         13.86         11.54         3.01 o
 -11   3   7          0.09          1.16         1.68 o
 -10   3   7         31.59         24.92         2.44 o
  -9   3   7         22.43         20.50         1.97 o
  -8   3   7         36.20         37.39         2.20 o
  -7   3   7        470.46        499.48         6.87 o
  -6   3   7        267.16        266.68         3.44 o
  -5   3   7       3282.58       3364.51        45.99 o
  -4   3   7        445.92        418.92         3.98 o
  -3   3   7       2164.56       2258.74        12.84 o
  -2   3   7        698.03        677.15         5.29 o
  -1   3   7        876.66        893.74         8.41 o
   0   3   7        882.48        837.31        11.89 o
   1   3   7        210.47        209.93         3.31 o
   2   3   7       1153.93       1139.10        10.54 o
   3   3   7        130.51        123.04         3.10 o
   4   3   7        146.88        137.76         3.76 o
   5   3   7        118.67        122.64         4.58 o
   6   3   7         28.99         23.45         2.61 o
   7   3   7          2.19          1.13         1.99 o
   8   3   7         27.47         23.58         4.85 o
   9   3   7         36.42         38.20         6.21 o
 -13   4   7         16.57         11.81         4.05 o
 -12   4   7         38.02         51.01         6.01 o
 -11   4   7         14.81          9.12         2.92 o
 -10   4   7        609.56        614.72         8.66 o
  -9   4   7          9.73          6.62         1.53 o
  -8   4   7       1559.36       1575.58        17.27 o
  -7   4   7         17.25         16.47         1.41 o
  -6   4   7        477.35        469.38         5.22 o
  -5   4   7         93.93         88.97         2.68 o
  -4   4   7          8.74          2.97         0.67 o
  -3   4   7         72.29         50.65         4.71 o
  -2   4   7        516.04        462.40         6.91 o
  -1   4   7       1793.32       1740.42        23.57 o
   0   4   7       1180.11       1092.16        36.65 o
   1   4   7        920.29        909.11         8.58 o
   2   4   7         26.07         31.78         1.93 o
   3   4   7        776.35        761.99        11.89 o
   4   4   7         44.32         52.69         3.04 o
   5   4   7        125.04        121.99         4.91 o
   6   4   7         17.84         16.17         2.50 o
   7   4   7         48.86         39.08         3.91 o
   8   4   7         49.66         49.38         5.88 o
   9   4   7          0.12          2.01         3.95 o
 -12   5   7         23.09         14.53         4.20 o
 -11   5   7         31.69         32.08         3.88 o
 -10   5   7         60.90         49.61         3.40 o
  -9   5   7        145.09        139.57         4.38 o
  -8   5   7         15.73         13.10         1.64 o
  -7   5   7       1192.21       1168.90         8.90 o
  -6   5   7         17.73         16.26         1.51 o
  -5   5   7        920.46        930.30         6.81 o
  -4   5   7        749.27        813.95         5.66 o
  -3   5   7        232.23        251.00         3.30 o
  -2   5   7        446.60        438.85         6.42 o
  -1   5   7         32.62         34.38         1.58 o
   0   5   7       1593.05       1473.47        21.56 o
   1   5   7        518.01        523.97         5.65 o
   2   5   7        452.80        414.56         5.28 o
   3   5   7        280.26        258.13         6.08 o
   4   5   7         48.44         44.59         3.12 o
   5   5   7          0.12         -0.57         1.56 o
   6   5   7        106.57        129.90         5.71 o
   7   5   7          0.94         -0.60         2.29 o
   8   5   7        325.96        364.84        11.83 o
 -12   6   7          0.34          1.27         3.05 o
 -11   6   7          0.00          0.65         2.51 o
 -10   6   7         76.11         67.42         4.45 o
  -9   6   7         44.57         42.86         2.94 o
  -8   6   7        573.82        584.24         7.30 o
  -7   6   7          0.00         -0.42         1.06 o
  -6   6   7        406.95        438.32         5.35 o
  -5   6   7        137.41        155.28         2.92 o
  -4   6   7        309.23        319.84         3.88 o
  -3   6   7        219.61        192.79         3.00 o
  -2   6   7       2238.24       2178.83        15.26 o
  -1   6   7       1053.69       1046.54         8.22 o
   0   6   7        899.21        874.61         7.08 o
   1   6   7        536.01        569.28         6.76 o
   2   6   7          0.62          1.14         1.13 o
   3   6   7         47.55         37.43         2.80 o
   4   6   7        197.28        172.23         5.87 o
   5   6   7         43.57         48.84         3.66 o
   6   6   7         34.66         35.71         3.78 o
   7   6   7         20.46         15.49         3.82 o
   8   6   7          0.76         -0.67         3.05 o
 -12   7   7          0.03          0.92         5.56 o
 -11   7   7          0.49          2.12         3.08 o
 -10   7   7          4.80          7.02         2.89 o
  -9   7   7        159.50        165.16         5.18 o
  -8   7   7        189.25        198.87         5.00 o
  -7   7   7        301.90        276.74         5.36 o
  -6   7   7         22.61         23.33         2.02 o
  -5   7   7        535.96        516.01         5.99 o
  -4   7   7        388.30        411.61         6.22 o
  -3   7   7         19.72         13.85         1.18 o
  -2   7   7        915.17        904.22         8.06 o
  -1   7   7        140.66        149.62         4.04 o
   0   7   7          7.03          5.40         1.33 o
   1   7   7          0.15         -0.43         1.21 o
   2   7   7         29.80         29.66         2.80 o
   3   7   7         30.20         22.08         2.85 o
   4   7   7         19.14         16.11         2.42 o
   5   7   7        101.42         98.99         4.85 o
   6   7   7         30.09         26.29         4.05 o
   7   7   7        122.13        119.25         7.73 o
 -11   8   7          1.23          1.77         3.40 o
 -10   8   7          0.12         -0.68         2.61 o
  -9   8   7          3.64          1.31         2.11 o
  -8   8   7          2.58          3.73         1.84 o
  -7   8   7         11.75          9.28         1.88 o
  -6   8   7          0.36          1.33         1.39 o
  -5   8   7          0.45         -0.34         1.19 o
  -4   8   7          3.26          1.68         1.17 o
  -3   8   7        196.22        197.06         4.59 o
  -2   8   7         27.81         21.33         2.20 o
  -1   8   7          8.58          9.71         1.78 o
   0   8   7          9.95          7.20         1.81 o
   1   8   7        128.52        126.09         4.92 o
   2   8   7          6.91          8.87         2.24 o
   3   8   7         57.47         50.21         3.98 o
   4   8   7         16.82         16.77         2.60 o
   5   8   7         13.15         10.31         2.93 o
   6   8   7        116.28        109.28         7.54 o
   7   8   7         93.32         87.53         7.26 o
 -10   9   7         16.36         17.59         4.07 o
  -9   9   7         10.60          6.38         3.23 o
  -8   9   7         22.48         24.51         3.17 o
  -7   9   7          5.71          4.29         2.00 o
  -6   9   7         19.10         13.90         2.12 o
  -5   9   7        186.43        192.09         5.04 o
  -4   9   7        223.44        207.87         5.31 o
  -3   9   7         24.46         20.00         2.38 o
  -2   9   7        592.30        585.86         8.65 o
  -1   9   7         16.55         13.28         2.12 o
   0   9   7          3.37          4.65         1.90 o
   1   9   7          4.42          2.52         1.94 o
   2   9   7          6.29          8.96         2.41 o
   3   9   7         14.32         10.35         2.60 o
   4   9   7         11.86         14.29         3.40 o
   5   9   7         41.84         30.49         5.36 o
   6   9   7        173.34        182.26        11.49 o
  -9  10   7        131.59        111.13         8.92 o
  -8  10   7         58.93         51.88         5.17 o
  -7  10   7        263.21        213.66         7.19 o
  -6  10   7        397.96        391.15         7.82 o
  -5  10   7         48.24         36.82         3.06 o
  -4  10   7        196.03        194.16         5.71 o
  -3  10   7         79.82         75.09         4.00 o
  -2  10   7        108.05        109.45         4.71 o
  -1  10   7        632.52        626.24         9.46 o
   0  10   7         21.02         16.43         2.69 o
   1  10   7        158.57        169.62         6.64 o
   2  10   7         27.36         26.40         4.81 o
   3  10   7         98.42         94.52         7.65 o
   4  10   7         71.32         66.11         7.15 o
   5  10   7         21.26         17.11         4.74 o
  -8  11   7         22.82         20.19         3.95 o
  -7  11   7        287.86        289.50         8.92 o
  -6  11   7         27.19         20.68         3.59 o
  -5  11   7         42.64         46.82         4.90 o
  -4  11   7        147.31        149.61         7.32 o
  -3  11   7         15.23         12.17         2.62 o
  -2  11   7        674.66        671.42        10.39 o
  -1  11   7        145.15        143.02         6.14 o
   0  11   7        266.61        255.47         8.39 o
   1  11   7        224.66        234.72        10.65 o
   2  11   7         30.48         35.53         5.64 o
   3  11   7          0.12          4.11         3.61 o
   4  11   7        191.45        224.80        12.68 o
  -7  12   7         42.95         52.34         5.45 o
  -6  12   7        157.72        149.60         8.21 o
  -5  12   7         18.63         16.52         3.88 o
  -4  12   7        534.65        564.87        13.37 o
  -3  12   7          0.03         -2.24         2.71 o
  -2  12   7        406.82        419.22        10.58 o
  -1  12   7         33.89         31.36         4.45 o
   0  12   7         28.41         32.43         4.42 o
   1  12   7        425.01        422.72        14.33 o
   2  12   7        129.85        131.40         9.76 o
  -4  13   7        171.24        172.41        13.54 o
  -3  13   7         86.87         81.25         7.11 o
  -2  13   7        114.99        132.80         8.15 o
  -1  13   7         17.72         10.27         3.69 o
   0  13   7         82.45         73.61         6.69 o
 -13   0   8        106.25        124.55        11.00 o
 -12   0   8        151.16        170.44        15.97 o
 -11   0   8          3.99          3.08         2.75 o
 -10   0   8        839.54        912.26        18.76 o
  -9   0   8        809.96        807.43        18.04 o
  -8   0   8         57.99         59.54         3.79 o
  -7   0   8         22.44         21.80         2.42 o
  -6   0   8       6025.38       6491.37        71.40 o
  -5   0   8       2217.16       2351.14        29.06 o
  -4   0   8      11830.82      12058.32       223.15 o
  -3   0   8        734.39        753.68        13.27 o
  -2   0   8       2994.10       2904.33        63.02 o
  -1   0   8       1117.03       1171.37        23.47 o
   0   0   8       2600.72       2728.95        52.13 o
   1   0   8         33.61         31.72         2.33 o
   2   0   8        175.35        185.58         5.03 o
   3   0   8        100.77        115.91         4.39 o
   4   0   8         17.67         11.47         2.34 o
   5   0   8        843.63        883.63        19.20 o
   6   0   8        115.75         92.69         8.22 o
   7   0   8        100.59        111.06        11.01 o
   8   0   8         91.17         77.66        12.45 o
 -13   1   8          6.67          4.98         3.05 o
 -12   1   8         67.90         68.94         5.55 o
 -11   1   8        200.99        210.94         6.08 o
 -10   1   8         28.47         30.54         2.83 o
  -9   1   8        109.09        113.55         4.29 o
  -8   1   8        115.76        120.28         3.36 o
  -7   1   8          3.04          4.44         1.10 o
  -6   1   8        343.61        358.13         4.83 o
  -5   1   8       2705.54       2666.06        25.30 o
  -4   1   8        800.32        831.64        12.26 o
  -3   1   8       2758.24       2676.15        30.39 o
  -2   1   8        289.17        290.78         3.96 o
  -1   1   8          2.69          0.94         0.71 o
   0   1   8        313.69        320.16         5.16 o
   1   1   8        134.98        109.99         2.65 o
   2   1   8        488.30        481.66         5.84 o
   3   1   8       1436.66       1438.77        24.13 o
   4   1   8        818.78        808.77        10.39 o
   5   1   8         46.23         43.34         2.94 o
   6   1   8         48.65         47.57         4.23 o
   7   1   8          4.94          2.32         3.24 o
   8   1   8          0.17          1.71         3.85 o
 -13   2   8         10.86          8.21         3.08 o
 -12   2   8          0.67          0.09         2.30 o
 -11   2   8          2.37          2.85         1.91 o
 -10   2   8          9.07          4.80         1.73 o
  -9   2   8         45.28         41.87         2.87 o
  -8   2   8         18.89         21.90         1.87 o
  -7   2   8        174.72        179.71         3.60 o
  -6   2   8        489.24        488.38         5.34 o
  -5   2   8        264.17        266.89         3.76 o
  -4   2   8       1110.49       1105.43        12.89 o
  -3   2   8          9.32          9.17         0.88 o
  -2   2   8       1692.21       1735.67        15.77 o
  -1   2   8        598.84        639.46         6.94 o
   0   2   8        274.64        252.06         3.60 o
   1   2   8         41.26         38.35         2.22 o
   2   2   8        690.48        659.53         8.39 o
   3   2   8         21.17         13.44         1.37 o
   4   2   8        133.54        133.47         3.98 o
   5   2   8        565.91        568.55         8.36 o
   6   2   8          0.34         -0.48         1.68 o
   7   2   8         35.25         41.95         5.50 o
   8   2   8         11.97         12.38         4.93 o
 -13   3   8         22.50         21.57         4.28 o
 -12   3   8         41.97         37.34         4.24 o
 -11   3   8        215.85        204.82         6.43 o
 -10   3   8         38.89         27.21         2.64 o
  -9   3   8         11.15          9.98         1.74 o
  -8   3   8        218.67        212.53         4.42 o
  -7   3   8         46.33         40.50         2.04 o
  -6   3   8        417.19        416.92         5.40 o
  -5   3   8          1.93          0.80         0.79 o
  -4   3   8         32.36         37.73         1.70 o
  -3   3   8       1257.10       1288.01        10.54 o
  -2   3   8         13.91         17.60         1.25 o
  -1   3   8        550.66        507.54         4.79 o
   0   3   8        386.48        382.84         4.72 o
   1   3   8       1126.42       1163.81        10.90 o
   2   3   8        281.98        287.65         4.56 o
   3   3   8         32.24         21.49         1.69 o
   4   3   8        989.03       1035.11        19.63 o
   5   3   8         53.03         46.38         3.19 o
   6   3   8         28.88         20.73         2.70 o
   7   3   8          0.78          1.14         3.29 o
   8   3   8         46.69         43.80         7.16 o
 -13   4   8          3.84          4.90         3.57 o
 -12   4   8          2.16          0.10         3.05 o
 -11   4   8        171.05        158.87         6.92 o
 -10   4   8        316.31        325.53         7.72 o
  -9   4   8         80.53         69.81         3.58 o
  -8   4   8         26.07         19.91         1.98 o
  -7   4   8        105.68        111.92         3.46 o
  -6   4   8        133.22        129.84         2.98 o
  -5   4   8         39.52         42.16         1.86 o
  -4   4   8         14.89         10.83         0.89 o
  -3   4   8        143.17        132.81         2.58 o
  -2   4   8          6.16          4.18         0.89 o
  -1   4   8         20.90         21.64         1.27 o
   0   4   8         67.47         69.23         2.74 o
   1   4   8        422.75        422.92         6.63 o
   2   4   8         84.03         75.09         2.90 o
   3   4   8          0.07          0.79         1.20 o
   4   4   8         52.76         58.87         3.59 o
   5   4   8          8.22          8.38         2.08 o
   6   4   8         14.21          7.25         2.28 o
   7   4   8         16.10         19.42         3.74 o
   8   4   8         78.39         81.02         7.94 o
 -12   5   8          1.40          2.77         3.24 o
 -11   5   8        163.42        166.68         8.12 o
 -10   5   8         20.58         17.16         2.50 o
  -9   5   8          2.85          3.55         1.64 o
  -8   5   8        312.85        297.60         5.34 o
  -7   5   8        307.95        283.78         4.69 o
  -6   5   8         69.25         66.70         2.42 o
  -5   5   8        299.51        296.43         3.83 o
  -4   5   8        221.95        213.42         3.18 o
  -3   5   8         87.42         79.36         3.00 o
  -2   5   8        715.54        651.98        20.97 o
  -1   5   8        207.99        188.99         9.59 o
   0   5   8        575.52        580.89         8.49 o
   1   5   8        575.59        550.99         6.46 o
   2   5   8          1.76          2.03         1.32 o
   3   5   8         36.32         42.82         3.17 o
   4   5   8          1.07          1.33         1.76 o
   5   5   8         79.44         77.49         4.83 o
   6   5   8         15.22         19.55         3.22 o
   7   5   8          1.35          1.57         2.86 o
 -12   6   8          7.98          7.40         3.81 o
 -11   6   8         35.29         33.34         5.06 o
 -10   6   8         36.52         30.92         3.71 o
  -9   6   8         88.75         88.74         4.30 o
  -8   6   8         21.47         18.00         2.03 o
  -7   6   8         41.39         39.80         2.43 o
  -6   6   8        139.45        141.58         3.20 o
  -5   6   8        430.28        408.79         4.46 o
  -4   6   8       1240.39       1245.30         9.38 o
  -3   6   8        290.85        248.96         7.86 o
  -2   6   8       3516.99       3463.73        49.26 o
  -1   6   8        928.54        915.07        16.13 o
   0   6   8       1022.89       1005.66         9.36 o
   1   6   8          1.02          1.19         1.27 o
   2   6   8          6.60          2.85         1.50 o
   3   6   8         12.03          6.40         1.95 o
   4   6   8          0.21          0.55         1.73 o
   5   6   8          3.21          3.96         2.56 o
   6   6   8          9.74         11.33         3.97 o
   7   6   8         32.64         38.32         5.28 o
 -11   7   8        100.82        113.70         9.25 o
 -10   7   8          0.32          1.59         2.75 o
  -9   7   8        243.21        216.66         6.43 o
  -8   7   8        531.89        495.46         7.92 o
  -7   7   8        459.21        449.21         6.74 o
  -6   7   8        585.07        521.04         6.53 o
  -5   7   8        432.00        423.08         5.42 o
  -4   7   8       1214.71       1141.73        10.63 o
  -3   7   8         39.43         39.60         2.17 o
  -2   7   8        268.12        235.43        14.14 o
  -1   7   8       1107.93       1083.07        11.53 o
   0   7   8         81.42         92.65         4.34 o
   1   7   8        115.83        115.58         4.74 o
   2   7   8        169.05        166.35         5.54 o
   3   7   8         65.94         62.40         4.52 o
   4   7   8         40.97         36.27         3.57 o
   5   7   8          0.41          2.76         2.95 o
   6   7   8        457.62        490.74        13.80 o
 -11   8   8          9.54          8.65         4.30 o
 -10   8   8          8.72         11.63         3.73 o
  -9   8   8         54.32         42.97         4.56 o
  -8   8   8        224.66        210.08         6.22 o
  -7   8   8        165.81        162.93         4.61 o
  -6   8   8        498.18        505.09         7.07 o
  -5   8   8          8.49          6.76         1.52 o
  -4   8   8        978.08       1009.06        11.42 o
  -3   8   8        288.31        274.14         5.76 o
  -2   8   8       1481.56       1472.49        13.22 o
  -1   8   8         13.33          7.00         1.98 o
   0   8   8        967.87        980.87        12.30 o
   1   8   8          1.68         -0.28         1.61 o
   2   8   8         13.35         15.44         2.75 o
   3   8   8          0.85         -1.05         1.96 o
   4   8   8         28.34         31.46         4.68 o
   5   8   8          0.45         -0.84         2.96 o
   6   8   8        126.06        144.12         9.60 o
 -10   9   8         24.60         18.73         4.14 o
  -9   9   8         28.24         23.17         4.08 o
  -8   9   8         31.63         17.02         3.20 o
  -7   9   8        174.28        175.39         5.61 o
  -6   9   8        139.86        119.92         4.59 o
  -5   9   8        247.43        244.48         5.63 o
  -4   9   8          0.02          0.13         1.46 o
  -3   9   8       2577.70       2515.94        26.15 o
  -2   9   8        265.20        244.56         6.67 o
  -1   9   8        985.11       1024.65        13.75 o
   0   9   8          7.95          6.00         2.07 o
   1   9   8        185.24        195.84         6.75 o
   2   9   8         12.02          5.39         2.71 o
   3   9   8          5.37          2.55         2.92 o
   4   9   8         29.57         16.00         4.38 o
   5   9   8         53.76         52.91         6.88 o
  -9  10   8        124.78        110.01         7.81 o
  -8  10   8         46.67         43.54         4.77 o
  -7  10   8          0.02          2.77         2.44 o
  -6  10   8        356.75        343.47         8.00 o
  -5  10   8         26.16         18.66         2.86 o
  -4  10   8         49.91         46.75         3.62 o
  -3  10   8         67.80         52.54         3.61 o
  -2  10   8        558.19        566.72         9.72 o
  -1  10   8        151.00        161.44         6.34 o
   0  10   8        278.95        271.93         8.52 o
   1  10   8         29.17         32.63         4.96 o
   2  10   8         46.95         42.96         5.86 o
   3  10   8          2.46         -1.59         3.26 o
   4  10   8         10.60         10.25         4.30 o
  -8  11   8         10.82         10.79         3.44 o
  -7  11   8         63.01         47.37         5.08 o
  -6  11   8         84.59         85.94         6.18 o
  -5  11   8         66.29         59.45         5.80 o
  -4  11   8         92.66         92.31         6.32 o
  -3  11   8          2.67          0.21         2.48 o
  -2  11   8        204.53        198.95         7.06 o
  -1  11   8         85.36         78.05         6.71 o
   0  11   8         45.55         33.56         4.83 o
   1  11   8        165.98        169.79        11.54 o
   2  11   8         11.73          9.64         4.10 o
   3  11   8        116.03        110.07         9.28 o
  -6  12   8          0.13          2.41         2.85 o
  -5  12   8          0.74         -0.92         2.74 o
  -4  12   8         33.11         34.16         4.68 o
  -3  12   8        183.25        163.28         8.72 o
  -2  12   8          1.79          4.25         3.02 o
  -1  12   8         17.50         20.77         4.52 o
   0  12   8         17.35         18.84         4.41 o
   1  12   8        176.38        168.71        12.07 o
 -13   1   9          3.56          0.86         2.82 o
 -12   1   9          8.34          9.48         3.18 o
 -11   1   9          9.77          7.04         2.63 o
 -10   1   9        234.06        241.83         6.19 o
  -9   1   9        152.94        143.07         4.49 o
  -8   1   9         48.45         55.08         2.86 o
  -7   1   9         33.65         25.67         1.79 o
  -6   1   9        331.23        315.34         4.58 o
  -5   1   9         21.87         23.53         1.70 o
  -4   1   9          0.82          2.41         1.05 o
  -3   1   9        313.35        315.00         5.28 o
  -2   1   9         38.16         38.28         2.13 o
  -1   1   9         97.01         88.01         2.87 o
   0   1   9          0.32         -0.29         0.95 o
   1   1   9        136.83        136.98         3.56 o
   2   1   9        231.36        242.23         4.56 o
   3   1   9         54.04         52.23         3.04 o
   4   1   9          0.17         -0.05         1.40 o
   5   1   9          9.71          7.19         2.07 o
   6   1   9          0.29          0.81         2.51 o
   7   1   9          6.36          4.21         4.04 o
 -13   2   9         13.26         13.18         3.55 o
 -12   2   9          8.87          8.28         3.00 o
 -11   2   9         40.56         34.30         3.82 o
 -10   2   9         57.13         54.21         3.56 o
  -9   2   9        132.56        121.98         4.52 o
  -8   2   9          0.14         -0.08         1.19 o
  -7   2   9        163.08        179.55         3.70 o
  -6   2   9          0.99         -0.13         0.89 o
  -5   2   9        374.85        367.82         4.90 o
  -4   2   9        111.15        113.04         3.05 o
  -3   2   9        526.57        540.48         6.49 o
  -2   2   9        144.43        137.25         3.25 o
  -1   2   9          4.01          3.44         1.01 o
   0   2   9       1693.71       1730.24        17.02 o
   1   2   9         41.63         41.24         2.29 o
   2   2   9       1560.87       1536.50        24.50 o
   3   2   9        237.25        231.74         5.16 o
   4   2   9        233.50        218.20         5.47 o
   5   2   9        116.24        102.49         5.17 o
   6   2   9          1.84          1.85         2.65 o
   7   2   9         43.40         50.99         7.57 o
 -13   3   9         28.51         29.28         4.79 o
 -12   3   9        163.98        167.03         8.79 o
 -11   3   9         75.96         73.51         5.18 o
 -10   3   9         21.21         12.05         2.27 o
  -9   3   9         24.82         16.42         2.22 o
  -8   3   9         62.88         59.85         3.27 o
  -7   3   9         13.58         13.47         1.67 o
  -6   3   9          0.43          1.46         1.06 o
  -5   3   9        270.93        275.21         4.52 o
  -4   3   9       1228.98       1285.74        10.02 o
  -3   3   9        697.25        703.02         7.42 o
  -2   3   9        415.83        427.91         5.00 o
  -1   3   9       3137.64       3144.97        19.72 o
   0   3   9        598.79        586.00         7.17 o
   1   3   9       1358.81       1368.43        11.01 o
   2   3   9        581.89        601.51         7.75 o
   3   3   9        447.06        477.20         7.21 o
   4   3   9        880.56        917.10        15.81 o
   5   3   9          7.60          5.95         2.31 o
   6   3   9         45.96         39.25         4.42 o
   7   3   9          0.53         -0.44         4.75 o
 -12   4   9         83.32         77.18         6.61 o
 -11   4   9         45.55         53.53         5.02 o
 -10   4   9          7.21          6.97         1.87 o
  -9   4   9        140.23        145.10         4.57 o
  -8   4   9         16.24         15.07         1.98 o
  -7   4   9         30.30         27.69         2.35 o
  -6   4   9        223.51        200.27         4.14 o
  -5   4   9         65.93         57.28         2.30 o
  -4   4   9         47.56         51.03         2.60 o
  -3   4   9        263.84        267.25         4.17 o
  -2   4   9        131.95        123.91         3.23 o
  -1   4   9       1735.63       1754.48        10.85 o
   0   4   9       1352.14       1365.32        11.05 o
   1   4   9        319.44        333.32         5.84 o
   2   4   9       2429.90       2420.19        17.34 o
   3   4   9          9.03          7.61         1.82 o
   4   4   9        890.42        866.80        14.86 o
   5   4   9          3.62          2.57         2.33 o
   6   4   9        156.69        164.81         9.82 o
   7   4   9         42.48         35.09         6.25 o
 -12   5   9          2.94          4.89         3.51 o
 -11   5   9         15.53          9.88         3.32 o
 -10   5   9        152.80        143.72         6.64 o
  -9   5   9          0.98         -0.44         1.44 o
  -8   5   9         69.04         71.38         3.61 o
  -7   5   9        102.78        106.97         4.14 o
  -6   5   9         41.50         43.33         2.55 o
  -5   5   9        156.92        156.19         3.32 o
  -4   5   9        203.50        199.68         3.53 o
  -3   5   9        971.66        956.86        10.14 o
  -2   5   9       1617.10       1510.14        46.64 o
  -1   5   9       1395.42       1438.17        12.20 o
   0   5   9        589.37        617.86         7.77 o
   1   5   9        999.21       1006.04        12.33 o
   2   5   9        306.22        320.84         6.61 o
   3   5   9        146.19        147.39         6.15 o
   4   5   9         10.39          8.74         2.59 o
   5   5   9         60.43         44.14         5.17 o
   6   5   9         16.74         13.20         4.21 o
   7   5   9         10.99          8.35         4.06 o
 -11   6   9         70.91         79.85         7.15 o
 -10   6   9         98.46         85.01         5.99 o
  -9   6   9         23.90         17.84         2.55 o
  -8   6   9          4.93          4.61         1.70 o
  -7   6   9        138.60        139.30         4.05 o
  -6   6   9          1.96          1.37         1.10 o
  -5   6   9        104.47         98.57         2.76 o
  -4   6   9        817.16        810.96         6.52 o
  -3   6   9         10.53          7.62         1.24 o
  -2   6   9        928.91        947.37         8.83 o
  -1   6   9        331.29        318.11         6.35 o
   0   6   9        858.22        836.73         9.57 o
   1   6   9        772.84        736.35         9.20 o
   2   6   9         60.27         46.28         3.54 o
   3   6   9        182.66        174.30         6.02 o
   4   6   9         74.81         70.47         6.91 o
   5   6   9        101.54         96.64         9.21 o
   6   6   9        193.93        234.15        12.45 o
 -11   7   9         12.12          4.79         3.73 o
 -10   7   9          0.15          1.15         2.96 o
  -9   7   9         11.61         12.11         3.05 o
  -8   7   9         39.08         51.57         3.59 o
  -7   7   9        188.25        188.06         4.90 o
  -6   7   9         19.97         15.02         1.80 o
  -5   7   9          1.36          1.67         1.01 o
  -4   7   9         91.79         87.30         3.09 o
  -3   7   9        599.81        601.00         8.21 o
  -2   7   9        117.60        118.63         4.72 o
  -1   7   9        739.71        721.19         9.52 o
   0   7   9        127.07        116.58         4.80 o
   1   7   9          0.86          1.56         1.61 o
   2   7   9         10.32         13.56         2.50 o
   3   7   9          0.44          2.38         2.18 o
   4   7   9         17.74         17.59         4.24 o
   5   7   9        143.94        160.97        10.54 o
   6   7   9         19.05         22.11         5.26 o
 -10   8   9         25.04         21.33         4.82 o
  -9   8   9         86.42         69.00         6.39 o
  -8   8   9          3.89          1.86         2.30 o
  -7   8   9          1.05         -0.63         1.53 o
  -6   8   9        232.56        210.06         4.96 o
  -5   8   9          2.70          1.20         1.40 o
  -4   8   9         18.58         17.75         2.21 o
  -3   8   9          9.75          9.86         2.22 o
  -2   8   9        267.17        285.61         6.74 o
  -1   8   9         17.91         15.39         2.43 o
   0   8   9         26.32         23.57         2.82 o
   1   8   9          0.27          1.55         1.91 o
   2   8   9         81.37         81.72         5.62 o
   3   8   9         38.87         37.43         4.99 o
   4   8   9          0.40         -0.10         3.16 o
   5   8   9         33.31         24.11         4.65 o
  -9   9   9         32.63         23.36         4.65 o
  -8   9   9         54.75         58.14         5.26 o
  -7   9   9         63.02         57.05         4.16 o
  -6   9   9          0.82          1.45         1.81 o
  -5   9   9         44.71         48.87         3.66 o
  -4   9   9         23.09         20.21         2.53 o
  -3   9   9        383.75        409.37         8.65 o
  -2   9   9         43.41         43.70         3.78 o
  -1   9   9        108.83        100.98         5.32 o
   0   9   9        163.79        155.82         6.18 o
   1   9   9         34.04         41.04         4.81 o
   2   9   9        100.54        102.47         9.15 o
   3   9   9         12.40         11.36         4.16 o
   4   9   9          0.60          0.77         3.45 o
  -8  10   9         33.99         25.54         4.02 o
  -7  10   9        140.79        137.80         7.51 o
  -6  10   9         20.14         19.21         3.13 o
  -5  10   9         26.60         14.28         2.72 o
  -4  10   9         29.82         25.38         3.30 o
  -3  10   9          1.63          1.40         2.60 o
  -2  10   9         77.79         76.40         5.13 o
  -1  10   9          0.01         -1.49         2.41 o
   0  10   9         97.76        107.93         8.36 o
   1  10   9         22.43         15.03         4.45 o
   2  10   9         41.04         33.40         5.63 o
   3  10   9         26.35         26.30         5.35 o
  -7  11   9          2.84          4.03         2.97 o
  -6  11   9         29.75         21.02         3.86 o
  -5  11   9         78.06         70.83         5.62 o
  -4  11   9        501.70        521.52        12.69 o
  -3  11   9        103.33         95.29         7.32 o
  -2  11   9        235.42        225.07        12.29 o
  -1  11   9        248.19        286.36        10.74 o
   0  11   9        175.42        195.35         9.74 o
   1  11   9        150.68        169.80        10.91 o
  -4  12   9        102.93         96.40         8.15 o
  -3  12   9         22.91         15.03         4.46 o
  -2  12   9        302.55        301.20        11.42 o
  -1  12   9        263.52        264.07        11.04 o
 -13   0  10        305.37        304.72        17.21 o
 -12   0  10         63.81         57.33         9.59 o
 -11   0  10         91.23         68.85         8.03 o
 -10   0  10         13.13          8.86         3.01 o
  -9   0  10        368.78        359.91         9.70 o
  -8   0  10          9.46          8.92         2.18 o
  -7   0  10         36.04         45.11         3.62 o
  -6   0  10        271.31        254.54         7.36 o
  -5   0  10       1224.04       1229.66        14.46 o
  -4   0  10         23.05         19.99         2.43 o
  -3   0  10        113.95        128.80         4.75 o
  -2   0  10         96.46        114.73         4.69 o
  -1   0  10         27.22         31.10         3.18 o
   0   0  10        223.68        226.57         7.46 o
   1   0  10       2312.18       2367.38        45.76 o
   2   0  10        180.59        183.14         7.27 o
   3   0  10        584.28        561.77        22.89 o
   4   0  10        558.82        538.86        21.52 o
   5   0  10        392.30        359.88        17.61 o
   6   0  10          5.25          3.79         8.83 o
   7   0  10        129.15        153.56        25.24 o
 -13   1  10        297.66        338.47        14.93 o
 -12   1  10        131.41        131.43         7.94 o
 -11   1  10         90.49        103.55         6.79 o
 -10   1  10         42.11         36.30         3.18 o
  -9   1  10         12.25         11.67         2.02 o
  -8   1  10        121.74        132.02         4.13 o
  -7   1  10          9.11          9.73         1.56 o
  -6   1  10        439.29        470.17         6.80 o
  -5   1  10         22.81         20.93         1.90 o
  -4   1  10        290.03        309.13         4.94 o
  -3   1  10          2.73          2.77         1.06 o
  -2   1  10        163.81        167.54         3.78 o
  -1   1  10          1.10          0.94         1.13 o
   0   1  10        743.41        765.03         9.84 o
   1   1  10         29.01         25.51         2.59 o
   2   1  10        901.01        919.12        16.60 o
   3   1  10        257.44        247.07         6.09 o
   4   1  10        283.30        269.12         6.86 o
   5   1  10        145.04        130.18         7.08 o
   6   1  10         43.15         43.12        10.40 o
   7   1  10        146.48        137.74        16.35 o
 -12   2  10          1.01          0.46         2.71 o
 -11   2  10        447.78        473.61        13.16 o
 -10   2  10         13.96         15.34         2.34 o
  -9   2  10        221.04        211.43         5.27 o
  -8   2  10        140.72        140.09         4.17 o
  -7   2  10          4.12          3.47         1.34 o
  -6   2  10        295.94        309.75         5.23 o
  -5   2  10         33.73         34.36         2.23 o
  -4   2  10        123.65        132.56         3.41 o
  -3   2  10         64.82         67.73         2.89 o
  -2   2  10        305.28        299.95         4.91 o
  -1   2  10        794.32        809.61         8.50 o
   0   2  10        398.62        431.39         6.84 o
   1   2  10        342.46        351.72         6.80 o
   2   2  10        904.96        914.54        14.77 o
   3   2  10         77.06         78.02         4.46 o
   4   2  10        221.90        197.24         6.24 o
   5   2  10         57.37         42.96         4.38 o
   6   2  10          7.20         -1.43         3.76 o
 -12   3  10         13.52         12.31         3.63 o
 -11   3  10          0.02         -1.59         2.53 o
 -10   3  10          1.75          2.97         1.99 o
  -9   3  10         26.15         25.57         2.54 o
  -8   3  10         33.23         26.76         2.43 o
  -7   3  10         18.98         20.16         2.08 o
  -6   3  10         76.09         74.06         3.55 o
  -5   3  10         52.65         57.32         3.11 o
  -4   3  10          8.24          5.80         1.41 o
  -3   3  10          2.15          1.80         1.19 o
  -2   3  10         51.50         51.11         2.60 o
  -1   3  10          2.94          3.36         1.41 o
   0   3  10        608.99        617.47        10.02 o
   1   3  10          3.46          0.90         1.46 o
   2   3  10       1155.26       1153.78        15.38 o
   3   3  10          4.73          4.09         1.90 o
   4   3  10         10.30          7.46         2.52 o
   5   3  10         77.50         79.88         7.31 o
   6   3  10          4.10          1.64         4.01 o
 -12   4  10          3.48          5.26         3.22 o
 -11   4  10          5.91          1.60         2.72 o
 -10   4  10          0.44          0.36         1.85 o
  -9   4  10         78.12         68.92         3.86 o
  -8   4  10        199.98        200.92         5.06 o
  -7   4  10        251.03        232.27         5.36 o
  -6   4  10         27.10         21.74         2.16 o
  -5   4  10         19.55         23.25         2.07 o
  -4   4  10       1223.72       1256.19        12.83 o
  -3   4  10        554.61        542.24         7.13 o
  -2   4  10          5.97          5.67         1.49 o
  -1   4  10         34.88         27.05         2.40 o
   0   4  10        265.58        253.74         5.61 o
   1   4  10         37.41         41.35         3.00 o
   2   4  10         45.36         52.45         3.57 o
   3   4  10         84.95         80.43         4.89 o
   4   4  10        243.48        239.78         8.78 o
   5   4  10        147.88        154.29         9.37 o
   6   4  10        121.32        131.22        10.22 o
 -12   5  10         28.52         29.09         5.02 o
 -11   5  10          1.98          1.91         2.67 o
 -10   5  10          6.64          6.67         2.77 o
  -9   5  10          3.33          5.29         1.83 o
  -8   5  10          2.98          1.10         1.47 o
  -7   5  10        126.73        115.23         4.41 o
  -6   5  10          0.23          1.51         1.35 o
  -5   5  10         46.91         40.53         2.56 o
  -4   5  10          0.05          2.50         1.19 o
  -3   5  10         14.31         10.94         1.74 o
  -2   5  10        403.29        402.17         6.62 o
  -1   5  10        202.43        199.55         5.11 o
   0   5  10        156.97        154.83         4.50 o
   1   5  10        189.89        197.01         5.32 o
   2   5  10        114.40        118.48         5.25 o
   3   5  10         21.30         11.77         3.04 o
   4   5  10         42.68         42.80         5.57 o
   5   5  10         13.59         14.92         4.36 o
   6   5  10          2.16          2.56         3.98 o
 -11   6  10         24.06         28.63         4.44 o
 -10   6  10         11.93          9.89         3.08 o
  -9   6  10        326.29        308.04         9.14 o
  -8   6  10         77.31         68.22         3.88 o
  -7   6  10          2.25          1.96         1.42 o
  -6   6  10        117.87        107.00         4.28 o
  -5   6  10        113.83        111.19         3.95 o
  -4   6  10        102.74        104.69         3.72 o
  -3   6  10         70.54         66.39         3.51 o
  -2   6  10          9.71          6.62         1.76 o
  -1   6  10        609.70        629.32        10.03 o
   0   6  10          8.16          8.84         1.98 o
   1   6  10        109.55        101.29         5.05 o
   2   6  10        151.44        146.94         6.07 o
   3   6  10        161.34        158.53         9.11 o
   4   6  10        197.87        212.71        11.59 o
   5   6  10         88.31         86.78         9.11 o
 -10   7  10         27.82         23.03         4.16 o
  -9   7  10         72.99         78.81         6.13 o
  -8   7  10         13.89         13.12         2.64 o
  -7   7  10        158.88        136.73         5.34 o
  -6   7  10          8.91          5.62         1.80 o
  -5   7  10         57.17         47.54         3.04 o
  -4   7  10        433.57        436.71         8.44 o
  -3   7  10        579.98        558.68         9.33 o
  -2   7  10        723.92        718.40        10.35 o
  -1   7  10         27.99         26.45         2.87 o
   0   7  10        338.99        334.98         7.48 o
   1   7  10          0.04          0.65         1.96 o
   2   7  10          1.36          2.38         2.43 o
   3   7  10        121.65        119.05         9.97 o
   4   7  10        157.11        168.82        11.67 o
 -10   8  10        116.55        107.17         9.06 o
  -9   8  10         10.15          5.64         3.28 o
  -8   8  10        113.64        101.08         7.89 o
  -7   8  10        234.93        222.32         8.25 o
  -6   8  10        232.36        205.71         8.62 o
  -5   8  10        240.49        233.43        13.78 o
  -4   8  10         49.10         42.56         4.11 o
  -3   8  10        638.62        631.21        10.58 o
  -2   8  10         39.07         31.31         3.29 o
  -1   8  10        133.91        126.47         6.03 o
   0   8  10         48.48         55.34         4.59 o
   1   8  10         51.86         51.05         4.74 o
   2   8  10          4.83          9.89         4.45 o
   3   8  10         18.64         16.21         5.01 o
   4   8  10        151.89        145.39        15.80 o
  -9   9  10        149.68        132.59         9.70 o
  -8   9  10          1.37          4.09         2.94 o
  -7   9  10          0.44          2.41         3.23 o
  -6   9  10         13.25         12.67         4.79 o
  -5   9  10         12.85          8.15         4.18 o
  -4   9  10         20.84         15.62         3.86 o
  -3   9  10         96.45         85.27         5.84 o
  -2   9  10        988.07        965.81        15.14 o
  -1   9  10         26.64         18.61         3.70 o
   0   9  10         62.08         52.14         6.17 o
   1   9  10          7.72          3.77         3.83 o
   2   9  10        178.78        159.41        13.63 o
   3   9  10         66.44         74.32         9.99 o
  -7  10  10         52.55         39.00         6.51 o
  -6  10  10          4.87          2.94         4.12 o
  -5  10  10        137.19        127.51        10.04 o
  -4  10  10        443.02        437.32        17.28 o
  -3  10  10          0.21          0.50         3.15 o
  -2  10  10          6.73          6.75         3.66 o
  -1  10  10        256.10        263.38        13.42 o
   0  10  10        127.82        141.66        10.89 o
   1  10  10        294.14        321.40        16.59 o
  -5  11  10         41.60         37.24         5.99 o
  -4  11  10         10.75          4.76         3.62 o
  -3  11  10        304.35        300.52        11.07 o
  -2  11  10          0.13          0.96         3.06 o
  -1  11  10          7.63         11.28         3.91 o
 -12   1  11         13.76         10.11         3.48 o
 -11   1  11         17.55         13.05         3.41 o
 -10   1  11        161.31        168.90         7.35 o
  -9   1  11        220.88        226.16         5.62 o
  -8   1  11          1.70          0.78         1.53 o
  -7   1  11          3.85          6.32         1.74 o
  -6   1  11        118.94        109.83         4.74 o
  -5   1  11        643.74        666.36         8.83 o
  -4   1  11        314.21        313.56         5.91 o
  -3   1  11          0.27          0.00         1.19 o
  -2   1  11        102.98        104.79         4.39 o
  -1   1  11         93.36        104.40         5.13 o
   0   1  11          6.96          3.43         1.88 o
   1   1  11         75.32         76.30         4.87 o
   2   1  11        310.13        328.14         8.30 o
   3   1  11        252.51        275.41         8.42 o
   4   1  11         56.20         48.21         5.15 o
   5   1  11         11.37         12.49         5.44 o
 -12   2  11         83.10         88.28         7.78 o
 -11   2  11        244.65        264.17         9.68 o
 -10   2  11          0.09         -1.24         2.17 o
  -9   2  11          0.72          0.58         1.55 o
  -8   2  11          2.42          2.39         1.62 o
  -7   2  11        239.00        262.36         5.83 o
  -6   2  11        139.99        140.78         4.83 o
  -5   2  11         16.65         13.37         1.99 o
  -4   2  11        188.42        202.36         4.90 o
  -3   2  11        116.63        113.55         4.48 o
  -2   2  11        282.46        292.22         6.04 o
  -1   2  11        388.54        406.09         7.94 o
   0   2  11        152.67        170.45         5.80 o
   1   2  11        515.26        515.90         9.51 o
   2   2  11       1018.55       1066.24        13.67 o
   3   2  11        290.74        284.12         8.04 o
   4   2  11        358.11        349.71        11.41 o
   5   2  11         56.07         49.95         8.47 o
 -12   3  11          0.81          0.61         3.01 o
 -11   3  11        179.09        203.96         9.75 o
 -10   3  11         90.81         90.98         5.60 o
  -9   3  11         28.52         32.05         2.97 o
  -8   3  11          1.24          0.17         1.64 o
  -7   3  11        103.80        100.86         4.46 o
  -6   3  11        194.14        198.59         5.10 o
  -5   3  11         32.61         28.96         2.51 o
  -4   3  11          4.32          4.47         1.51 o
  -3   3  11        250.97        256.30         5.72 o
  -2   3  11          1.50          2.17         1.45 o
  -1   3  11          0.13          1.84         1.63 o
   0   3  11       1334.62       1365.81        14.91 o
   1   3  11        112.37        115.41         5.70 o
   2   3  11        489.91        467.20         9.37 o
   3   3  11         24.07         26.09         3.55 o
   4   3  11        670.66        722.77        19.59 o
   5   3  11          2.26          1.00         4.59 o
 -11   4  11          0.01          1.81         2.89 o
 -10   4  11        237.93        253.75         8.25 o
  -9   4  11          1.21          0.24         1.85 o
  -8   4  11          5.21          6.47         1.94 o
  -7   4  11        121.89        138.24         5.13 o
  -6   4  11        361.07        358.48         6.63 o
  -5   4  11        164.26        161.97         4.49 o
  -4   4  11          1.11          2.21         1.54 o
  -3   4  11        637.59        655.90         9.05 o
  -2   4  11        431.65        451.74         7.58 o
  -1   4  11        713.04        695.35        10.18 o
   0   4  11       1029.84       1009.76        17.88 o
   1   4  11        369.32        411.37         8.73 o
   2   4  11        428.21        436.51        11.21 o
   3   4  11        281.16        288.21        10.16 o
   4   4  11          7.55          3.80         3.99 o
   5   4  11        209.12        198.57        12.15 o
 -11   5  11        214.29        234.30         9.18 o
 -10   5  11          3.12         -1.03         2.39 o
  -9   5  11         89.10         87.87         5.62 o
  -8   5  11         39.68         26.71         2.90 o
  -7   5  11          1.25          0.76         1.64 o
  -6   5  11          1.90          0.59         1.36 o
  -5   5  11         42.45         42.29         2.75 o
  -4   5  11         58.37         60.37         3.63 o
  -3   5  11        244.03        246.62         5.83 o
  -2   5  11        230.18        227.66         6.20 o
  -1   5  11        486.86        467.25        10.13 o
   0   5  11        262.76        251.58         7.00 o
   1   5  11          0.46          2.74         2.10 o
   2   5  11        298.01        261.29        12.74 o
   3   5  11         16.81         14.61         4.92 o
   4   5  11        173.62        186.20        19.55 o
 -10   6  11         75.47         86.11         6.33 o
  -9   6  11        248.33        259.47         9.20 o
  -8   6  11         14.03         15.86         2.72 o
  -7   6  11          4.80          2.00         1.85 o
  -6   6  11         59.65         53.29         3.53 o
  -5   6  11         77.84         80.48         3.91 o
  -4   6  11         12.45         11.80         2.03 o
  -3   6  11        284.23        266.23         6.42 o
  -2   6  11          2.25          1.89         1.81 o
  -1   6  11         49.34         38.84         3.76 o
   0   6  11         21.45         19.48         3.11 o
   1   6  11        198.79        186.39         7.59 o
   2   6  11        178.91        177.01        11.52 o
   3   6  11        525.79        570.90        21.10 o
   4   6  11         84.86         85.80        10.80 o
 -10   7  11         52.26         47.93         5.35 o
  -9   7  11         59.72         49.30         5.64 o
  -8   7  11         55.14         46.76         6.05 o
  -7   7  11         99.85         81.99         5.10 o
  -6   7  11         33.22         34.17         3.86 o
  -5   7  11         39.64         40.47         3.94 o
  -4   7  11         63.78         51.98         4.02 o
  -3   7  11          9.62          5.79         2.29 o
  -2   7  11         94.33         96.73         5.69 o
  -1   7  11         16.27         12.35         3.03 o
   0   7  11         20.08         19.30         3.25 o
   1   7  11          6.74         10.09         3.40 o
   2   7  11         49.33         53.65         8.74 o
   3   7  11         81.80         96.59        11.30 o
  -9   8  11         91.92         95.85         8.70 o
  -8   8  11         71.21         68.82         8.03 o
  -7   8  11          0.04          2.37         3.34 o
  -6   8  11        120.91        113.65        18.72 o
  -5   8  11         26.68         35.44         6.74 o
  -4   8  11         49.81         46.81         5.84 o
  -3   8  11         13.11          9.15         3.27 o
  -2   8  11          0.69         -0.57         2.85 o
  -1   8  11          0.20          0.99         2.73 o
   0   8  11          0.01         -0.93         3.18 o
   1   8  11         47.43         39.33         6.33 o
   2   8  11          0.19          0.58         3.87 o
  -8   9  11          0.01          2.30         4.37 o
  -7   9  11        119.60         94.84        13.51 o
  -6   9  11         18.92         14.89         6.95 o
  -5   9  11         49.80         36.56         8.87 o
  -4   9  11         36.06         25.95         6.29 o
  -3   9  11        114.43         94.96        12.13 o
  -2   9  11          0.08          6.92         4.69 o
  -1   9  11         11.95         15.23         5.54 o
   0   9  11         70.27         62.18         9.25 o
   1   9  11         24.03         23.10         5.64 o
  -6  10  11          0.28         -0.05         5.05 o
  -5  10  11        133.68        104.20        14.28 o
  -4  10  11        113.17         84.37        10.75 o
  -3  10  11        126.44        126.25        18.95 o
  -2  10  11        161.56        153.86        13.63 o
  -1  10  11         86.77         97.69        16.78 o
 -12   0  12          0.01          1.46         4.19 o
 -11   0  12        531.07        573.46        21.71 o
 -10   0  12         19.58         22.32         6.25 o
  -9   0  12        218.21        224.26        15.26 o
  -8   0  12        559.89        615.07        12.83 o
  -7   0  12        421.99        408.99        11.27 o
  -6   0  12        145.08        148.53         7.38 o
  -5   0  12          8.85         10.63         2.69 o
  -4   0  12         80.98         76.51         5.40 o
  -3   0  12         20.43         16.51         3.14 o
  -2   0  12        641.33        659.92        13.73 o
  -1   0  12         69.58         63.74         6.26 o
   0   0  12        114.13        116.30         8.33 o
   1   0  12        305.35        294.93        12.44 o
   2   0  12        518.02        511.60        25.69 o
   3   0  12        162.99        165.21        15.63 o
   4   0  12          7.84          7.93         6.52 o
 -11   1  12         83.29         81.15         8.30 o
 -10   1  12        107.72        128.39         9.54 o
  -9   1  12        230.58        250.17         8.91 o
  -8   1  12        492.15        487.33         8.17 o
  -7   1  12        309.39        342.96         7.07 o
  -6   1  12         70.33         63.55         3.97 o
  -5   1  12          0.07          1.18         1.45 o
  -4   1  12         68.42         61.70         3.54 o
  -3   1  12         54.40         54.65         3.53 o
  -2   1  12          0.00          0.47         1.54 o
  -1   1  12        228.49        233.42         6.72 o
   0   1  12         17.53         13.76         2.69 o
   1   1  12        285.79        294.06         8.30 o
   2   1  12         53.64         48.35         5.38 o
   3   1  12         73.92         71.61         8.08 o
   4   1  12        113.23        108.73        12.56 o
 -11   2  12          5.51         -1.05         3.68 o
 -10   2  12         44.30         55.88         6.81 o
  -9   2  12          5.52          5.31         2.89 o
  -8   2  12          5.64         10.09         2.11 o
  -7   2  12          0.99         -0.12         1.58 o
  -6   2  12        253.28        277.06         6.35 o
  -5   2  12        235.07        247.37         5.75 o
  -4   2  12          1.68          4.37         1.71 o
  -3   2  12         61.66         61.98         3.72 o
  -2   2  12         28.00         31.94         2.98 o
  -1   2  12         20.04         18.40         2.90 o
   0   2  12        127.65        141.98         6.32 o
   1   2  12        149.27        150.52         6.60 o
   2   2  12         68.10         65.45         5.56 o
   3   2  12        202.66        192.76        11.64 o
   4   2  12         34.34         25.29         5.79 o
 -11   3  12         26.38         22.75         5.38 o
 -10   3  12        210.46        221.08         9.91 o
  -9   3  12         21.58         18.37         4.00 o
  -8   3  12        124.37        119.52         6.01 o
  -7   3  12          1.27          1.33         1.65 o
  -6   3  12         84.99         82.99         4.17 o
  -5   3  12        122.88        129.22         4.78 o
  -4   3  12          7.78          6.34         1.87 o
  -3   3  12         12.88         13.25         2.15 o
  -2   3  12        363.43        368.59         8.50 o
  -1   3  12         41.01         31.93         3.52 o
   0   3  12         25.27         19.18         2.96 o
   1   3  12          0.01          1.16         2.47 o
   2   3  12        436.15        464.34        11.71 o
   3   3  12         17.82         19.29         4.57 o
   4   3  12         27.87         24.64         6.65 o
 -11   4  12         26.23         21.35         5.38 o
 -10   4  12         26.63         32.88         5.14 o
  -9   4  12          0.02         -1.02         2.83 o
  -8   4  12          2.76          0.49         2.09 o
  -7   4  12         31.13         25.74         2.72 o
  -6   4  12         34.55         27.79         2.57 o
  -5   4  12         10.17          8.39         1.96 o
  -4   4  12        139.59        136.18         5.16 o
  -3   4  12          1.96          3.74         1.79 o
  -2   4  12         31.50         23.94         2.99 o
  -1   4  12         20.02         17.37         2.68 o
   0   4  12         93.68         88.49         6.32 o
   1   4  12         21.70         15.78         3.54 o
   2   4  12          1.66          2.28         3.08 o
   3   4  12         87.90         95.58         8.32 o
   4   4  12          5.55          4.80         4.42 o
 -10   5  12          3.68          8.09         3.73 o
  -9   5  12         38.70         33.98         5.02 o
  -8   5  12         58.10         50.95         4.83 o
  -7   5  12         36.91         30.91         3.20 o
  -6   5  12         33.82         35.08         2.96 o
  -5   5  12         14.54         10.38         2.08 o
  -4   5  12        320.19        319.07         7.19 o
  -3   5  12         60.14         54.22         3.85 o
  -2   5  12          0.64          0.72         1.78 o
  -1   5  12          2.62          3.02         2.22 o
   0   5  12        126.23        111.16         7.56 o
   1   5  12        155.17        136.15         8.58 o
   2   5  12         50.10         38.49         5.48 o
   3   5  12        221.86        227.56        12.81 o
 -10   6  12         79.62         64.66         6.76 o
  -9   6  12         57.20         56.45         9.78 o
  -8   6  12         19.69         26.74         4.62 o
  -7   6  12         44.64         40.62         4.20 o
  -6   6  12         54.38         42.24         3.60 o
  -5   6  12         52.65         60.21         4.46 o
  -4   6  12          4.43          4.11         2.07 o
  -3   6  12          0.15          0.16         2.05 o
  -2   6  12        112.35        107.56         7.48 o
  -1   6  12          4.16          3.46         2.77 o
   0   6  12          7.37          7.59         3.49 o
   1   6  12          2.45          1.23         3.66 o
   2   6  12         21.91         18.60         5.20 o
   3   6  12        348.34        411.45        33.24 o
  -9   7  12        194.46        206.08        10.87 o
  -8   7  12         47.81         45.77         5.81 o
  -7   7  12        109.20        107.44         7.92 o
  -6   7  12          8.52         10.25         3.56 o
  -5   7  12        123.38        127.19         7.62 o
  -4   7  12         10.70          6.28         2.98 o
  -3   7  12        222.07        243.02        10.77 o
  -2   7  12          0.71          1.18         3.36 o
  -1   7  12          7.12          2.32         3.52 o
   0   7  12         62.04         73.21         8.74 o
   1   7  12         97.69         96.24         9.29 o
   2   7  12          2.87          3.19         5.21 o
  -8   8  12         15.70         24.46         5.73 o
  -7   8  12         27.30         35.94         9.68 o
  -6   8  12          2.57          1.47         5.06 o
  -5   8  12          6.02          2.59         4.53 o
  -4   8  12        103.87        105.39        11.47 o
  -3   8  12          5.37          3.95         4.36 o
  -2   8  12         43.42         34.82         7.21 o
  -1   8  12          1.58          8.73         5.19 o
   0   8  12          0.47          0.67         3.77 o
   1   8  12          2.42         -0.06         3.91 o
  -6   9  12         16.41         10.24         6.39 o
  -5   9  12         73.17         93.33        12.47 o
  -4   9  12         29.18         45.71         8.29 o
  -3   9  12          8.03          6.35         5.38 o
  -2   9  12         40.27         28.43         7.37 o
  -1   9  12          7.55          8.80         5.03 o
 -11   1  13         14.04         13.96         4.89 o
 -10   1  13          0.09          2.61         3.95 o
  -9   1  13         25.18         22.79         4.86 o
  -8   1  13        180.63        198.81         8.00 o
  -7   1  13         39.25         39.00         3.88 o
  -6   1  13         96.40         96.69         4.70 o
  -5   1  13        343.16        351.91         7.04 o
  -4   1  13         10.49          8.82         2.03 o
  -3   1  13        118.26        117.69         5.45 o
  -2   1  13          9.27          5.05         2.23 o
  -1   1  13         87.29         83.72         5.95 o
   0   1  13        313.74        310.58        15.89 o
   1   1  13         95.20         91.84         7.97 o
   2   1  13          3.10         -0.32         3.71 o
   3   1  13        108.33        127.05        11.08 o
 -11   2  13        131.27        131.40        10.55 o
 -10   2  13         24.99         27.11         5.40 o
  -9   2  13        182.92        203.95         9.47 o
  -8   2  13         73.49         63.16         5.59 o
  -7   2  13        407.12        416.14        13.70 o
  -6   2  13         55.28         58.37         3.87 o
  -5   2  13        418.62        432.28         8.10 o
  -4   2  13          1.63          0.01         1.61 o
  -3   2  13         30.89         26.16         3.03 o
  -2   2  13          0.02         -0.34         1.90 o
  -1   2  13         23.83         18.60         3.86 o
   0   2  13         48.65         47.92         5.69 o
   1   2  13         63.33         68.83         7.15 o
   2   2  13          0.71          0.44         3.38 o
   3   2  13          1.58          0.75         3.91 o
 -10   3  13        454.11        520.97        14.56 o
  -9   3  13          6.33          9.99         3.74 o
  -8   3  13        235.92        260.64        11.15 o
  -7   3  13          6.99          3.49         2.40 o
  -6   3  13         60.00         57.85         4.44 o
  -5   3  13         62.04         62.25         4.07 o
  -4   3  13        199.84        176.84         5.77 o
  -3   3  13         54.86         56.75         3.89 o
  -2   3  13         45.66         46.52         5.33 o
  -1   3  13         48.48         58.22         5.88 o
   0   3  13         62.59         62.07         6.93 o
   1   3  13        367.29        380.65        13.28 o
   2   3  13        148.15        143.94         9.73 o
 -10   4  13         90.97         80.35         7.54 o
  -9   4  13        391.21        404.20        12.72 o
  -8   4  13          0.79          1.68         3.02 o
  -7   4  13        385.48        409.13         9.81 o
  -6   4  13          4.02          1.34         2.18 o
  -5   4  13        314.03        317.00         7.78 o
  -4   4  13        118.90        127.47         6.18 o
  -3   4  13        128.83        128.21         6.65 o
  -2   4  13        313.28        309.53        10.63 o
  -1   4  13         62.76         47.64         5.35 o
   0   4  13          0.60          1.62         2.96 o
   1   4  13          0.18          4.55         3.50 o
   2   4  13         31.08         31.82         5.75 o
  -9   5  13         59.42         60.21         6.51 o
  -8   5  13          3.73          4.28         3.08 o
  -7   5  13         41.89         42.30         4.55 o
  -6   5  13         41.71         49.91         4.51 o
  -5   5  13        144.41        152.12         7.14 o
  -4   5  13        144.79        153.87         7.41 o
  -3   5  13          6.46          8.12         2.83 o
  -2   5  13          9.86          7.15         3.03 o
  -1   5  13        223.14        216.08        10.36 o
   0   5  13         93.88         88.86         7.93 o
   1   5  13        223.22        212.70        10.73 o
   2   5  13         26.96         19.42         4.98 o
  -9   6  13        215.12        250.74        11.77 o
  -8   6  13          5.41          1.70         3.17 o
  -7   6  13          5.58          5.76         3.05 o
  -6   6  13         67.75         71.48         6.60 o
  -5   6  13         33.02         27.31         4.97 o
  -4   6  13        150.06        159.23        13.40 o
  -3   6  13        203.08        203.78        11.34 o
  -2   6  13         26.59         28.04         5.74 o
  -1   6  13          0.21         -3.20         3.30 o
   0   6  13         70.90         67.60         8.08 o
   1   6  13          2.89          1.13         3.95 o
  -7   7  13         18.12         19.52         5.40 o
  -6   7  13         12.71          9.04         4.20 o
  -5   7  13          0.11         -0.02         3.19 o
  -4   7  13         12.39         11.98         4.84 o
  -3   7  13          1.42          1.66         3.77 o
  -2   7  13         56.46         67.01         8.36 o
  -1   7  13          1.79         -0.02         3.87 o
   0   7  13          9.99          9.54         4.66 o
  -6   8  13          3.30         17.43         7.58 o
  -5   8  13         44.74         56.53         9.20 o
  -4   8  13          6.92          3.80         4.66 o
  -3   8  13         20.10          9.40         6.31 o
  -2   8  13         61.25         63.89         9.68 o
 -10   0  14        422.55        447.58        24.37 o
  -9   0  14        385.66        443.26        18.93 o
  -8   0  14        126.37        132.09        12.47 o
  -7   0  14        645.98        716.22        19.97 o
  -6   0  14        305.64        341.99        16.20 o
  -5   0  14        102.57        108.51         9.59 o
  -4   0  14          0.01         -3.02         3.02 o
  -3   0  14         47.75         48.97         6.94 o
  -2   0  14        110.66        118.27        11.72 o
  -1   0  14         37.52         46.12         7.66 o
   0   0  14        138.32        138.16        16.65 o
   1   0  14        126.80        112.52        14.43 o
 -10   1  14         45.76         54.76         8.08 o
  -9   1  14        215.25        225.75        11.64 o
  -8   1  14        532.66        601.91        15.09 o
  -7   1  14        262.30        293.05         9.41 o
  -6   1  14        894.78        968.07        22.18 o
  -5   1  14        145.95        151.62         7.11 o
  -4   1  14         50.81         59.59         5.20 o
  -3   1  14         15.25         12.54         3.12 o
  -2   1  14          0.11         -1.02         2.52 o
  -1   1  14          5.43          6.13         3.81 o
   0   1  14          3.40          6.93         3.74 o
   1   1  14         27.68         26.99         6.38 o
  -9   2  14        138.86        156.82        10.98 o
  -8   2  14        441.94        464.24        12.47 o
  -7   2  14          8.46          5.33         2.73 o
  -6   2  14         79.50         72.56         5.63 o
  -5   2  14         44.61         46.57         4.50 o
  -4   2  14          7.10          3.34         2.63 o
  -3   2  14         27.93         34.88         4.58 o
  -2   2  14         32.38         30.00         5.27 o
  -1   2  14        407.38        423.79        14.14 o
   0   2  14          2.52         -0.48         3.39 o
   1   2  14          3.26          2.00         3.72 o
  -9   3  14          3.80          7.13         3.86 o
  -8   3  14         18.54         16.50         4.30 o
  -7   3  14         42.25         41.22         4.73 o
  -6   3  14         43.42         55.03         5.07 o
  -5   3  14         39.34         40.72         4.67 o
  -4   3  14         77.32         71.37         5.33 o
  -3   3  14        264.43        269.71        11.50 o
  -2   3  14          2.27          5.01         3.71 o
  -1   3  14          1.13          2.41         3.50 o
   0   3  14          2.44          2.36         3.69 o
   1   3  14        120.22        124.08         9.65 o
  -9   4  14          1.95          0.74         3.40 o
  -8   4  14          2.04          3.05         3.14 o
  -7   4  14         64.62         52.38         5.13 o
  -6   4  14          0.38          2.45         2.68 o
  -5   4  14          0.03          0.43         2.42 o
  -4   4  14         23.31         21.93         4.02 o
  -3   4  14          7.66          4.31         3.48 o
  -2   4  14        190.46        194.12        10.81 o
  -1   4  14          5.82          6.91         3.83 o
   0   4  14          1.72          0.98         3.49 o
  -8   5  14         61.21         64.63         6.50 o
  -7   5  14         97.25        110.13         7.22 o
  -6   5  14          0.04          2.28         3.01 o
  -5   5  14          0.15         -0.57         2.69 o
  -4   5  14        221.08        228.02         9.14 o
  -3   5  14         14.98          8.89         4.01 o
  -2   5  14         11.84          9.02         4.04 o
  -1   5  14         15.40         10.03         4.27 o
  -7   6  14         13.64         11.55         4.91 o
  -6   6  14         77.94         76.86         8.01 o
  -5   6  14         48.88         73.12         7.43 o
  -4   6  14         24.89         15.81         5.18 o
  -3   6  14         23.89         10.68         4.78 o
  -2   6  14         72.37         77.53         8.99 o
  -8   1  15          0.83         -0.13         2.74 o
  -7   1  15        174.03        169.39         8.67 o
  -6   1  15         18.86         13.47         3.39 o
  -5   1  15         51.58         51.30         5.16 o
  -4   1  15         74.94         75.21         6.26 o
  -3   1  15         59.87         61.54         6.42 o
  -2   1  15        166.00        167.21        10.87 o
  -1   1  15         72.83         70.22         7.55 o
  -8   2  15        104.85         97.54         6.96 o
  -7   2  15          3.30          3.48         2.82 o
  -6   2  15         45.85         46.37         5.17 o
  -5   2  15         70.57         67.82         5.94 o
  -4   2  15        113.88        132.46         7.92 o
  -3   2  15         54.53         54.49         6.96 o
  -2   2  15         81.39         92.52         8.76 o
  -1   2  15         18.97         14.14         4.57 o
  -7   3  15        411.87        440.04        11.78 o
  -6   3  15         82.66         84.35         6.61 o
  -5   3  15        587.20        623.79        13.64 o
  -4   3  15        155.50        172.21         9.71 o
  -3   3  15        240.04        273.76        12.47 o
  -2   3  15        114.01        123.24         9.87 o
  -6   4  15        322.16        336.70        10.53 o
  -5   4  15         31.34         32.69         5.74 o
  -4   4  15        192.87        194.35        10.24 o
  -3   4  15        178.33        206.77        11.39 o
                                                
