# Supplementary material for: Crystal structure of 1-benzyl-3-methyl-1H-imidazolium hexa­fluorido­phosphate
Source: Acta Crystallogr Sect E Struct Rep Online. 2014 Nov 12;70(Pt 12):o1248–9. doi: 10.1107/S1600536814024301 (PMC4257422; doi:10.1107/S1600536814024301)
Supplement: Supplementary file 3 [file e-70-o1248-Isup3.mol]

Molecule Name
  CHEMDOOD10241409263D 0   0.00000     0.00000     0
[Insert Comment Here]
 20 20  0  0  0  0  0  0  0  0  2 V2000
   -1.2276    0.9156    0.0000 N   0  0  0  0  0  0  0  0  0  0  0  0
   -0.6398    0.1066    0.0000 C   0  0  0  0  0  0  0  0  0  0  0  0
    0.3113    0.4156    0.0000 C   0  0  0  0  0  0  0  0  0  0  0  0
    0.3113    1.4156    0.0000 N   0  3  0  0  0  0  0  0  0  0  0  0
   -0.6398    1.7246    0.0000 C   0  0  0  0  0  0  0  0  0  0  0  0
   -2.2276    0.9156    0.0000 C   0  0  0  0  0  0  0  0  0  0  0  0
    1.1203    2.0034    0.0000 C   0  0  0  0  0  0  0  0  0  0  0  0
    2.0338    1.5966    0.0000 C   0  0  0  0  0  0  0  0  0  0  0  0
    2.1384    0.6021    0.0000 C   0  0  0  0  0  0  0  0  0  0  0  0
    3.0519    0.1954    0.0000 C   0  0  0  0  0  0  0  0  0  0  0  0
    3.8609    0.7832    0.0000 C   0  0  0  0  0  0  0  0  0  0  0  0
    3.7564    1.7777    0.0000 C   0  0  0  0  0  0  0  0  0  0  0  0
    2.8428    2.1844    0.0000 C   0  0  0  0  0  0  0  0  0  0  0  0
   -2.8609   -1.1844    0.0000 P   0  5  0  0  0  0  0  0  0  0  0  0
   -2.8609   -0.1844    0.0000 F   0  0  0  0  0  0  0  0  0  0  0  0
   -3.8609   -1.1844    0.0000 F   0  0  0  0  0  0  0  0  0  0  0  0
   -1.8609   -1.1844    0.0000 F   0  0  0  0  0  0  0  0  0  0  0  0
   -2.8609   -2.1844    0.0000 F   0  0  0  0  0  0  0  0  0  0  0  0
   -3.7269   -1.6844    0.0000 F   0  0  0  0  0  0  0  0  0  0  0  0
   -1.9949   -0.6844    0.0000 F   0  0  0  0  0  0  0  0  0  0  0  0
  1  2  1  0  0  0  0
  2  3  2  0  0  0  0
  3  4  1  0  0  0  0
  4  5  2  0  0  0  0
  5  1  1  0  0  0  0
  1  6  1  0  0  0  0
  4  7  1  0  0  0  0
  7  8  1  0  0  0  0
  8  9  2  0  0  0  0
  9 10  1  0  0  0  0
 10 11  2  0  0  0  0
 11 12  1  0  0  0  0
 12 13  2  0  0  0  0
 13  8  1  0  0  0  0
 14 15  1  0  0  0  0
 14 16  1  0  0  0  0
 14 17  1  0  0  0  0
 14 18  1  0  0  0  0
 14 19  1  0  0  0  0
 14 20  1  0  0  0  0
M  CHG  2   4   1  14  -1
M  END
